# Supplementary material for: And-1 coordinates with polymerase δ to regulate nucleotide excision repair and UVB-induced skin tumorigenesis
Source: Nat Commun. 2025 Oct 21;16:9313. doi: 10.1038/s41467-025-64380-4 (PMC12540712; doi:10.1038/s41467-025-64380-4)
Supplement: Supplementary file 3 — Supplementary Data 1 [file 41467_2025_64380_MOESM3_ESM.xlsx]

## Sheet: List of protein groups_10112023
Protein IDs	Majority protein IDs	Peptide counts (all)	Peptide counts (razor+unique)	Peptide counts (unique)	Protein names	Gene names	Fasta headers	Number of proteins	Peptides	Razor + unique peptides	Unique peptides	Peptides noUVC_1	Peptides noUVC_2	Peptides UVC_1	Peptides UVC_2	Razor + unique peptides noUVC_1	Razor + unique peptides noUVC_2	Razor + unique peptides UVC_1	Razor + unique peptides UVC_2	Unique peptides noUVC_1	Unique peptides noUVC_2	Unique peptides UVC_1	Unique peptides UVC_2	Sequence coverage [%]	Unique + razor sequence coverage [%]	Unique sequence coverage [%]	Mol. weight [kDa]	Sequence length	Sequence lengths	Q-value	Score	Sequence coverage noUVC_1 [%]	Sequence coverage noUVC_2 [%]	Sequence coverage UVC_1 [%]	Sequence coverage UVC_2 [%]	Intensity	Intensity noUVC_1	Intensity noUVC_2	Intensity UVC_1	Intensity UVC_2	MS/MS count	Peptide sequences	Only identified by site	Reverse	Potential contaminant	id	Peptide IDs	Peptide is razor	Mod. peptide IDs
Q13813	Q13813	215	215	215	Spectrin alpha chain, non-erythrocytic 1	SPTAN1	sp|Q13813|SPTN1_HUMAN Spectrin alpha chain, non-erythrocytic 1 OS=Homo sapiens OX=9606 GN=SPTAN1 PE=1 SV=3	1	215	215	215	161	155	129	181	161	155	129	181	161	155	129	181	77.5	77.5	77.5	284.54	2472	2472	0	323.31	70	67.1	61.4	70.7	552530000000	138680000000	157530000000	120810000000	135510000000	1760	AALLELWELR;AALLELWELRR;ADVVESWIGEK;ADVVESWIGEKENSLK;AGTFQAFEQFGQQLLAHGHYASPEIK;AGTFQAFEQFGQQLLAHGHYASPEIKQK;AINVQEEK;ALCAEADR;ALCAEADRLQQSHPLSATQIQVK;ALINADELASDVAGAEALLDR;ALINADELASDVAGAEALLDRHQEHK;ALINADELASDVAGAEALLDRHQEHKGEIDAHEDSFK;ALSSEGKPYVTK;AQLADSFHLQQFFR;AQLADSFHLQQFFRDSDELK;ASAFNSWFENAEEDLTDPVR;ASAFNSWFENAEEDLTDPVRCNSLEEIK;CTELNQAWSSLGK;DCEQAENWMAAR;DEDSAEALLK;DEDSAEALLKK;DLAALEDK;DLAA…				1091	86;87;208;209;409;410;508;550;551;613;614;615;663;823;824;876;877;1244;1329;1365;1366;1586;1587;1588;1601;1602;1651;1652;1686;1693;1714;1718;1719;1722;1741;1742;1843;1844;1888;1915;1916;1921;1922;1966;2024;2025;2039;2040;2061;2080;2081;2086;2126;2127;2224;2230;2271;2418;2419;2420;2421;2531;2561;2610;2647;2648;2649;2679;2680;2681;2993;2994;3116;3121;3451;3539;3557;3591;3815;3816;3903;3904;3926;392…	True;True;True;True;True;True;True;True;True;True;True;True;True;True;True;True;True;True;True;True;True;True;True;True;True;True;True;True;True;True;True;True;True;True;True;True;True;True;True;True;True;True;True;True;True;True;True;True;True;True;True;True;True;True;True;True;True;True;True;True;True;True;True;True;True;True;True;True;True;True;True;True;True;True;True;True;True;True;True;True…	86;87;209;210;412;413;511;553;554;616;617;618;666;828;829;881;882;1251;1336;1373;1374;1596;1597;1598;1611;1612;1661;1662;1696;1703;1724;1729;1730;1733;1754;1755;1856;1857;1901;1928;1929;1934;1935;1979;2038;2039;2053;2054;2075;2095;2096;2101;2141;2142;2242;2248;2289;2439;2440;2441;2442;2553;2583;2635;2672;2673;2674;2704;2705;2706;3020;3021;3022;3146;3151;3486;3574;3592;3626;3851;3852;3939;3940;396…
Q01082;P11277	Q01082	173;6	173;6	164;1	Spectrin beta chain, non-erythrocytic 1	SPTBN1	sp|Q01082|SPTB2_HUMAN Spectrin beta chain, non-erythrocytic 1 OS=Homo sapiens OX=9606 GN=SPTBN1 PE=1 SV=2	2	173	173	164	127	125	103	145	127	125	103	145	120	119	99	137	72.8	72.8	69.1	274.61	2364	2364;2137	0	323.31	64.7	62.5	56.5	65	411000000000	97772000000	116740000000	89489000000	107000000000	1244	AAMRETWLSENQR;AEHERELALRNELIR;AEIDARNDSFTTCIELGK;AELFTQSCADLDK;AELFTQSCADLDKWLHGLESQIQSDDYGK;AFEDEMSGR;ALVADSHPESER;ALVADSHPESERISMR;AQTLPTSVVTITSESSPGK;AQTLPTSVVTITSESSPGKR;DALLLWCQMK;DALLSALSIQNYHLECNETK;DASVAEAWLLGQEPYLSSR;DDEEMNTWIQAISSAISSDK;DEQSAVSMLK;DGLNEAWADLLELIDTR;DGMAFNALIHK;DLDDFQSWLSR;DLMLWMEDVIR;DLTSVMR;DLTSVNILLK;DLVAIEAK;DMGEMVTQGQTDAQYMFLR;DQNTVETLQR;DTGNIGQER;DVAEEIANYRPTLDTLHE…				969	98;244;245;257;258;310;676;677;856;857;1299;1300;1313;1339;1386;1464;1465;1604;1684;1720;1721;1724;1749;1822;1891;1910;1911;1923;1964;2100;2109;2110;2287;2317;2318;2368;2382;2384;2398;2399;2460;2461;2585;2601;2702;2705;2706;2754;2792;2803;2804;2850;2919;2929;2930;3013;3200;3201;3290;3291;3611;3938;4179;4279;4301;4384;4422;4440;4441;4446;4460;4467;4499;4530;4531;4634;4635;4855;5045;5046;5094;5095;…	True;True;True;True;True;True;True;True;True;True;True;True;True;True;True;True;True;True;True;True;True;True;True;True;True;True;True;True;True;True;True;True;True;True;True;True;True;True;True;True;True;True;True;True;True;True;True;True;True;True;True;True;True;True;True;True;True;True;True;True;True;True;True;True;True;True;True;True;True;True;True;True;True;True;True;True;True;True;True;True…	99;245;246;258;259;311;679;680;681;861;862;1306;1307;1320;1347;1395;1474;1475;1614;1694;1731;1732;1735;1762;1835;1904;1923;1924;1936;1977;2115;2124;2125;2305;2306;2336;2337;2338;2388;2402;2404;2418;2419;2481;2482;2610;2626;2728;2731;2732;2780;2818;2829;2830;2876;2877;2946;2956;2957;3041;3042;3231;3232;3323;3324;3646;3976;4220;4320;4342;4425;4463;4481;4482;4489;4503;4510;4542;4574;4575;4678;4679;4…
P35579	P35579	167	167	143	Myosin-9	MYH9	sp|P35579|MYH9_HUMAN Myosin-9 OS=Homo sapiens OX=9606 GN=MYH9 PE=1 SV=4	1	167	167	143	112	125	76	127	112	125	76	127	94	106	63	109	67.9	67.9	60.7	226.53	1960	1960	0	323.31	56	60.7	45.5	59.6	279310000000	64705000000	84495000000	44369000000	85738000000	939	ADEWLMK;ADFCIIHYAGK;ADGAEAKPAE;AGVLAHLEEER;AGVLAHLEEERDLK;ALELDSNLYR;ALEQQVEEMK;ALEQQVEEMKTQLEELEDELQATEDAK;ANLQIDQINTDLNLER;AQFERDLQGRDEQSEEK;AQQAADK;ASREEILAQAK;ASREEILAQAKENEK;CIIPNHEK;CNGVLEGIR;DELADEIANSSGK;DFSALESQLQDTQELLQEENR;DFSALESQLQDTQELLQEENRQK;DLEAHIDSANK;DLEAHIDSANKNRDEAIK;DLEGLSQRHEEK;DLGEELEALK;DLGEELEALKTELEDTLDSTAAQQELR;DLQGRDEQSEEK;DMFQETMEAMR;DQGELER;DVLLQVDDER;DVLLQVDDERR;DV…				593	160;161;166;423;424;579;583;584;736;812;843;929;930;1173;1205;1373;1425;1426;1612;1613;1623;1637;1638;1701;1747;1811;1939;1940;1941;2164;2216;2449;2464;2465;2466;2475;2476;2574;2575;2576;2672;2970;3179;3180;3416;3417;3469;3546;4282;4297;4483;4484;4550;4551;4584;4585;4586;4590;4591;4895;5067;5107;5213;5214;5297;5452;5475;5497;5498;5532;5564;5582;5583;5584;5626;5653;5896;5897;5958;5969;5997;6039;63…	True;True;True;True;True;True;True;True;True;True;True;True;True;True;True;True;True;True;True;True;True;True;True;True;True;True;True;True;True;True;True;True;True;True;True;True;True;True;True;True;True;True;True;True;True;True;True;True;True;True;True;True;True;True;True;True;True;True;True;True;True;True;True;True;True;True;True;True;True;True;True;True;True;True;True;True;True;True;True;True…	161;162;167;426;427;582;586;587;741;817;848;934;935;1178;1210;1381;1434;1435;1622;1623;1633;1647;1648;1711;1760;1824;1952;1953;1954;2179;2234;2470;2485;2486;2487;2488;2497;2498;2596;2597;2598;2599;2697;2997;3209;3210;3451;3452;3504;3581;4323;4338;4526;4527;4594;4595;4628;4629;4630;4634;4635;4941;5115;5155;5261;5262;5346;5504;5527;5549;5550;5584;5616;5634;5635;5636;5678;5705;5950;5951;6013;6024;60…
P35580;REV__Q8IYT3;P12883;P13535;Q9UKX3;Q9Y623;P13533;P12882;P11055;Q9UKX2;A7E2Y1	P35580	153;1;1;1;1;1;1;1;1;1;1	135;1;0;0;0;0;0;0;0;0;0	127;1;0;0;0;0;0;0;0;0;0	Myosin-10	MYH10	sp|P35580|MYH10_HUMAN Myosin-10 OS=Homo sapiens OX=9606 GN=MYH10 PE=1 SV=3	11	153	135	127	95	108	73	115	82	94	64	101	77	90	60	95	64.9	59	55.8	229	1976	1976;715;1935;1937;1938;1939;1939;1939;1940;1941;1983	0	323.31	48.8	54.6	44.4	56.4	160490000000	43263000000	43662000000	29103000000	44466000000	657	ADEWLMK;ADFCIIHYAGK;ADMEDLMSSK;AGVLAHLEEER;AGVLAHLEEERDLK;ALEEALEAK;ALEEALEAKEEFERQNK;ALEEETK;ALEEETKNHEAQIQDMR;ALELDPNLYR;ALEQQVEEMR;AQFERDLQTRDEQNEEK;ASRDEIFAQSK;AVIYNPATQADWTAK;AVIYNPATQADWTAKK;CIIPNHEK;CMLQDREDQSILCTGESGAGK;CNGVLEGIR;DAASLESQLQDTQELLQEETR;DAASLESQLQDTQELLQEETRQK;DAEALSQR;DAEALSQRLEEK;DHNIPGELERQLLQANPILESFGNAK;DLEAQIEAANK;DLSEELEALK;DLSEELEALKTELEDTLDTTAAQQELR;DLSEELEALKTELED…				594	160;161;188;423;424;568;569;570;571;578;585;813;928;1038;1039;1173;1198;1205;1267;1268;1275;1276;1512;1615;1709;1710;1711;2005;2164;2378;2379;2447;2457;2458;2459;2536;2537;2646;2970;3181;3378;3524;4249;4262;4263;4296;4321;4450;4548;4549;4587;4588;4589;4844;4845;5108;5374;5375;5499;5532;5560;5581;5585;5587;5627;5651;5652;5816;5834;5859;5896;5897;6040;6519;6639;6881;6882;6892;6896;6903;7246;7291;74…	False;False;True;False;False;True;True;True;True;True;True;True;True;True;True;False;True;False;True;True;True;True;True;True;True;True;True;True;False;True;True;True;True;True;True;True;True;True;False;True;True;True;True;True;True;True;True;True;True;True;True;True;True;True;True;True;True;True;True;False;True;True;True;True;True;True;True;True;True;True;False;False;True;True;True;True;True;Tru…	161;162;189;426;427;571;572;573;574;581;588;818;933;1043;1044;1178;1203;1210;1274;1275;1282;1283;1522;1625;1719;1720;1721;2019;2179;2398;2399;2468;2478;2479;2480;2558;2559;2671;2997;3211;3413;3559;4290;4303;4304;4337;4362;4493;4592;4593;4631;4632;4633;4889;4890;5156;5426;5427;5551;5584;5612;5633;5637;5639;5679;5703;5704;5868;5887;5912;5950;5951;6096;6578;6698;6942;6943;6953;6957;6964;7308;7353;74…
P21333	P21333	144	144	132	Filamin-A	FLNA	sp|P21333|FLNA_HUMAN Filamin-A OS=Homo sapiens OX=9606 GN=FLNA PE=1 SV=4	1	144	144	132	115	119	98	109	115	119	98	109	105	109	89	101	71.6	71.6	68.3	280.74	2647	2647	0	323.31	61.7	64.9	58.2	61.7	284180000000	71527000000	82958000000	62405000000	67293000000	1005	AEAGVPAEFSIWTR;AEFTVETR;AEGPGLSR;AEISCTDNQDGTCSVSYLPVLPGDYSILVK;AEISFEDR;AEISFEDRK;AFGPGLQGGSAGSPAR;AGGPGLER;AGGPGLERAEAGVPAEFSIWTR;AGNNMLLVGVHGPR;AGQSAAGAAPGGGVDTRDAEMPATEK;AHEPTYFTVDCAEAGQGDVSIGIK;ALGALVDSCAPGLCPDWDSWDASKPVTNAR;ALTQTGGPHVK;ANLPQSFQVDTSK;APLRVQVQDNEGCPVEALVK;APSVANVGSHCDLSLK;APSVANVGSHCDLSLKIPEISIQDMTAQVTSPSGK;ASGPGLNTTGVPASLPVEFTIDAK;ATCAPQHGAPGPGPADASK;AVPTGDASK;AWGPGLEGGVVGK;…				466	214;238;242;249;251;252;318;366;367;393;400;440;597;669;735;775;790;791;900;959;1058;1089;1105;1121;1122;1233;1234;1240;1282;1283;1293;1306;1479;1482;1491;1577;1591;1592;1918;2047;2076;2106;2213;2327;2328;2604;2762;2903;3052;3168;3227;3228;3237;3410;3473;3474;3475;3523;3534;3619;3899;4014;4322;4424;4492;4575;4686;4687;5136;5376;5541;5588;5912;6300;6499;6803;6921;7028;7029;7030;7161;7265;7352;7396…	True;True;True;True;True;True;True;True;True;True;True;True;True;True;True;True;True;True;True;True;True;True;True;True;True;True;True;True;True;True;True;True;True;True;True;True;True;True;True;True;True;True;True;True;True;True;True;True;True;True;True;True;True;True;True;True;True;True;True;True;True;True;True;True;True;True;True;True;True;True;True;True;True;True;True;True;True;True;True;True…	215;239;243;250;252;253;319;367;368;394;395;402;443;600;672;740;780;795;796;905;964;1063;1094;1110;1126;1127;1240;1241;1247;1289;1290;1300;1313;1489;1492;1501;1587;1601;1602;1931;2061;2090;2091;2121;2231;2347;2348;2629;2788;2930;3082;3198;3259;3260;3269;3445;3508;3509;3510;3558;3569;3654;3935;4052;4363;4465;4535;4619;4730;4731;5184;5428;5593;5640;5966;6357;6558;6864;6982;7089;7090;7091;7222;7327;…
O75369	O75369	124	116	113	Filamin-B	FLNB	sp|O75369|FLNB_HUMAN Filamin-B OS=Homo sapiens OX=9606 GN=FLNB PE=1 SV=2	1	124	116	113	93	97	92	88	87	90	85	82	84	87	84	81	68.3	66.4	64.7	278.16	2602	2602	0	323.31	55.9	55.9	55.2	48.3	115220000000	30654000000	36800000000	23715000000	24049000000	698	AAGSGELGVTMK;ADIEMPFDPSK;AEISCIDNKDGTCTVTYLPTLPGDYSILVK;AEVSIQNNK;AGGPGLER;AGGPGLERGEAGVPAEFSIWTR;AGLAPLEVR;AGPGTLSVTIEGPSK;AGSNMLLIGVHGPTTPCEEVSMK;AGVENGKPTHFTVYTK;AHGPGLEGGLVGKPAEFTIDTK;AHIANPSGASTECFVTDNADGTYQVEYTPFEK;ALGALVDSCAPGLCPDWESWDPQKPVDNAR;APLNVQFNSPLPGDAVK;APSVATVGSICDLNLK;AWGPGLHGGIVGR;CLATGPGIASTVK;CVYKPMQPGPHVVK;DAGEGLLAVQITDQEGKPK;DAGYGGISLAVEGPSK;DFLDGVYAFEYYPSTPGR;DGSCSAEYIPFAP…				185	57;172;248;295;366;368;377;395;407;419;444;445;598;773;792;1091;1182;1261;1284;1292;1406;1480;1481;1485;1491;1492;1493;1591;1592;1609;1804;1867;2046;2048;2078;2104;2105;2212;2631;2632;2712;2819;2898;3102;3224;3236;3412;3471;3472;3476;3568;3593;3834;3856;3900;4015;4498;4510;4756;4765;4837;5135;5166;5540;5914;5915;6234;6300;6499;6795;7266;7406;7890;7891;7898;8242;8375;8855;8856;9209;9253;9255;9413;…	True;True;True;True;False;True;True;True;True;True;True;True;True;True;True;True;True;True;True;True;True;True;True;True;False;True;True;False;False;True;True;True;True;True;True;True;True;True;True;True;True;True;True;True;True;True;True;True;True;True;True;True;True;True;True;True;True;True;True;True;True;True;True;True;True;True;True;False;False;True;True;True;True;True;True;True;True;False;Fa…	57;173;249;296;367;369;378;397;410;422;447;448;601;778;797;1096;1187;1268;1291;1299;1415;1490;1491;1495;1501;1502;1503;1601;1602;1619;1817;1880;2060;2062;2093;2119;2120;2230;2656;2657;2738;2845;2925;3132;3256;3268;3447;3506;3507;3511;3603;3628;3870;3892;3936;4053;4541;4554;4801;4810;4882;5183;5214;5592;5968;5969;6290;6357;6558;6856;7328;7469;7972;7973;7980;8327;8462;8944;8945;9300;9344;9346;9504;…
Q15149	Q15149	113	113	109	Plectin	PLEC	sp|Q15149|PLEC_HUMAN Plectin OS=Homo sapiens OX=9606 GN=PLEC PE=1 SV=3	1	113	113	109	65	67	58	65	65	67	58	65	63	66	57	61	31.3	31.3	30.2	531.78	4684	4684	0	323.31	19.8	19.4	16.8	19	18650000000	4883600000	4286700000	4378700000	5101400000	295	AALAHSEEVTASQVAATK;AGTLSITEFADMLSGNAGGFR;AGVVGPELHEQLLSAEK;ALQALEELR;APVPASELLASGVLSR;AQVEQELTTLR;AVTGYRDPYTGQSVSLFQALK;AYSDPSTGEPATYGELQQR;CITDPQTGLCLLPLKEK;CRPDQLTGLSLLPLSEK;DALDGPAAEAEPEHSFDGLR;DDGTGQLLLPLSDAR;DGHNLISLLEVLSGDSLPR;DLLPSDMAVALLEAQAGTGHIIDPATSAR;DPYTEQTISLFQAMK;DPYTGQSVSLFQALK;DSQDAGGFGPEDR;EGLTSIEEVTK;EQAELEAAR;EQELQQTLQQEQSVLDQLR;EQELQQTLQQEQSVLDQLRGEAEAAR;ESADPLGAWLQDAR;EYGSCS…				1165	78;413;433;643;795;861;1073;1115;1178;1223;1295;1346;1451;1675;1798;1799;1869;2314;2650;2657;2658;2721;2873;3143;3144;3525;3636;3637;3638;3684;3777;3814;3855;3870;4213;4363;4927;5470;5515;5669;5767;5813;5933;5947;6013;6085;6175;6294;6366;6411;6426;6435;6436;6437;6474;6780;6829;6844;6848;6869;6885;6932;6986;7005;7062;7071;7154;7156;7356;7505;8046;8404;8513;8593;8725;8744;8790;8804;8971;8994;9010;9…	True;True;True;True;True;True;True;True;True;True;True;True;True;True;True;True;True;True;True;True;True;True;True;True;True;True;True;True;True;True;True;True;True;True;True;True;True;True;True;True;True;True;True;True;True;True;True;True;True;True;True;True;True;True;True;True;True;True;True;True;True;True;True;True;True;True;True;True;True;True;True;True;True;True;True;True;True;True;True;True…	78;416;436;646;800;866;1078;1120;1183;1230;1302;1354;1461;1685;1811;1812;1882;2333;2675;2682;2683;2747;2900;3173;3174;3560;3671;3672;3673;3719;3813;3850;3891;3906;4254;4404;4974;5522;5567;5721;5819;5865;5987;6001;6069;6141;6231;6351;6424;6470;6485;6494;6495;6496;6533;6841;6890;6905;6909;6930;6946;6993;7047;7066;7123;7132;7215;7217;7418;7572;8128;8491;8600;8680;8814;8833;8879;8893;9060;9083;9099;9…
O75717	O75717	104	104	104	WD repeat and HMG-box DNA-binding protein 1	WDHD1	sp|O75717|WDHD1_HUMAN WD repeat and HMG-box DNA-binding protein 1 OS=Homo sapiens OX=9606 GN=WDHD1 PE=1 SV=1	1	104	104	104	83	99	74	84	83	99	74	84	83	99	74	84	81.5	81.5	81.5	125.97	1129	1129	0	323.31	70.9	80.7	71.1	76.1	1241500000000	311240000000	422430000000	313000000000	194870000000	3598	AAELTATQVEEEEEEEDFR;AAELTATQVEEEEEEEDFRK;AAELTATQVEEEEEEEDFRKK;AYSCALK;CNDVINAK;CVELADLMTQNAVNLAIK;DIFLASASCDGSVR;DYNDLFDGDDMSNAGDFLNDNAVEIPSFSK;EEEEDGQEGSIHNLPLVTSQR;EEEEDGQEGSIHNLPLVTSQRPFYDGPMPTPR;ENLNLSK;EPAMSMNSAR;EQQELLMK;EVFSLAGPVVSMAGHGEQLFIVYHR;EWIIDLPQNEDIEAICLGQGWAAAATSALLLR;FINVGEK;FMVWNSIGIIR;FPPTLPR;FPPTLPRPAVAILSFK;FPPTLPRPAVAILSFKLPYCQIATEK;FRNQVEEDAEDSGEADDEEKPEIHK;FRVLSTEERK;FTT…				207	39;40;41;1114;1201;1254;1529;2001;2189;2190;2612;2626;2691;2816;2858;3100;3218;3265;3266;3267;3311;3314;3373;3613;3614;3727;3774;3775;3776;3850;3851;4023;4114;4115;4220;4540;5288;5362;5412;5413;5567;5628;5629;5631;6115;6258;6401;6677;6824;6947;6948;6976;7273;7554;7902;8132;8162;8163;8276;8277;8333;8334;8348;8351;8365;8532;8707;8708;8735;8736;8950;9276;9383;9384;9484;9610;9611;9666;9912;9913;9960;…	True;True;True;True;True;True;True;True;True;True;True;True;True;True;True;True;True;True;True;True;True;True;True;True;True;True;True;True;True;True;True;True;True;True;True;True;True;True;True;True;True;True;True;True;True;True;True;True;True;True;True;True;True;True;True;True;True;True;True;True;True;True;True;True;True;True;True;True;True;True;True;True;True;True;True;True;True;True;True;True…	39;40;41;1119;1206;1261;1539;2014;2015;2204;2205;2206;2637;2651;2716;2842;2885;3130;3249;3250;3297;3298;3299;3346;3349;3408;3648;3649;3762;3809;3810;3811;3812;3886;3887;4061;4062;4153;4154;4261;4584;5337;5413;5414;5464;5465;5619;5680;5681;5683;6171;6314;6460;6738;6885;7008;7009;7037;7335;7622;7984;8217;8247;8248;8361;8362;8418;8419;8434;8437;8452;8619;8796;8797;8824;8825;9039;9367;9474;9475;9575;…
O15020	O15020	94	85	85	Spectrin beta chain, non-erythrocytic 2	SPTBN2	sp|O15020|SPTN2_HUMAN Spectrin beta chain, non-erythrocytic 2 OS=Homo sapiens OX=9606 GN=SPTBN2 PE=1 SV=3	1	94	85	85	56	68	57	67	49	62	53	59	49	62	53	59	49.4	45.7	45.7	271.32	2390	2390	0	323.31	34.2	38.3	33.8	38.1	44712000000	9327200000	14550000000	10848000000	9986200000	333	AAELQAQWER;AAMRETWLSENQR;AASAGVPYHGEVPVSLAR;AELFAQSCCALESWLESLQAQLHSDDYGK;AKDELSAQAEVKK;ALAQEDQGAGEVER;ALAQEDQGAGEVERTSR;ALGAAAAGPELAELQEMWK;ALGAAAAGPELAELQEMWKR;AMTMPPVSPVGAEGPVVLR;DAAEAEAWMGEQELHMMGQEK;DAGMAEAWLCSQEPLVR;DALLLWCQMK;DEAEMSSWLR;DELSAQAEVKK;DGLAFNAIVHK;DLEAIAAR;DLNAAEALQR;DLPSVQLLMK;DLTSVNILLK;DQADPQCLFLR;DSLNEAWADLLELLDTR;DVEDEILWVTER;DVSSADLVIK;EANALAAGHPAQAVAINAR;EKEVEAIQAQAK;EL…				95	38;98;111;256;536;546;547;595;596;721;1266;1286;1299;1364;1382;1458;1614;1688;1700;1721;1800;1861;1924;1961;2079;2422;2448;2555;2644;2692;2693;2703;2704;2792;2807;2838;2849;2885;3015;3290;3291;3343;3938;3964;4036;4267;4268;4439;4456;4468;4469;4533;4855;5388;5727;5757;5759;5982;6017;6427;6468;6536;6933;7109;7269;7270;7272;7322;7590;8133;8751;8794;8795;8841;8911;8921;8945;9146;9247;9385;9419;9679;9…	True;False;True;True;True;True;True;True;True;True;True;True;False;True;True;True;True;True;True;False;True;True;True;True;True;True;True;True;True;True;True;True;True;False;True;True;True;True;True;False;False;True;False;True;True;True;True;True;True;True;True;True;False;True;True;True;True;True;True;True;True;True;True;True;True;True;True;True;True;True;True;True;True;True;True;True;True;True;T…	38;99;112;257;539;549;550;598;599;726;1273;1293;1306;1372;1391;1468;1624;1698;1710;1732;1813;1874;1937;1974;2094;2443;2469;2577;2669;2717;2718;2729;2730;2818;2833;2864;2875;2912;3044;3045;3323;3324;3378;3976;4002;4075;4308;4309;4480;4499;4511;4512;4577;4901;5440;5779;5809;5811;6037;6073;6486;6527;6595;6994;7170;7331;7332;7334;7384;7658;8218;8840;8883;8884;8930;9000;9010;9034;9235;9338;9476;9510;9…
Q4VCS5	Q4VCS5	75	75	73	Angiomotin	AMOT	sp|Q4VCS5|AMOT_HUMAN Angiomotin OS=Homo sapiens OX=9606 GN=AMOT PE=1 SV=1	1	75	75	73	52	51	38	57	52	51	38	57	50	49	36	55	62.1	62.1	61.2	118.08	1084	1084	0	323.31	54.5	53	47.5	54.6	248330000000	51967000000	63469000000	51375000000	81516000000	861	AEYVPSTPSPVPPSTPLLSAHSK;AHPPVTSAPLSPPQPNDLYK;AHPPVTSAPLSPPQPNDLYKNPTSSSEFYK;AQGPLPNQHSLK;AQPSSASYQPVPADPFAIVSR;AQQMVEILSDENR;AQQMVEILSDENRNLRQELEGCYEK;CLDMEGR;DCSTQTER;DQALSNAQAK;DTTVISHSPNTSYDTALEAR;EEEEILMANK;EEEEILMANKR;EYEGSEDTR;EYEGSEDTRK;GMEHRGPPPEYPFK;GMPPQSVVCKPQEPGHFYSEHR;GPPPEYPFK;GQQHASVGAAFYVTGVTNQK;GSLGILLGGDYR;GSLGILLGGDYRAEYVPSTPSPVPPSTPLLSAHSK;HFALDAAATVAAQR;HFALDAAATVAAQRDTTVISHS…				1237	299;455;456;816;841;846;847;1183;1332;1801;1906;2195;2196;2867;2868;3911;3918;3978;4028;4072;4073;4305;4306;4356;4430;4431;4963;5186;5636;5648;5928;5957;6019;6574;6662;6711;7001;7002;7519;7522;7523;7662;7665;7666;8035;8126;8201;8325;8445;8590;8656;8657;8658;8745;8746;9201;9817;9818;9819;10166;10371;10413;10623;10685;10686;10809;10864;11314;11315;11884;11920;12404;12463;12575;12576	True;True;True;True;True;True;True;True;True;True;True;True;True;True;True;True;True;True;True;True;True;True;True;True;True;True;True;True;True;True;True;True;True;True;True;True;True;True;True;True;True;True;True;True;True;True;True;True;True;True;True;True;True;True;True;True;True;True;True;True;True;True;True;True;True;True;True;True;True;True;True;True;True;True;True	300;458;459;821;846;851;852;1188;1339;1814;1919;2211;2212;2894;2895;3947;3954;3955;4016;4067;4111;4112;4346;4347;4397;4471;4472;5010;5234;5688;5700;5982;6012;6075;6633;6722;6723;6772;7062;7063;7586;7589;7590;7735;7736;7739;7740;7741;8117;8211;8286;8410;8532;8677;8743;8744;8745;8834;8835;9292;9913;9914;9915;9916;10263;10470;10513;10726;10788;10789;10912;10967;11421;11422;11996;12033;12520;12579;12…
Q96N67	Q96N67	74	74	67	Dedicator of cytokinesis protein 7	DOCK7	sp|Q96N67|DOCK7_HUMAN Dedicator of cytokinesis protein 7 OS=Homo sapiens OX=9606 GN=DOCK7 PE=1 SV=4	1	74	74	67	61	57	45	51	61	57	45	51	55	51	39	46	46.7	46.7	43.9	242.56	2140	2140	0	323.31	39.4	37.5	31.6	33.7	56580000000	15719000000	16513000000	13781000000	10567000000	353	AAPWGSNPSPSAESTQAMDR;AHGELHEQFK;DTEMVER;DVYVPNTTYR;EALQPLINR;EAYTAVVYHNR;EEIILTPIEVAIEDMQK;EEIILTPIEVAIEDMQKK;EHQEDPEMLIDLMYR;EILEFPAR;ELFALHPSPDEEEPIER;ESILGGVLK;ETTFPDQVQDLVFNLHMILSDTVK;FGDLDEQEFVYK;FGEDVVEVIK;FGEDVVEVIKDSNPVDK;FMDDIAALVSTIASDIVSR;FMYCTPFTLDGR;GFVFSLIK;GLLRPHVPPAAITTLAR;GQLGTYTIASPPER;GSWACSIFDLK;HKELFALHPSPDEEEPIER;IANMFELSVPFR;IDISPAPENPHYCLTPELLQVK;IMENNLENELK;ISENFYFDLNSEQM…				1535	104;443;1887;1973;2070;2123;2214;2215;2352;2388;2479;2731;2785;3039;3043;3044;3197;3219;3681;3869;4019;4100;4371;4576;4657;5065;5239;5702;5953;6242;6243;6730;6796;7065;7162;7349;7478;7639;7690;7976;8003;8009;8187;8188;8332;8367;8574;8688;8719;8861;9014;9015;9429;9467;9849;9894;9908;9985;9999;10283;10525;10600;10601;10755;10756;10835;10951;10952;10963;11510;11626;11676;11865;12195	True;True;True;True;True;True;True;True;True;True;True;True;True;True;True;True;True;True;True;True;True;True;True;True;True;True;True;True;True;True;True;True;True;True;True;True;True;True;True;True;True;True;True;True;True;True;True;True;True;True;True;True;True;True;True;True;True;True;True;True;True;True;True;True;True;True;True;True;True;True;True;True;True;True	105;446;1900;1986;2084;2138;2232;2233;2372;2408;2501;2757;2811;3069;3073;3074;3227;3228;3251;3716;3905;4057;4139;4412;4620;4701;5113;5287;5754;6008;6298;6299;6791;6857;7126;7223;7411;7545;7709;7710;7767;8058;8085;8091;8272;8273;8417;8454;8661;8775;8808;8950;9103;9104;9520;9558;9946;9991;10005;10082;10096;10381;10627;10703;10704;10858;10859;10938;11056;11057;11068;11620;11738;11788;11977;12309
Q92614	Q92614	66	66	66	Unconventional myosin-XVIIIa	MYO18A	sp|Q92614|MY18A_HUMAN Unconventional myosin-XVIIIa OS=Homo sapiens OX=9606 GN=MYO18A PE=1 SV=3	1	66	66	66	39	43	40	44	39	43	40	44	39	43	40	44	41.5	41.5	41.5	233.11	2054	2054	0	323.31	25.7	29.8	28.7	30.6	28811000000	5822700000	7733300000	7261000000	7994400000	231	AAVAQASR;AAYLLGCSLEELSSAIFK;AGSATVLSGSIAGLEGGSQLALR;ALLADAQLMLDHLK;ANAPSCDRLEDLASLVYLNESSVLHTLR;AVEELLECLDLEK;DGFSLASQLK;DLALGLVPGDR;DLALGLVPGDRLVEINGHNVESK;DLAQINDLQAQLEEANKEK;DMDIAGFTQK;DMLLAEAFSLK;EENIELAFDDLEPPTDDSVAAVDQASHQSLVR;ELQTQYDALK;EMESRDEEVEEAR;EMESRDEEVEEARQSCQK;FDSELSQAHEEAQREK;FDVLAPHLTK;GASFEELCHNYTQDR;GFFNLNR;GSVILDSGHLSTASSSDDLK;GSVILDSGHLSTASSSDDLKGEEGSFR;IISNLFLGR;ISELTSELTDE…				1452	124;135;405;619;724;1020;1447;1597;1598;1600;1743;1752;2231;2542;2582;2583;2972;2978;3494;3640;4096;4097;4929;5237;5238;5943;5956;5986;6109;6110;6118;6269;6274;6801;6834;6918;6919;7840;8142;8225;8300;8676;9101;9131;9159;9160;9246;9307;9380;9746;9767;10048;10418;10482;10663;10664;10863;10950;11140;11536;11877;12108;12109;12235;12378;12447	True;True;True;True;True;True;True;True;True;True;True;True;True;True;True;True;True;True;True;True;True;True;True;True;True;True;True;True;True;True;True;True;True;True;True;True;True;True;True;True;True;True;True;True;True;True;True;True;True;True;True;True;True;True;True;True;True;True;True;True;True;True;True;True;True;True	125;136;407;622;729;1025;1457;1607;1608;1610;1756;1765;2249;2564;2606;2607;2608;2999;3005;3529;3675;4135;4136;4976;5285;5286;5997;6011;6041;6165;6166;6174;6326;6331;6862;6895;6979;6980;7922;8227;8310;8385;8763;9190;9220;9248;9249;9337;9398;9471;9842;9863;10145;10518;10582;10766;10767;10966;11055;11246;11646;11989;12222;12223;12349;12493;12563
O43707	O43707	65	65	44	Alpha-actinin-4	ACTN4	sp|O43707|ACTN4_HUMAN Alpha-actinin-4 OS=Homo sapiens OX=9606 GN=ACTN4 PE=1 SV=2	1	65	65	44	49	55	49	55	49	55	49	55	33	37	33	35	75.4	75.4	55.1	104.85	911	911	0	323.31	64.8	65.8	67.7	68.4	181100000000	48042000000	42715000000	47810000000	42532000000	619	ACLISLGYDVENDR;ACLISLGYDVENDRQGEAEFNR;AGTQIENIDEDFR;AGTQIENIDEDFRDGLK;AIMTYVSSFYHAFSGAQK;ALDFIASK;ASFNHFDKDHGGALGPEEFK;ASIHEAWTDGK;ASIHEAWTDGKEAMLK;CQLEINFNTLQTK;DDPVTNLNNAFEVAEK;DDPVTNLNNAFEVAEKYLDIPK;DGLAFNALIHR;DHGGALGPEEFK;DLLLDPAWEK;DYETATLSDIK;EGLLLWCQR;ELPPDQAEYCIAR;ETTDTDTADQVIASFK;FAIQDISVEETSAK;GISQEQMQEFR;GYEEWLLNEIR;GYEEWLLNEIRR;HEAFESDLAAHQDR;HEAFESDLAAHQDRVEQIAAIAQELNELDYYDSHNVNTR;H…				136	147;148;414;415;504;556;894;906;907;1221;1358;1359;1459;1507;1672;1988;2311;2528;2784;2913;3801;4224;4225;4275;4276;4461;4471;4472;4501;4556;4617;4618;5089;5254;5467;5774;5775;5941;6652;6994;7022;7260;7381;7557;7738;7868;7869;8281;8610;8637;8757;9110;9731;10161;10162;10474;10475;10603;10610;10611;10614;11301;11453;11555;11568	True;True;True;True;True;True;True;True;True;True;True;True;True;True;True;True;True;True;True;True;True;True;True;True;True;True;True;True;True;True;True;True;True;True;True;True;True;True;True;True;True;True;True;True;True;True;True;True;True;True;True;True;True;True;True;True;True;True;True;True;True;True;True;True;True	148;149;417;418;507;559;899;911;912;1228;1366;1367;1469;1517;1682;2001;2330;2550;2810;2940;3837;4265;4266;4316;4317;4504;4514;4515;4544;4545;4600;4661;4662;5137;5302;5303;5519;5826;5827;5995;6712;7055;7083;7322;7443;7625;7818;7819;7950;7951;8366;8697;8724;8846;9199;9827;10258;10259;10574;10575;10706;10713;10714;10717;11408;11562;11665;11678;11679
Q9UM54	Q9UM54	62	62	62	Unconventional myosin-VI	MYO6	sp|Q9UM54|MYO6_HUMAN Unconventional myosin-VI OS=Homo sapiens OX=9606 GN=MYO6 PE=1 SV=4	1	62	62	62	47	51	41	46	47	51	41	46	47	51	41	46	51.2	51.2	51.2	149.69	1294	1294	0	323.31	42.9	42.7	39.3	44	75161000000	18904000000	21166000000	17149000000	17941000000	362	AGSMKDPLLDDHGDFIR;ALGLNENDYK;ASFHELYNMYK;CGGIQYLQNAIESR;DDMEMCELNLEETGLTR;DPLLDDHGDFIR;DVEDNCSLMYLNEATLLHNIK;EEESQQQAVLEQER;EEESQQQAVLEQERR;EEQELYQK;EGLGVNEVHYVDNQDCIDLIEAK;FAEFDQIMK;FNEVVSVLK;FVEIHFNEK;IAQSEAELISDEAQADLALR;IAQSEAELISDEAQADLALRR;IPFIRPADQYK;IPFIRPADQYKDPQSK;IQEEMEKER;IVEANPLLEAFGNAK;KDVEDNCSLMYLNEATLLHNIK;KSPEYLK;LCAGASEDIR;LCAGASEDIREK;LHLSSPDNFR;LPQPSDQHFTSAVHQK;LQQFFNER;LSFISV…				1876	406;603;892;1164;1352;1789;1925;2202;2203;2237;2308;2906;3230;3387;4596;4597;5140;5141;5175;5364;5480;5641;5807;5808;6280;6807;6893;6984;7187;7188;7424;7425;7715;7946;7977;8077;8298;8470;8531;8611;8730;8731;8849;8850;8898;9378;9456;9499;9500;9787;10069;10127;10165;10450;10451;10848;11041;11299;11896;12042;12494;12495	True;True;True;True;True;True;True;True;True;True;True;True;True;True;True;True;True;True;True;True;True;True;True;True;True;True;True;True;True;True;True;True;True;True;True;True;True;True;True;True;True;True;True;True;True;True;True;True;True;True;True;True;True;True;True;True;True;True;True;True;True;True	408;409;606;897;1169;1360;1802;1938;2220;2221;2255;2327;2933;3262;3422;4640;4641;5188;5189;5223;5416;5532;5693;5859;5860;6337;6868;6954;7045;7249;7250;7488;7489;7490;7795;8028;8059;8162;8383;8557;8618;8698;8819;8820;8938;8939;8987;9469;9547;9591;9592;9883;10166;10224;10262;10550;10551;10951;11147;11406;12008;12156;12611;12612
P52732	P52732	62	62	62	Kinesin-like protein KIF11	KIF11	sp|P52732|KIF11_HUMAN Kinesin-like protein KIF11 OS=Homo sapiens OX=9606 GN=KIF11 PE=1 SV=2	1	62	62	62	40	51	42	38	40	51	42	38	40	51	42	38	59.8	59.8	59.8	119.16	1056	1056	0	323.31	45.9	52.3	52.6	41.3	60825000000	7982600000	19133000000	23956000000	9753000000	342	AMLEVHK;ASAHSIVECDPVRK;AVDQHNAEAQDIFGK;CENIQKPLSSVQENIQQK;CESLNTR;DEVYQILEK;DVSGLHSK;EAGNINQSLLTLGR;EEYITSALESTEEK;EHLLDQLK;EHLLDQLKR;ELDGFLSILCNNLHELQENTICSLVESQK;EQELHNLLEVVSQCCEASSSDITEK;ETTIDGEELVK;FCADSDGFSQELR;FCADSDGFSQELRNFNQEGTK;GLEEITVHNK;IGAVEEELNR;IGAVEEELNRVTELFMDNK;IGAVEEELNRVTELFMDNKNELDQCK;ISQETEQR;ISQETEQRCESLNTR;KAVDQHNAEAQDIFGK;KELDGFLSILCNNLHELQENTICSLVESQK;LDIPTGTTPQR;LDIPTGT…				759	713;880;1018;1144;1150;1395;1960;2052;2247;2346;2347;2451;2656;2786;2934;2935;3833;4797;4798;4799;5273;5274;5460;5511;5874;5875;6305;6556;6658;6680;6704;6876;6880;7081;7160;7171;7841;7872;7901;7945;8011;8012;8682;8987;9112;10248;10277;10376;10425;10426;10836;10884;10892;10893;10916;11004;11037;11065;11259;11523;11936;11983	True;True;True;True;True;True;True;True;True;True;True;True;True;True;True;True;True;True;True;True;True;True;True;True;True;True;True;True;True;True;True;True;True;True;True;True;True;True;True;True;True;True;True;True;True;True;True;True;True;True;True;True;True;True;True;True;True;True;True;True;True;True	718;885;1023;1149;1155;1404;1973;2066;2265;2366;2367;2472;2681;2812;2961;2962;3869;4842;4843;4844;5322;5323;5512;5563;5927;5928;6362;6615;6718;6741;6765;6937;6941;7142;7221;7233;7923;7954;7983;8027;8093;8094;8769;9076;9201;10346;10375;10475;10476;10525;10526;10939;10987;10996;10997;11020;11109;11143;11171;11365;11633;12050;12097
Q07157	Q07157	62	62	62	Tight junction protein ZO-1	TJP1	sp|Q07157|ZO1_HUMAN Tight junction protein ZO-1 OS=Homo sapiens OX=9606 GN=TJP1 PE=1 SV=3	1	62	62	62	43	41	43	31	43	41	43	31	43	41	43	31	54.5	54.5	54.5	195.46	1748	1748	0	323.31	41.2	38.6	41	34.5	37958000000	8822100000	10304000000	10256000000	8575700000	280	ADGATSDDLDLHDDR;ADGATSDDLDLHDDRLSYLSAPGSEYSMYSTDSR;AEQLASVQYTLPK;AGHFEPLHGAAAVPPLIPSSQHK;AIPVSPSAVEEDEDEDGHTVVATAR;APGFGFGIAISGGR;ASALRHEEQPAPGYDTHGR;ATLLNVPDLSDSIHSANASER;ATLLNVPDLSDSIHSANASERDDISEIQSLASDHSGR;CLPGDPNYLVGANCVSVLIDHF;DNPHFQSGETSIVISDVLK;DNSILPPLDKEK;DQEPSLSSHVDPTK;EAGFLRPVTIFGPIADVAR;EAIQQQQNQLVWVSEGK;EDSSGMHHENQTYPPYSPQAQPQPIHR;EDTAQAAFYPQK;EEAVLFLLDLPK;EEPDIYQIAK;EGLEEGDQILR;ESP…				1007	167;168;283;370;511;763;883;980;981;1194;1770;1772;1806;2051;2060;2170;2173;2187;2233;2305;2736;2999;3000;3238;3369;3583;3615;3710;4253;4284;5137;5482;5724;6240;6740;7067;8168;8329;8338;8416;8455;8483;8485;8875;8894;9072;9391;9584;9676;9909;9910;10073;10135;10825;10975;10976;11783;11835;11836;11869;12352;12581	True;True;True;True;True;True;True;True;True;True;True;True;True;True;True;True;True;True;True;True;True;True;True;True;True;True;True;True;True;True;True;True;True;True;True;True;True;True;True;True;True;True;True;True;True;True;True;True;True;True;True;True;True;True;True;True;True;True;True;True;True;True	168;169;284;371;514;768;888;985;986;1199;1783;1785;1819;2065;2074;2185;2188;2202;2251;2324;2762;3027;3028;3270;3404;3618;3650;3745;4294;4325;5185;5534;5776;6296;6801;7128;8253;8414;8424;8503;8542;8570;8572;8964;8983;9161;9482;9678;9772;10006;10007;10170;10232;10928;11080;11081;11895;11947;11948;11981;12467;12699
Q00610;P53675	Q00610	62;13	62;13	62;13	Clathrin heavy chain 1	CLTC	sp|Q00610|CLH1_HUMAN Clathrin heavy chain 1 OS=Homo sapiens OX=9606 GN=CLTC PE=1 SV=5	2	62	62	62	42	47	43	42	42	47	43	42	42	47	43	42	50.1	50.1	50.1	191.61	1675	1675;1640	0	323.31	38.1	39.3	40.1	36	38932000000	10943000000	11512000000	7702800000	8774300000	265	AFMTADLPNELIELLEK;AHTMTDDVTFWK;ALEHFTDLYDIK;ALEHFTDLYDIKR;CNEPAVWSQLAK;DPHLACVAYER;DTELAEELLQWFLQEEK;EAIDSYIK;EHLELFWSR;ESYVETELIFALAK;FDVNTSAVQVLIEHIGNLDR;FLRENPYYDSR;FNALFAQGNYSEAAK;FQEHLQLQNLGINPANIGFSTLTMESDK;FQSVPAQPGQTSPLLQYFGILLDQGQLNK;GQCDLELINVCNENSLFK;GQFSTDELVAEVEK;GQFSTDELVAEVEKR;GQVLSVCVEEENIIPYITNVLQNPDLALR;HDVVFLITK;HELIEFR;HNIMDFAMPYFIQVMK;IAAYLFK;IHEGCEEPATHNALAK;ISGETIFVTAPHEATA…				965	329;463;574;575;1203;1787;1886;2055;2345;2751;2979;3174;3222;3281;3305;4005;4009;4010;4037;4274;4289;4420;4544;4856;5247;5383;5473;5704;5782;5835;5939;6270;6452;6542;6621;6823;7082;7991;8032;8083;8084;8402;8405;8815;9120;9295;9299;10201;10225;10727;10882;11122;11402;11454;11516;11943;12066;12222;12343;12350;12351;12433	True;True;True;True;True;True;True;True;True;True;True;True;True;True;True;True;True;True;True;True;True;True;True;True;True;True;True;True;True;True;True;True;True;True;True;True;True;True;True;True;True;True;True;True;True;True;True;True;True;True;True;True;True;True;True;True;True;True;True;True;True;True	330;466;577;578;1208;1800;1899;2069;2365;2777;3006;3204;3254;3313;3314;3339;4043;4047;4048;4076;4315;4330;4461;4588;4902;5295;5435;5525;5756;5834;5888;5993;6327;6511;6601;6680;6884;7143;8073;8114;8168;8169;8489;8492;8904;9209;9386;9390;10299;10323;10830;10985;11228;11511;11563;11626;12057;12180;12336;12458;12465;12466;12549
Q9UHB6	Q9UHB6	56	56	56	LIM domain and actin-binding protein 1	LIMA1	sp|Q9UHB6|LIMA1_HUMAN LIM domain and actin-binding protein 1 OS=Homo sapiens OX=9606 GN=LIMA1 PE=1 SV=1	1	56	56	56	34	43	34	34	34	43	34	34	34	43	34	34	71.1	71.1	71.1	85.225	759	759	0	323.31	54	59.4	53.9	54.9	62411000000	13504000000	17740000000	13514000000	17652000000	328	ADHPPAEVTSHAASGAK;ADQEEQIHPR;ASSLSESSPPK;ASSQQEK;CSYCNNK;DLWASKNENEEILERPAQLANAR;EGHSLEMENENLVENGADSDEDDNSFLK;ELSVEEQIK;ELSVEEQIKR;ENVPPGPEVCITHQEGEK;ETCVECQK;ETPHSPGVEDAPIAK;FQAPARETCVECQK;GEPTQTK;GNYDEGFGHRPHK;GWSMSEQSEESVGGR;HEVEKSEISENTDASGK;HRADHPPAEVTSHAASGAK;IAWPPPTELGSSGSALEEGIK;ISANENSLAVR;ISENSYSLDDLEIGPGQLSSSTFDSEK;ISENSYSLDDLEIGPGQLSSSTFDSEKNESRR;IYCKPHFNQLFK;KFQAPARETCVECQK;KMENCLGES…				1833	170;192;936;937;1239;1730;2298;2552;2553;2624;2755;2778;3276;3609;3952;4216;4300;4459;4610;5222;5240;5241;5426;5536;5586;5662;6403;6936;6946;7009;7458;7846;7979;8203;8204;8380;8420;8931;9065;9538;9573;9574;9826;10006;10007;10008;10056;10057;10060;10170;10171;11451;12187;12233;12234;12568	True;True;True;True;True;True;True;True;True;True;True;True;True;True;True;True;True;True;True;True;True;True;True;True;True;True;True;True;True;True;True;True;True;True;True;True;True;True;True;True;True;True;True;True;True;True;True;True;True;True;True;True;True;True;True;True	171;193;941;942;1246;1741;2317;2574;2575;2649;2781;2804;3308;3644;3990;4257;4341;4502;4654;5270;5288;5289;5478;5588;5638;5714;6462;6997;7007;7070;7524;7928;8061;8288;8289;8467;8507;9020;9154;9631;9667;9668;9923;10103;10104;10105;10153;10154;10157;10268;10269;11560;12301;12347;12348;12686
Q9BY89	Q9BY89	56	56	56	Uncharacterized protein KIAA1671	KIAA1671	sp|Q9BY89|K1671_HUMAN Uncharacterized protein KIAA1671 OS=Homo sapiens OX=9606 GN=KIAA1671 PE=1 SV=2	1	56	56	56	26	35	28	29	26	35	28	29	26	35	28	29	48	48	48	196.71	1806	1806	0	323.31	24.7	30	25.1	25.6	13983000000	4067100000	5177200000	2539000000	2199300000	156	AAIWESQHEGPEGAR;AEAPLHDPDLDFLEVAK;ALVGGSSGVTPSNDQSPWEEK;ASLIWEAR;ASSVEDTARPLVEPR;ASSVEDTARPLVEPRPR;ATFFAVTYQIPNTQK;ATRVEVGSITPLTAVPGLGEMGKEETLTR;ATVAVSEEHCAPGATSVR;AVFLRPSSSTMILFETTK;DKYPLSENHNNNTFLK;EGDPGPAQVPQPAVR;EMPDTGGLWKPASSAEINHSFTPGLGK;ERPLQQVSPVASVPWR;FDTFSSLVPEDSPHVGHR;GEEDSVAQWGDHPR;GPPQGCPLDPLSR;GVVLSGAESLLEHSR;IIDVDALWSHR;ITPPSSPHSLTSTLVSLGHEEALEMAGSK;LGPTTLLNGELRPYHTPLR;LSSLSSQTEPTS…				1649	74;215;682;914;939;940;970;996;1002;1023;1584;2285;2591;2718;2974;3579;3982;4206;4888;5328;6227;7050;7511;7631;7641;7687;8315;8327;8419;8451;8748;8831;9287;9309;9310;9354;9362;9421;9453;9964;9989;9994;10107;10123;10149;10176;10392;10461;10697;11055;11080;11081;11082;11319;12258;12322	True;True;True;True;True;True;True;True;True;True;True;True;True;True;True;True;True;True;True;True;True;True;True;True;True;True;True;True;True;True;True;True;True;True;True;True;True;True;True;True;True;True;True;True;True;True;True;True;True;True;True;True;True;True;True;True	74;216;686;919;944;945;975;1001;1007;1028;1594;2303;2616;2744;3001;3614;4020;4247;4934;5379;6283;7111;7578;7700;7712;7764;8400;8412;8506;8538;8837;8920;9378;9400;9401;9445;9453;9512;9544;10061;10086;10091;10204;10220;10246;10274;10492;10561;10800;11161;11186;11187;11188;11427;12372;12437
P08670;P17661;P41219;P14136;CON__P78385;CON__Q6NT21;CON__Q8N1N4-2;CON__Q7RTT2;CON__Q61726;CON__O43790;CON__P78386;P78386;Q8N1N4;CON__Q14533;Q14533;P78385;O43790;P12036	P08670	55;4;4;2;1;1;1;1;1;1;1;1;1;1;1;1;1;1	55;4;4;2;1;1;1;1;1;1;1;1;1;1;1;1;1;1	51;1;3;1;0;0;0;0;0;0;0;0;0;0;0;0;0;0	Vimentin	VIM	sp|P08670|VIME_HUMAN Vimentin OS=Homo sapiens OX=9606 GN=VIM PE=1 SV=4	18	55	55	51	41	35	29	45	41	35	29	45	37	32	26	43	88.6	88.6	82.8	53.651	466	466;470;470;432;493;493;521;521;479;486;507;507;520;505;505;493;486;1026	0	323.31	77.5	77.3	68	75.8	140300000000	43921000000	30175000000	22797000000	43411000000	452	ARVEVERDNLAEDIMR;DGQVINETSQHHDDLE;DNLAEDIMR;EEAENTLQSFR;EEAENTLQSFRQDVDNASLAR;EMEENFAVEAANYQDTIGR;EMEENFAVEAANYQDTIGRLQDEIQNMK;ETNLDSLPLVDTHSK;EYQDLLNVK;FADLSEAANR;FADLSEAANRNNDALR;FADLSEAANRNNDALRQAK;FLEQQNK;GTNESLER;HLREYQDLLNVK;ILLAELEQLK;ILLAELEQLKGQGK;ISLPLPNFSSLNLR;ISLPLPNFSSLNLRETNLDSLPLVDTHSK;KVESLQEEIAFLK;KVESLQEEIAFLKK;LGDLYEEEMR;LGDLYEEEMRELR;LGDLYEEEMRELRR;LHEEEIQELQAQIQEQHVQIDVDVSKPD…				334	872;1477;1766;2183;2184;2577;2578;2775;2878;2899;2900;2901;3139;4127;4397;5010;5011;5264;5265;5656;5657;6150;6151;6152;6264;6448;6572;6850;6851;7371;7476;8030;8031;8562;8596;8941;9007;9041;9042;9336;9338;9339;9866;10054;10242;10287;10980;11060;11061;11277;11278;11279;11309;11310;11318	True;True;True;True;True;True;True;True;True;True;True;True;True;True;True;True;True;True;True;True;True;True;True;True;True;True;True;True;True;True;True;True;True;True;True;True;True;True;True;True;True;True;True;True;True;True;True;True;True;True;True;True;True;True;True	877;1487;1779;2198;2199;2600;2601;2602;2801;2905;2926;2927;2928;3169;4166;4438;5057;5058;5313;5314;5708;5709;6206;6207;6208;6320;6507;6631;6911;6912;7432;7543;8112;8113;8649;8683;9030;9096;9130;9131;9427;9429;9430;9963;10151;10340;10385;11085;11166;11167;11384;11385;11386;11416;11417;11426
O94832;B0I1T2	O94832	55;1	55;1	55;1	Unconventional myosin-Id	MYO1D	sp|O94832|MYO1D_HUMAN Unconventional myosin-Id OS=Homo sapiens OX=9606 GN=MYO1D PE=1 SV=2	2	55	55	55	42	44	43	47	42	44	43	47	42	44	43	47	60.3	60.3	60.3	116.2	1006	1006;1018	0	323.31	48.7	47.8	49	55	58366000000	14843000000	15396000000	14687000000	13440000000	338	ADFVLMDTVSMPEFMANLR;AEQESLEFGK;AIFVTDRHLYK;AWEGNYLASKPDTPQTSGTFVPVANELK;CGFQDDVAYGK;CTVSVETR;DLIVCLFSK;DQLVVFHTK;DTLFQDFK;ELYERPPHLFAIADAAYK;FEEALQTIFNR;GDPIGGHINNYLLEK;GIIAILDDACMNVGK;HIDYFNNQIIVDLVEQQHK;HLQVNVTNPVQCSLHGK;HQVEYLGLLENVR;HYAGDVVYSVIGFIDK;IGELVGVLVNHFK;ILAAILHLGNLK;ILEFDRDFR;INDIIEVK;IVLFLQK;LFCWIVTR;LLNIYGR;LMYNSSNPVLK;LNQPQPDFTK;LQQLFIQLVLK;LSITEVTK;MISEFTWPNHDLPSDK;MISEFTWPNHDLP…				222	165;282;483;1087;1163;1252;1658;1818;1894;2568;2991;3551;3770;4354;4396;4455;4528;4810;4952;4979;5098;5384;6048;6553;6674;6713;6895;7003;7540;7541;7542;8197;8198;8337;8592;8687;9161;9202;9300;9589;9626;9718;9852;9900;10091;10608;10677;10966;11492;11533;11972;12107;12440;12508;12518	True;True;True;True;True;True;True;True;True;True;True;True;True;True;True;True;True;True;True;True;True;True;True;True;True;True;True;True;True;True;True;True;True;True;True;True;True;True;True;True;True;True;True;True;True;True;True;True;True;True;True;True;True;True;True	166;283;486;1092;1168;1259;1668;1831;1907;2590;3018;3586;3805;4395;4437;4498;4572;4855;4999;5026;5146;5436;6104;6612;6735;6774;6956;7064;7608;7609;7610;8282;8283;8423;8679;8774;9250;9293;9391;9683;9721;9814;9949;9997;10188;10711;10780;11071;11602;11643;12086;12221;12556;12625;12635
P12814;P35609;Q08043	P12814	55;15;11	35;3;1	35;3;1	Alpha-actinin-1	ACTN1	sp|P12814|ACTN1_HUMAN Alpha-actinin-1 OS=Homo sapiens OX=9606 GN=ACTN1 PE=1 SV=2	3	55	35	35	40	45	40	46	25	28	25	27	25	28	25	27	73.5	53.6	53.6	103.06	892	892;894;901	0	323.31	56.5	65.8	61.9	63.6	40655000000	10019000000	9773000000	10119000000	10744000000	226	ACLISLGYDIGNDPQGEAEFAR;AGTQIENIEEDFR;AGTQIENIEEDFRDGLK;AIMTYVSSFYHAFSGAQK;ALDFIASK;ASFNHFDRDHSGTLGPEEFK;ASIHEAWTDGK;ASIHEAWTDGKEAMLR;CQLEINFNTLQTK;DDPLTNLNTAFDVAEK;DDPLTNLNTAFDVAEKYLDIPK;DGLGFCALIHR;DLLLDPAWEK;DYETATLSEIK;EGLLLWCQR;ELPPDQAEYCIAR;ETADTDTADQVMASFK;FAIQDISVEETSAK;GISQEQMNEFR;GYEEWLLNEIR;GYEEWLLNEIRR;HEAFESDLAAHQDR;HRPELIDYGK;HTNYTMEHIR;ICDQWDNLGALTQK;IDQLEGDHQLIQEALIFDNK;ILAGDKNYITM…				392	146;416;417;504;556;895;906;908;1221;1355;1356;1460;1672;1989;2311;2528;2752;2913;3800;4224;4225;4275;4470;4501;4619;4667;4956;5088;5253;5396;5466;5731;5774;5775;5941;6464;6652;7023;7261;7407;7556;7737;8280;8299;8613;9121;10474;10475;10603;10612;10613;11302;11453;11569;11812	True;True;True;False;False;True;False;True;False;True;True;True;False;True;False;False;True;False;True;False;False;False;True;False;True;True;True;True;True;True;True;True;False;False;False;True;False;True;True;True;True;True;True;True;True;True;False;False;False;True;True;True;False;True;True	147;419;420;507;559;900;911;913;1228;1363;1364;1470;1682;2002;2330;2550;2778;2940;3836;4265;4266;4316;4513;4544;4545;4663;4711;5003;5136;5301;5448;5518;5783;5826;5827;5995;6523;6712;7084;7323;7470;7471;7624;7817;8365;8384;8700;9210;10574;10575;10706;10715;10716;11409;11562;11680;11924
Q9Y4I1	Q9Y4I1	54	54	47	Unconventional myosin-Va	MYO5A	sp|Q9Y4I1|MYO5A_HUMAN Unconventional myosin-Va OS=Homo sapiens OX=9606 GN=MYO5A PE=1 SV=2	1	54	54	47	31	40	35	34	31	40	35	34	27	33	31	30	36.4	36.4	32.2	215.4	1855	1855	0	323.31	24.5	27.3	27.2	25.6	20424000000	4545900000	5764700000	5051900000	5061600000	196	AASELYTK;AATIVLQSYLR;ACGVLETIR;AFIIQHFADK;DLEYHLDPK;DSPQLLMDAK;EEVLILR;ETLEPLIQAAQLLQVK;FPFTFDEK;GAELEYESLK;IEASLQHEITR;IGELEVGQMENISPGQIIDEPIRPVNIPR;ILAGILHLGNVGFTSR;KIGELEVGQMENISPGQIIDEPIRPVNIPR;KVPLDMSLFLK;LATATETYIKPISK;LFNWIVDNVNQALHSAVK;LGILDLLDEECK;LGILDLLDEECKMPK;LGNADNFNYTK;LQQQFNMHVFK;LTNENLDLMEQLEK;LTNLEGIYNSETEK;NLILELKPR;NPDILVGENDLTALSYLHEPAVLHNLR;NQSIIVSGESGAGK;NSLHLLMETLNATTPHYVR…				1955	113;121;144;322;1632;1865;2245;2770;3257;3462;4685;4809;4957;5557;5659;5789;6089;6194;6195;6218;6899;7116;7118;7990;8100;8155;8186;8503;8598;8648;8767;8809;9033;9382;9451;9664;9813;10365;10903;11324;11565;11598;11641;11642;11649;11653;11688;11824;11959;12062;12136;12263;12544;12586	True;True;True;True;True;True;True;True;True;True;True;True;True;True;True;True;True;True;True;True;True;True;True;True;True;True;True;True;True;True;True;True;True;True;True;True;True;True;True;True;True;True;True;True;True;True;True;True;True;True;True;True;True;True	114;122;145;323;1642;1878;2263;2796;3289;3497;4729;4854;5004;5609;5711;5841;6145;6250;6251;6274;6960;7177;7179;8072;8185;8240;8271;8590;8685;8735;8856;8898;9122;9473;9542;9759;9909;10464;11007;11432;11675;11710;11753;11754;11761;11765;11800;11936;12073;12176;12250;12377;12661;12704
O43795	O43795	53	53	49	Unconventional myosin-Ib	MYO1B	sp|O43795|MYO1B_HUMAN Unconventional myosin-Ib OS=Homo sapiens OX=9606 GN=MYO1B PE=1 SV=3	1	53	53	49	48	44	41	44	48	44	41	44	44	40	37	40	51.1	51.1	48.5	131.98	1136	1136	0	323.31	48.3	45.7	44.4	43.9	77163000000	19141000000	22310000000	17315000000	18397000000	392	AAHIFNEALVCHQIR;ALYPSSVGQPFQGAYLEINK;ALYPSSVGQPFQGAYLEINKNPK;DLSQAMWK;DQCILITGESGAGK;EAVTTIAAYWHGTQAR;EICELTGIDQSVLER;EQLLQSNPVLEAFGNAK;FIQGNQK;FLNDTSLPHSCFR;GAEVNQVK;GAEVNQVKEQLLQSNPVLEAFGNAK;GDFLFSSDHLIEMATK;GDPLGGVISNYLLEK;IFLLTNNNLLLADQK;IIIAEVVNK;IYEFTLQR;KALYPSSVGQPFQGAYLEINKNPK;LEASELFK;LEASELFKDK;LEDLATLIQK;LFSWLVNR;LGNIEFKPESR;LNQVCATHQHFESR;LVMSYVAAVCGK;MPSLSPIDK;NAMQIVGFMDHEAESVLAVVAAV…				139	64;697;698;1713;1803;2115;2363;2678;3106;3158;3463;3464;3531;3552;4773;4906;5429;5451;5934;5935;5944;6108;6222;6714;7228;7648;7787;7863;7881;8090;8296;8492;8544;8946;9303;9572;9655;9780;9829;9840;10061;10553;10890;10891;10935;11719;11720;11764;11939;11954;12473;12507;12546	True;True;True;True;True;True;True;True;True;True;True;True;True;True;True;True;True;True;True;True;True;True;True;True;True;True;True;True;True;True;True;True;True;True;True;True;True;True;True;True;True;True;True;True;True;True;True;True;True;True;True;True;True	64;701;702;1723;1816;2130;2383;2703;3136;3188;3498;3499;3566;3587;4818;4952;5481;5503;5988;5989;5998;6164;6278;6775;7290;7720;7868;7869;7945;7963;8175;8381;8579;8631;9035;9394;9666;9750;9876;9926;9937;10158;10656;10993;10994;10995;11040;11831;11832;11876;12053;12068;12590;12624;12663
P55196	P55196	49	49	49	Afadin	MLLT4	sp|P55196|AFAD_HUMAN Afadin OS=Homo sapiens OX=9606 GN=AFDN PE=1 SV=3	1	49	49	49	31	26	27	33	31	26	27	33	31	26	27	33	41.1	41.1	41.1	206.8	1824	1824	0	323.31	26.2	22	23	29	18503000000	4837000000	3840300000	4739600000	5086600000	168	DDRPFQGEDVENSR;DLQYITVSK;DMPETSFTR;DYEPPSPSPAPGAPPPPPQR;EELSSGDSLSPDPWK;EIILDDDECPLQIFR;ESSEDSFLSAIINYTNSSTVHFK;EVQLEEDPDLQLPFLLPEDGYSCDVVR;EYFTFPASK;FVDPSQDHALAK;GILVFQLK;HRIEAAMDR;IDDVLHTLTGAMSLLR;ISETTMLQSGMK;ITLDAQDVLAHLVQMAFK;ITSVSTGNLCTEEQTPPPRPEAYPIPTQTYTR;IVQATTLLTMDK;IYADSLKPNIPYK;KEPEIITVTLK;LAAGDQLLSVDGR;LADIIHHWNANR;LDLFEISQPTEDLEFHGVMR;LLEPEAPGLCRPPLPR;LMLEWQFQK;LVTDPDSGLCSHYWGAIIR;M…				797	1361;1706;1755;1987;2227;2386;2739;2837;2872;3384;3785;4464;4638;5243;5316;5338;5393;5421;5519;5670;5689;5882;6454;6651;7275;7378;7742;7943;8341;8634;8906;8922;9232;9482;9869;9955;10001;10002;10179;10594;10621;10793;10860;10908;11864;11953;12291;12500;12666	True;True;True;True;True;True;True;True;True;True;True;True;True;True;True;True;True;True;True;True;True;True;True;True;True;True;True;True;True;True;True;True;True;True;True;True;True;True;True;True;True;True;True;True;True;True;True;True;True	1369;1716;1768;2000;2245;2406;2765;2863;2899;3419;3821;4507;4682;5291;5366;5367;5389;5445;5473;5571;5722;5741;5936;6513;6711;7337;7439;7823;8025;8427;8721;8995;9011;9323;9573;9966;10052;10098;10099;10277;10697;10724;10896;10963;11012;11976;12067;12405;12617;12785
Q6WCQ1;Q9H2D6	Q6WCQ1	49;1	49;1	49;1	Myosin phosphatase Rho-interacting protein	MPRIP	sp|Q6WCQ1|MPRIP_HUMAN Myosin phosphatase Rho-interacting protein OS=Homo sapiens OX=9606 GN=MPRIP PE=1 SV=3	2	49	49	49	27	29	26	28	27	29	26	28	27	29	26	28	52.4	52.4	52.4	116.53	1025	1025;2365	0	323.31	32.2	40.5	31.6	35.2	21776000000	5326400000	5841700000	5541200000	5066400000	166	AEEQQLPPPLSPPSPSTPNHR;CLENAHLAQALEAER;DELQTALR;DFTNEAPPAPLPDASASPLSPHR;DIYTELSIAK;DQPDGSSLSPAQSPSQSQPPAASSLR;EASDLLEQNR;EGEFTLSAMTSGIR;EGYVLQATCER;ELEQSQK;ENQELNAHNQELNNR;ESHLLNDEDLTQAK;FEALDIEK;FFILYEHGLLR;FGMLDATDGPGTEDAALRMEVDRSPGLPMSDLK;FQANIFNK;FSLCILTPEK;HVHPTTAPDVTSSLPEEK;HWFVLADQSLR;LLAEETAATISAIEAMK;LSTHELTSLLEK;LSTHELTSLLEKELEQSQK;MEVDRSPGLPMSDLK;NAHREEMERELEK;NWIQTIMK;NYGFQIHTK;PIYGGWL…				1297	232;1187;1381;1428;1573;1823;2098;2289;2339;2473;2619;2730;2985;3024;3061;3275;3330;4511;4523;6399;7058;7059;7467;7776;8295;8297;8393;9035;9036;9037;9076;9108;9109;9166;9279;9939;9953;10023;10024;10141;10142;10164;10441;10565;10708;11296;11307;11409;11908	True;True;True;True;True;True;True;True;True;True;True;True;True;True;True;True;True;True;True;True;True;True;True;True;True;True;True;True;True;True;True;True;True;True;True;True;True;True;True;True;True;True;True;True;True;True;True;True;True	233;1192;1390;1437;1583;1836;2113;2308;2359;2495;2644;2756;3012;3054;3091;3307;3365;4555;4567;6458;7119;7120;7533;7857;8380;8382;8480;9124;9125;9126;9165;9197;9198;9255;9370;10036;10050;10120;10121;10238;10239;10261;10541;10668;10811;11403;11414;11518;12020
P78527	P78527	49	49	49	DNA-dependent protein kinase catalytic subunit	PRKDC	sp|P78527|PRKDC_HUMAN DNA-dependent protein kinase catalytic subunit OS=Homo sapiens OX=9606 GN=PRKDC PE=1 SV=3	1	49	49	49	28	28	19	15	28	28	19	15	28	28	19	15	16.6	16.6	16.6	469.08	4128	4128	0	323.31	9.9	9.4	6.4	5.1	3551500000	1355800000	1303500000	492210000	400000000	94	AALSALESFLK;AGLLHNILPSQSTDLHHSVGTELLSLVYK;AQEPESGLSEETQVK;ATQQQHDFTLTQTADGR;AYVPALQMAFK;CLMDQATDPNILGR;DILETHLR;DILPCLDGYLK;DLLLNTMSQEEK;DVLIQGLIDENPGLQLIIR;DYVDLFR;EIFNFVLK;ELLNPVVEFVSHPSTTCR;EMKPVIFLDVFLPR;FVPLLPGNR;GLSSLLCNFTK;GQAVTLLPFFTSLTGGSLEELRR;IIANALSSEPACLAEIEEDKAR;IMEFTTTLLNTSPEGWK;IPALDLLIK;LAAVVSACK;LAGANPAVITCDELLLGHEK;LAGANPAVITCDELLLGHEKAPAFRDYVAVAR;LATTILQHWK;LDQGGVIQDFINALDQLSN…				941	93;378;807;995;1117;1193;1545;1549;1673;1937;2011;2380;2509;2586;3411;3893;4004;4877;5063;5127;5683;5715;5716;5793;5901;6206;6223;6402;6550;6690;6779;6957;7208;7348;7693;7806;7931;7998;8002;8042;8094;8779;9502;10076;11020;11599;12150;12305;12528	True;True;True;True;True;True;True;True;True;True;True;True;True;True;True;True;True;True;True;True;True;True;True;True;True;True;True;True;True;True;True;True;True;True;True;True;True;True;True;True;True;True;True;True;True;True;True;True;True	93;379;812;1000;1122;1198;1555;1559;1683;1950;2025;2400;2531;2611;3446;3929;4042;4923;5111;5175;5735;5767;5768;5845;5955;6262;6279;6461;6609;6751;6840;7018;7270;7410;7770;7888;8013;8080;8084;8124;8179;8868;9594;10173;11125;11711;12264;12420;12645
O14974	O14974	46	46	46	Protein phosphatase 1 regulatory subunit 12A	PPP1R12A	sp|O14974|MYPT1_HUMAN Protein phosphatase 1 regulatory subunit 12A OS=Homo sapiens OX=9606 GN=PPP1R12A PE=1 SV=1	1	46	46	46	29	32	27	25	29	32	27	25	29	32	27	25	45.6	45.6	45.6	115.28	1030	1030	0	323.31	32.4	32.5	35.8	26.7	34046000000	8707000000	11425000000	7632300000	6281700000	204	AQLHDTNMELTDLK;DDSTDFKK;DTAGVTR;DYDGWTPLHAAAHWGK;ENRDSSSLRTSSSYTR;ETLIIEPEK;GADINYANVDGLTALHQACIDDNVDMVK;IESLEQEKVDEEEEGK;ILVDNLCDMEMVNK;ITTGSSSAGTQSSTSNR;KETQTDSISR;KSPLIESTANMDNNQSQK;LASTSDIEEKENR;LASTSDIEEKENRDSSSLR;LAYVAPTIPR;LAYVAPTIPRR;LLIQAGYDVNIK;LSSSLDNK;LYEQILAENEK;LYEQILAENEKLK;NSSVNEGSTYHK;PNSLVGITSAYSR;QGVDIEAARKEEER;QWLNSGHINDVR;REEEKEGEDK;RISEMEEELK;RLASTSDIEEK;RLASTSDIEEKENR;RSTQG…				91	832;1362;1880;1982;2621;2772;3456;4735;5056;5339;5527;5642;5785;5786;5805;5806;6512;7053;7329;7330;8205;8440;8671;9063;9137;9222;9228;9229;9350;9386;9630;9652;9966;10173;10275;10276;10535;10639;10906;11052;11435;11436;12204;12205;12354;12355	True;True;True;True;True;True;True;True;True;True;True;True;True;True;True;True;True;True;True;True;True;True;True;True;True;True;True;True;True;True;True;True;True;True;True;True;True;True;True;True;True;True;True;True;True;True	837;1370;1893;1995;2646;2798;3491;4779;5103;5390;5579;5694;5837;5838;5857;5858;6571;7114;7391;7392;8290;8527;8758;9152;9226;9313;9319;9320;9441;9477;9725;9747;10063;10271;10373;10374;10638;10742;11010;11158;11544;11545;12318;12319;12469;12470
P27694	P27694	45	45	45	Replication protein A 70 kDa DNA-binding subunit;Replication protein A 70 kDa DNA-binding subunit, N-terminally processed	RPA1	sp|P27694|RFA1_HUMAN Replication protein A 70 kDa DNA-binding subunit OS=Homo sapiens OX=9606 GN=RPA1 PE=1 SV=2	1	45	45	44	36	32	31	41	36	32	31	41	35	31	30	40	44.1	46.8	46.2	68.137	616	616	0	323.31	39.5	35.7	35.9	42.6	48553000000	2409000000	3072000000	12117000000	10955000000	258	ATVMDVKPVDYR;FFPLIEVNK;GDTNIKPILQVINIR;GDTNIKPILQVINIRPITTGNSPPR;LFSLELVDESGEIR;LLMSDGLNTLSSFMLATQLNPLVEEEQLSSNCVCQIHR;VGQLSEGAIAAIMQK;VVPIASLTPYQSK				515	1004;3028;3561;3562;6106;6546;11434;12098	True;True;True;True;True;True;True;True	1009;3058;3596;3597;6162;6605;11543;12212
Q8NI35	Q8NI35	44	44	43	InaD-like protein	INADL	sp|Q8NI35|INADL_HUMAN InaD-like protein OS=Homo sapiens OX=9606 GN=PATJ PE=1 SV=3	1	44	44	43	29	26	24	26	29	26	24	26	28	25	23	25	40.9	40.9	40.4	196.37	1801	1801	0	323.31	29.7	27.2	25.4	25.4	11792000000	3012600000	3515700000	2744400000	2518900000	163	ASAYTGMLSSR;AVPPGLVHLGICKPLVEDNEEESCYILHSSSNEDK;DPAGDISVTPPAPAALPVALPTVASK;DTPLNAIVIHEVYEEGAAAR;EAWEMHEFLTPR;EELVDEPFLDLGK;EIEQSKEAWEMHEFLTPR;ENDQILAINHTPLDQNISHQQAIALLQQTTGSLR;ENFVMESLPSVPSTEGNSQQGRFDDLENLNSLAK;EVPPPFTLVCCR;FDDLENLNSLAK;GFRDEPYFKEELVDEPFLDLGK;GLGFSILDYQDPLDPTR;GLGLSIVGK;GQLNHIPSDCSANFDFSR;GSPLGDIPVFIAMIQASGVAAR;GTVVEPLKPPALFLTGAVETETNVDGEDEEIKER;IGGTNVQGMTSEQVAQVLR;ILEVSGVDLQNAS…				1409	884;1056;1783;1900;2118;2229;2374;2599;2603;2836;2951;3668;3845;3849;4020;4086;4138;4822;4988;5358;5398;5987;6049;6219;6357;6383;6559;6922;6923;7017;7773;7774;7793;8459;9965;10411;10632;10887;10955;11042;11196;12278;12279;12300	True;True;True;True;True;True;True;True;True;True;True;True;True;True;True;True;True;True;True;True;True;True;True;True;True;True;True;True;True;True;True;True;True;True;True;True;True;True;True;True;True;True;True;True	889;1061;1796;1913;2133;2247;2394;2624;2628;2862;2978;3703;3881;3885;4058;4125;4177;4867;5035;5409;5450;6042;6105;6275;6414;6441;6618;6983;6984;7078;7854;7855;7875;8546;10062;10511;10735;10990;11060;11148;11302;12392;12393;12415
P09874	P09874	43	43	43	Poly [ADP-ribose] polymerase 1	PARP1	sp|P09874|PARP1_HUMAN Poly [ADP-ribose] polymerase 1 OS=Homo sapiens OX=9606 GN=PARP1 PE=1 SV=4	1	43	43	43	26	28	23	30	26	28	23	30	26	28	23	30	50.7	50.7	50.7	113.08	1014	1014	0	323.31	35.7	34.7	31.7	37.4	17651000000	5560100000	5589900000	2513900000	3986900000	186	AEPVEVVAPR;AQNDLIWNIK;AQNDLIWNIKDELK;AQNDLIWNIKDELKK;ASLCISTK;EDAIEHFMK;EELGFRPEYSASQLK;ELLIFNK;FYPLEIDYGQDEEAVKK;FYTLIPHDFGMK;GDEVDGVDEVAK;GFSLLATEDK;GFSLLATEDKEALK;GFSLLATEDKEALKK;GGAAVDPDSGLEHSAHVLEK;GGSDDSSKDPIDVNYEK;GIYFADMVSK;HPDVEVDGFSELR;IAPPEAPVTGYMFGK;IFPPETSASVAATPPPSTASAPAAVNSSASADKPLSNMK;KPPLLNNADSVQAK;LEQMPSKEDAIEHFMK;LPKPVQDLIK;MAIMVQSPMFDGK;MIFDVESMK;MIFDVESMKK;MVDPEKPQLGMIDR;NREE…				349	277;836;837;838;912;2134;2221;2506;3437;3444;3527;3672;3673;3674;3683;3715;3813;4426;4579;4775;5614;6014;6774;7369;7526;7527;7718;8170;8716;8940;9322;9449;9836;10300;10301;10678;10938;11083;11375;12055;12056;12106;12273	True;True;True;True;True;True;True;True;True;True;True;True;True;True;True;True;True;True;True;True;True;True;True;True;True;True;True;True;True;True;True;True;True;True;True;True;True;True;True;True;True;True;True	278;841;842;843;917;2149;2239;2528;3472;3479;3562;3707;3708;3709;3718;3750;3849;4467;4623;4820;5666;6070;6835;7430;7594;7595;7798;8255;8805;9029;9413;9540;9933;10398;10399;10781;11043;11189;11483;12169;12170;12220;12387
P46940	P46940	43	43	41	Ras GTPase-activating-like protein IQGAP1	IQGAP1	sp|P46940|IQGA1_HUMAN Ras GTPase-activating-like protein IQGAP1 OS=Homo sapiens OX=9606 GN=IQGAP1 PE=1 SV=1	1	43	43	41	33	24	26	25	33	24	26	25	32	24	26	24	36.8	36.8	35.5	189.25	1657	1657	0	323.31	28.5	21.8	24.1	22.6	10448000000	3594100000	2541500000	2602400000	1709700000	134	ALESGDVNTVWK;ALQSPALGLR;ATFYGEQVDYYK;EELQSGVDAANSAAQQYQR;EQLSDMMMINK;EQLWLANEGLITR;FFQTACDVPELQDK;FLSAIVSSVDK;FQPGETLTEILETPATSEQEAEHQR;FVHLLDQSDQDFQEELDLMK;GLQQQNSDWYLK;HTDNVIQWLNAMDEIGLPK;IFYPETTDIYDR;IFYPETTDIYDRK;IGGILANELSVDEAALHAAVIAINEAIDR;IGGILANELSVDEAALHAAVIAINEAIDRR;IIGNLLYYR;ILAIGLINEALDEGDAQK;ITLQDVVSHSK;LAAVALINAAIQK;LEGVLAEVAQHYQDTLIR;LGLAPQIQDLYGK;LGNFFSPK;LIFQMPQNK;LPYDVTPEQALAHE…				674	587;653;972;2226;2683;2684;3031;3175;3297;3396;3885;4493;4792;4793;4819;4820;4896;4961;5320;5680;5976;6199;6220;6325;6825;6926;7088;7486;7675;8110;8714;8869;9398;9941;10261;10690;10725;10996;11192;11798;12396;12459;12572	True;True;True;True;True;True;True;True;True;True;True;True;True;True;True;True;True;True;True;True;True;True;True;True;True;True;True;True;True;True;True;True;True;True;True;True;True;True;True;True;True;True;True	590;656;977;2244;2708;2709;3061;3205;3330;3431;3921;4536;4837;4838;4864;4865;4942;5008;5371;5732;6031;6255;6276;6382;6886;6987;7149;7553;7752;8195;8803;8958;9489;10038;10359;10793;10828;11101;11298;11910;12512;12575;12690
P63261	P63261	41	41	2	Actin, cytoplasmic 2;Actin, cytoplasmic 2, N-terminally processed	ACTG1	sp|P63261|ACTG_HUMAN Actin, cytoplasmic 2 OS=Homo sapiens OX=9606 GN=ACTG1 PE=1 SV=1	1	41	41	2	31	34	29	38	31	34	29	38	2	2	2	2	83.7	83.7	4.8	41.792	375	375	0	323.31	81.1	82.1	79.2	82.4	2273000000000	410350000000	421270000000	517480000000	923860000000	2852	AGFAGDDAPR;AGFAGDDAPRAVFPSIVGRPR;AVFPSIVGR;AVFPSIVGRPR;AVFPSIVGRPRHQGVMVGMGQK;CDVDIRK;CDVDIRKDLYANTVLSGGTTMYPGIADR;CPEALFQPSFLGMESCGIHETTFNSIMK;CPEALFQPSFLGMESCGIHETTFNSIMKCDVDIRK;DIKEKLCYVALDFEQEMATAASSSSLEK;DLTDYLMK;DLTDYLMKILTER;DLYANTVLSGGTTMYPGIADR;DLYANTVLSGGTTMYPGIADRMQKEITALAPSTMK;DSYVGDEAQSK;DSYVGDEAQSKR;EEEIAALVIDNGSGMCK;EITALAPSTMK;EIVRDIKEK;FRCPEALFQPSFLGMESCGIHETTFNSIMK;GYSFTTTAER;GY…				920	361;362;1024;1025;1026;1138;1139;1210;1211;1537;1716;1717;1733;1734;1878;1879;2199;2405;2409;3308;4240;4241;4242;4444;4879;4880;5414;5415;5472;5830;5879;7432;8450;8606;8607;9187;10264;10265;10924;11129;12558	True;True;True;True;True;True;True;True;True;True;True;True;True;True;True;True;True;True;True;True;True;True;True;True;True;True;True;True;True;True;True;True;True;True;True;True;True;True;True;True;True	362;363;1029;1030;1031;1143;1144;1215;1216;1217;1218;1547;1726;1727;1728;1745;1746;1747;1891;1892;2215;2216;2217;2425;2426;2430;3342;3343;4281;4282;4283;4485;4486;4487;4925;4926;5466;5467;5524;5882;5883;5932;5933;7498;8537;8693;8694;9276;10362;10363;11028;11029;11235;12676
P0DMV9;P0DMV8	P0DMV9;P0DMV8	40;40	40;40	24;24	Heat shock 70 kDa protein 1B;Heat shock 70 kDa protein 1A	HSPA1B;HSPA1A	sp|P0DMV9|HS71B_HUMAN Heat shock 70 kDa protein 1B OS=Homo sapiens OX=9606 GN=HSPA1B PE=1 SV=1;sp|P0DMV8|HS71A_HUMAN Heat shock 70 kDa protein 1A OS=Homo sapiens OX=9606 GN=HSPA1A PE=1 SV=1	2	40	40	24	28	28	25	31	28	28	25	31	15	14	12	19	65.8	65.8	44.8	70.051	641	641;641	0	323.31	54.6	54.9	57.4	58.7	107920000000	27823000000	32971000000	22949000000	24181000000	357	AAAIGIDLGTTYSCVGVFQHGK;AEDEVQR;AFYPEEISSMVLTK;AQIHDLVLVGGSTR;AQIHDLVLVGGSTRIPK;ARFEELCSDLFR;ATAGDTHLGGEDFDNR;ATAGDTHLGGEDFDNRLVNHFVEEFK;ATAGDTHLGGEDFDNRLVNHFVEEFKR;CQEVISWLDANTLAEK;CQEVISWLDANTLAEKDEFEHK;DAGVIAGLNVLR;EIAEAYLGYPVTNAVITVPAYFNDSQR;ELEQVCNPIISGLYQGAGGPGPGGFGAQGPK;FEELCSDLFR;FGDPVVQSDMK;GVPQIEVTFDIDANGILNVTATDK;HWPFQVINDGDKPK;IINEPTAAAIAYGLDR;IINEPTAAAIAYGLDRTGK;KELEQVCNPIISGLYQGAGGPG…				356	14;218;346;820;821;866;954;955;956;1218;1219;1291;2359;2474;2995;3041;4182;4527;4917;4918;5513;5535;6569;6570;7231;7232;7735;7736;7783;8158;8159;8210;9277;9465;9552;9714;10944;10945;11270;11895	True;True;True;True;True;True;True;True;True;True;True;True;True;True;True;True;True;True;True;True;True;True;True;True;True;True;True;True;True;True;True;True;True;True;True;True;True;True;True;True	14;219;347;825;826;871;959;960;961;1225;1226;1298;2379;2496;3023;3071;4223;4571;4963;4964;5565;5587;6628;6629;7293;7294;7815;7816;7864;8243;8244;8295;9368;9556;9645;9646;9810;11049;11050;11377;12007
P60709;A5A3E0	P60709	40;11	1;0	1;0	Actin, cytoplasmic 1;Actin, cytoplasmic 1, N-terminally processed	ACTB	sp|P60709|ACTB_HUMAN Actin, cytoplasmic 1 OS=Homo sapiens OX=9606 GN=ACTB PE=1 SV=1	2	40	1	1	30	33	28	37	1	1	1	1	1	1	1	1	83.5	4.5	4.5	41.736	375	375;1075	0	66.119	80.8	81.9	78.9	82.1	39543000000	9293200000	10839000000	9980200000	9430000000	65	AGFAGDDAPR;AGFAGDDAPRAVFPSIVGRPR;AVFPSIVGR;AVFPSIVGRPR;AVFPSIVGRPRHQGVMVGMGQK;CDVDIRK;CDVDIRKDLYANTVLSGGTTMYPGIADR;CPEALFQPSFLGMESCGIHETTFNSIMK;CPEALFQPSFLGMESCGIHETTFNSIMKCDVDIRK;DDDIAALVVDNGSGMCK;DIKEKLCYVALDFEQEMATAASSSSLEK;DLTDYLMK;DLTDYLMKILTER;DLYANTVLSGGTTMYPGIADR;DLYANTVLSGGTTMYPGIADRMQKEITALAPSTMK;DSYVGDEAQSK;DSYVGDEAQSKR;EITALAPSTMK;EIVRDIKEK;FRCPEALFQPSFLGMESCGIHETTFNSIMK;GYSFTTTAER;GY…				817	361;362;1024;1025;1026;1138;1139;1210;1211;1337;1537;1716;1717;1733;1734;1878;1879;2405;2409;3308;4240;4241;4242;4444;4879;4880;5414;5415;5472;5830;5879;8450;8606;8607;9187;10264;10265;10924;11129;12558	False;False;False;False;False;False;False;False;False;True;False;False;False;False;False;False;False;False;False;False;False;False;False;False;False;False;False;False;False;False;False;False;False;False;False;False;False;False;False;False	362;363;1029;1030;1031;1143;1144;1215;1216;1217;1218;1344;1345;1547;1726;1727;1728;1745;1746;1747;1891;1892;2425;2426;2430;3342;3343;4281;4282;4283;4485;4486;4487;4925;4926;5466;5467;5524;5882;5883;5932;5933;8537;8693;8694;9276;10362;10363;11028;11029;11235;12676
Q16643	Q16643	39	39	39	Drebrin	DBN1	sp|Q16643|DREB_HUMAN Drebrin OS=Homo sapiens OX=9606 GN=DBN1 PE=1 SV=4	1	39	39	39	33	34	23	33	33	34	23	33	33	34	23	33	65.5	65.5	65.5	71.428	649	649	0	323.31	62.6	62.9	52.7	60.9	183500000000	38722000000	63600000000	33123000000	48053000000	559	AAAPQAWAGPMEEPPQAQAPPR;AGVSFSGHR;ALDEVTSSQPPPLPPPPPPAQETQEPSPILDSEETR;APPPVFYNKPPEIDITCWDADPVPEEEEGFEGGD;DSQAALPK;EESAADWALYTYEDGSDDLK;EGTQASEGYFSQSQEEEFAQSEELCAK;EQFWEQAK;EQQIEEHR;EQQIEEHRR;EQSIFGDHRDEEEETHMK;EQSIFGDHRDEEEETHMKK;EREQQIEEHR;FEQERMEQERQEQEER;INREQFWEQAK;KQQTLEAEEAK;KSESEVEEAAAIIAQRPDNPR;LAASGEGGLQELSGHFENQK;LELLAAYEEVIR;LKEQSIFGDHRDEEEETHMK;LREDENAEPVGTTYQK;LRLREDENAEPVGTTYQK;LSNG…				1214	20;431;555;780;1868;2240;2333;2660;2694;2695;2696;2697;2709;3012;5122;5635;5639;5678;5993;6385;6929;6938;7020;7379;8933;8934;9215;9260;9558;9559;9982;10360;11093;11137;11138;11139;11745;12664;12665	True;True;True;True;True;True;True;True;True;True;True;True;True;True;True;True;True;True;True;True;True;True;True;True;True;True;True;True;True;True;True;True;True;True;True;True;True;True;True	20;434;558;785;1881;2258;2353;2685;2719;2720;2721;2722;2723;2735;3040;5170;5687;5691;5730;6048;6443;6444;6990;6999;7081;7440;7441;9022;9023;9306;9351;9652;9653;10079;10458;10459;11199;11243;11244;11245;11857;12783;12784
Q14573	Q14573	39	39	36	Inositol 1,4,5-trisphosphate receptor type 3	ITPR3	sp|Q14573|ITPR3_HUMAN Inositol 1,4,5-trisphosphate receptor type 3 OS=Homo sapiens OX=9606 GN=ITPR3 PE=1 SV=2	1	39	39	36	28	21	20	17	28	21	20	17	26	20	17	15	22.9	22.9	21.8	304.1	2671	2671	0	323.31	16.2	12.5	10.9	9.9	5142200000	1652200000	1661700000	1210000000	618300000	92	ACDTLLMCIVTVMNHGLR;AGNAHDENVLSYYR;AMSLVSNEGEGEQNEIR;ASLAHLLDMMK;AYLQEEERENSEVSPR;CTSLLPLEDVVSVVTHEDCITEVK;EAFAIVSVPVSEIR;EDKEAFAIVSVPVSEIR;FANTMEFVEDYLNNVVSEAVPFANEEK;FCAGNPGNQALLHK;FLDYLSDLCVSNHIAIPVTQELICK;FLQLLCENHNR;GDLPDPIGTGLDPDWSAIAATQCR;HLATGNYLAAEENPSYK;HLCTNTWIQSTNVPIDIEEERPIR;HVQYLDFLHTVIK;IADVVLLQK;IFQESIGLAIHLLDGGNTEIQK;ILISLRPQELVDVIK;INLFMQFR;ISYLLSVFK;LLECPWLQQQHK;LLLALMESR;LQDIIT…				1126	141;388;719;911;1111;1249;2038;2148;2920;2937;3132;3171;3545;4372;4374;4520;4547;4777;5008;5112;5286;6443;6522;6841;7259;7315;7579;9872;10186;10395;10431;10703;10917;11017;11503;11732;11917;12311;12413	True;True;True;True;True;True;True;True;True;True;True;True;True;True;True;True;True;True;True;True;True;True;True;True;True;True;True;True;True;True;True;True;True;True;True;True;True;True;True	142;389;724;916;1116;1256;2052;2163;2947;2964;3162;3201;3580;4413;4415;4564;4591;4822;5055;5160;5335;6502;6581;6902;7321;7377;7647;9969;10284;10495;10531;10806;11021;11122;11613;11844;12030;12426;12529
P11142;P54652	P11142	37;11	33;8	30;5	Heat shock cognate 71 kDa protein	HSPA8	sp|P11142|HSP7C_HUMAN Heat shock cognate 71 kDa protein OS=Homo sapiens OX=9606 GN=HSPA8 PE=1 SV=1	2	37	33	30	24	29	26	28	22	25	24	24	21	23	21	22	62.8	58	55.6	70.897	646	646;639	0	323.31	42.9	53.7	47.2	43.3	37614000000	7878200000	8179600000	9034500000	12522000000	208	ARFEELNADLFR;ARFEELNADLFRGTLDPVEK;ATVEDEK;CNEIINWLDK;DAGTIAGLNVLR;EDIERMVQEAEKYK;EEFEHQQK;EIAEAYLGK;FDDAVVQSDMK;FEELNADLFR;FELTGIPPAPR;GPAVGIDLGTTYSCVGVFQHGK;HWPFMVVNDAGR;HWPFMVVNDAGRPK;IINEPTAAAIAYGLDK;IINEPTAAAIAYGLDKK;LLQDFFNGK;LYQSAGGMPGGMPGGFPGGGAPPSGGASSGPTIEEVD;MVNHFIAEFK;MVQEAEK;NQTAEKEEFEHQQKELEK;NQVAMNPTNTVFDAK;NQVAMNPTNTVFDAKR;NSLESYAFNMK;NTTIPTK;QTQTFTTYSDNQPGVLIQVYEGER;RFDDAVVQSDMK;S…				371	867;868;1003;1202;1289;2145;2207;2358;2950;2996;3009;3955;4525;4526;4914;4915;6568;7344;7729;7735;8157;8160;8161;8185;8236;8996;9157;9604;9715;10022;10131;10132;10944;10945;11028;11270;11889	True;True;True;True;True;True;True;True;True;True;True;True;True;True;True;True;True;True;True;False;True;True;True;True;True;True;True;True;True;True;True;True;False;False;True;False;True	872;873;1008;1207;1296;2160;2225;2378;2977;3024;3037;3993;4569;4570;4960;4961;6627;7406;7809;7815;8242;8245;8246;8270;8321;9085;9246;9698;9811;10119;10228;10229;11049;11050;11134;11377;12001
Q16531	Q16531	37	37	37	DNA damage-binding protein 1	DDB1	sp|Q16531|DDB1_HUMAN DNA damage-binding protein 1 OS=Homo sapiens OX=9606 GN=DDB1 PE=1 SV=1	1	37	36	36	24	27	29	19	23	26	28	18	23	26	28	18	36.7	36.7	36.7	126.97	1140	1140	0	323.31	19.5	22.2	23.6	15.1	9135500000	2162800000	2402000000	9237000000	8333700000	142	GDFILVGDLMR;IAVMELFR;IAVMELFRPK;IGRPSETGIIGIIDPECR;IVVFQYSDGK;LEELHVIDVK;LPSFELLHK;LVFSNVNLK;TEPATGFIDGDLIESFLDISRPK;YLAIAPPIIK;YLLGDMEGR				1208	3530;4608;4609;4847;5404;5961;6811;7182;10424;12455;12476	True;True;True;True;True;True;True;True;True;True;True	3565;4652;4653;4892;5456;6016;6872;7244;10524;12571;12593
Q5VT25	Q5VT25	37	37	33	Serine/threonine-protein kinase MRCK alpha	CDC42BPA	sp|Q5VT25|MRCKA_HUMAN Serine/threonine-protein kinase MRCK alpha OS=Homo sapiens OX=9606 GN=CDC42BPA PE=1 SV=1	1	37	37	33	22	19	26	23	22	19	26	23	19	17	22	21	27.7	27.7	25.6	197.3	1732	1732	0	323.31	18.1	15.5	20.8	18.5	7972600000	2167800000	1210900000	2818800000	1775100000	120	CSILMLADTENEK;DIPCIFR;EAYDSTLPLIK;FEDRLPEDMAR;FQFPAQVTDVSENAK;GAFGEVAVVK;GIGTAYEGHVR;GYLQALASK;IALGNEEGLFVVHVTK;IHQIELIPNDQLVAVISGR;KELHDSEGQQLALNK;LAMQEFMEINER;LELQSALDAEIR;LFLYDIAEGK;LFPMSALDGR;LHREDFEILK;LISNPTNFNHIAHMGPGDGIQILK;LTTLYENLSIHNQQLEEEVKDLADK;MAEGDELVVPETSDNSR;MTEELEALR;NILEYLEWAK;NLELLSEIEQLIK;QAIQEELNKVK;QISYSPGVCSIEHQQEITK;QLENELEGLK;QLENELEGLKQK;QVLCYELFQSK;QVTESSHLEQQLEEANAVR;…				1261	1235;1552;2119;2989;3284;3466;3765;4235;4569;4871;5514;5745;5995;6083;6094;6291;6367;7149;7364;7701;7932;7978;8520;8724;8768;8769;9025;9048;9049;9885;10657;10947;10972;10986;11903;11966;12265	True;True;True;True;True;True;True;True;True;True;True;True;True;True;True;True;True;True;True;True;True;True;True;True;True;True;True;True;True;True;True;True;True;True;True;True;True	1242;1562;2134;3016;3317;3501;3800;4276;4613;4917;5566;5797;6050;6139;6150;6348;6425;7210;7425;7780;8014;8060;8607;8813;8857;8858;9114;9137;9138;9982;10760;11052;11077;11091;12015;12080;12379
P13639	P13639	34	34	34	Elongation factor 2	EEF2	sp|P13639|EF2_HUMAN Elongation factor 2 OS=Homo sapiens OX=9606 GN=EEF2 PE=1 SV=4	1	34	34	34	24	28	24	19	24	28	24	19	24	28	24	19	50.1	50.1	50.1	95.337	858	858	0	323.31	41.7	45.7	42.3	30	18576000000	5425100000	6689900000	4607900000	1853400000	8+AQ41:BB41333700000	AGIIASAR;ALLELQLEPEELYQTFQR;ARPFPDGLAEDIDKGEVSAR;CLYASVLTAQPR;DGAGFLINLIDSPGHVDFSSEVTAALR;DLEEDHACIPIK;DLEEDHACIPIKK;EDLYLKPIQR;EGIPALDNFLDKL;ETVSEESNVLCLSK;FSVSPVVR;GPLMMYISK;GVQYLNEIK;IWCFGPDGTGPNILTDITK;KEDLYLKPIQR;LMEPIYLVEIQCPEQVVGGIYGVLNR;NMSVIAHVDHGK;PFPDGLAEDIDKGEVSAR;QFAEMYVAK;SATSPEGK;SNTGGQAFPQCVFDHWQILPGDPFDNSSR;SNTGGQAFPQCVFDHWQILPGDPFDNSSRPSQVVAETR;STAISLFYELSENDLNFIK;STLTDSLVCK;TFC…				398	371;626;870;1196;1434;1618;1619;2162;2302;2789;3350;3972;4187;5409;5493;6645;8072;8347;8609;9462;9926;9927;10134;10163;10437;10595;11331;11377;11760;12224;12357;12358;12591;12657	True;True;True;True;True;True;True;True;True;True;True;True;True;True;True;True;True;True;True;True;True;True;True;True;True;True;True;True;True;True;True;True;True;True	372;629;875;1201;1443;1628;1629;2177;2321;2815;3385;4010;4228;5461;5545;6705;8157;8433;8696;9553;10023;10024;10231;10260;10537;10698;11439;11485;11872;12338;12472;12473;12709;12776
Q13045	Q13045	34	34	34	Protein flightless-1 homolog	FLII	sp|Q13045|FLII_HUMAN Protein flightless-1 homolog OS=Homo sapiens OX=9606 GN=FLII PE=1 SV=2	1	34	34	34	21	24	26	19	21	24	26	19	21	24	26	19	37.3	37.3	37.3	144.75	1269	1269	0	323.31	21.3	25.9	25.8	21.2	10799000000	2766800000	3274300000	2408300000	2349500000	114	ADLTALFLPR;AEITLLVQGQELPEFWEALGGEPSEIKK;AVQGAQQPSLYQIR;EGEEATAEAEEK;ENPNLVMPPKPADR;FESLFPGK;FVFLLDR;GAQATLSSTTK;GGYFPENVK;GLDIYVWR;HVPEDFWPPQPK;LAGASPATVAAAAAAGSGPK;LAGASPATVAAAAAAGSGPKDPMAR;LDFDGLPSGIGK;LEHLSVSHNNLTTLHGELSSLPSLR;LESLPPQMR;LGQELCGMLHR;LGQELCGMLHRPR;LLQSLLDTR;LTNLEEFMAANNNLELVPESLCR;LVHLQTLVLNGNPLLHAQLR;MEATGVLPFVR;NAEAVLQSPGLSGK;NQLTSLPSAICK;NSGVPDDIFK;QLPAMTALQTLHLR;QVINEGEEPENF…				1043	187;253;1061;2288;2617;3014;3392;3492;3723;3830;4519;5717;5718;5853;5981;6023;6228;6229;6583;7117;7193;7421;7766;8149;8180;8811;9021;9769;10510;10853;11417;11810;11815;12675	True;True;True;True;True;True;True;True;True;True;True;True;True;True;True;True;True;True;True;True;True;True;True;True;True;True;True;True;True;True;True;True;True;True	188;254;1066;2307;2642;3043;3427;3527;3758;3866;4563;5769;5770;5906;6036;6079;6284;6285;6642;7178;7255;7485;7847;8234;8265;8900;9110;9865;10612;10956;11526;11922;11927;12794
Q96SB3	Q96SB3	33	33	32	Neurabin-2	PPP1R9B	sp|Q96SB3|NEB2_HUMAN Neurabin-2 OS=Homo sapiens OX=9606 GN=PPP1R9B PE=1 SV=3	1	33	33	32	21	23	18	19	21	23	18	19	20	22	17	19	48.5	48.5	48.5	89.333	817	817	0	323.31	37.6	41.4	37.5	36.6	21192000000	5973700000	5873000000	5397200000	3947700000	144	APDVAPEEVDESK;AQAAPEK;AQLEQSVEENK;AQLEQSVEENKER;AQLEQSVEENKERMEK;ASSLNENVDHSALLK;CPAGQQPPQHR;ERPGEQSEVAQLIQQTLEQER;ERPGEQSEVAQLIQQTLEQERWQR;FDSKPAPSAQPAPPPHPPSR;HAVTEAEIQQLK;IHFSTAPIQVFSTYSNEDYDR;IHFSTAPIQVFSTYSNEDYDRR;IQVNDLLVEVDGTSLVGVTQSFAASVLR;ISELEGNLQTLR;LDADAVSPTVSQLSAVFEK;LEGYWGEAQSLCQAVDEHLR;LEGYWGEAQSLCQAVDEHLRETQAQYQALER;LEGYWGEAQSLCQAVDEHLRETQAQYQALERK;LELFPVELEK;LELFPVELEKDSEGLGISIIG…				1553	752;798;826;827;828;935;1209;2716;2717;2973;4266;4860;4861;5205;5236;5832;5977;5978;5979;5990;5992;6247;6248;7828;9450;9469;9873;9874;11026;11369;11370;11591;11946	True;True;True;True;True;True;True;True;True;True;True;True;True;True;True;True;True;True;True;True;True;True;True;True;True;True;True;True;True;True;True;True;True	757;803;831;832;833;940;1214;2742;2743;3000;4307;4906;4907;5253;5284;5885;6032;6033;6034;6045;6047;6303;6304;7910;9541;9560;9970;9971;11132;11477;11478;11703;12060
O95425	O95425	33	33	33	Supervillin	SVIL	sp|O95425|SVIL_HUMAN Supervillin OS=Homo sapiens OX=9606 GN=SVIL PE=1 SV=2	1	33	33	33	17	24	13	15	17	24	13	15	17	24	13	15	21.1	21.1	21.1	247.74	2214	2214	0	323.31	11.3	14.9	7.9	11.2	4619400000	1266300000	1724900000	701840000	926360000	81	AAEFGEPTSEQTGTAAGK;ASELATLIQTK;ATYIQTIEEGINTHTHAAK;AYDCMLQDPGSFNFAPR;CTSHSETPTVDDEEKVDER;CTSHSETPTVDDEEKVDERAK;DASSLYPGTETMGLR;EDLLQEYTEQR;ELAEQGEPDSSTLSLAEK;EVMKPDDDETFAK;FLDWTELK;FLDWTELKR;GEVPVEGNLLEVACHCSSLR;GQGRPDWAIFGR;GTTPVSKPLEDIEARPDMQLESDLK;IKEQCPLEAGLHSSSK;LDRLETFLR;LIPFSPAVNTSVSTVASTVAPMYAGDLR;LMLLQIK;LTEHNETILFK;MNAQGNLDLRDRLPFEEK;MVSMPQTTAGTILDGVNVGR;PLEDIEARPDMQLESDLK;PLPEGVDPLK;RL…				238	36;885;1006;1102;1247;1248;1312;2153;2429;2829;3130;3131;3617;4011;4135;4948;5904;6350;6653;7086;7608;7743;8395;8414;9241;9445;10227;10576;10635;10636;11407;12001;12589	True;True;True;True;True;True;True;True;True;True;True;True;True;True;True;True;True;True;True;True;True;True;True;True;True;True;True;True;True;True;True;True;True	36;890;1011;1107;1254;1255;1319;2168;2450;2855;3160;3161;3652;4049;4174;4995;5958;6407;6713;7147;7676;7824;8482;8501;9332;9536;10325;10679;10738;10739;11516;12115;12707
Q14571	Q14571	33	30	27	Inositol 1,4,5-trisphosphate receptor type 2	ITPR2	sp|Q14571|ITPR2_HUMAN Inositol 1,4,5-trisphosphate receptor type 2 OS=Homo sapiens OX=9606 GN=ITPR2 PE=1 SV=2	1	33	30	27	20	21	15	14	18	20	12	12	16	18	11	10	17.4	16.3	15.1	308.06	2701	2701	0	295.75	10.3	11.1	7.3	8.4	3548200000	1394800000	705370000	779790000	668320000	63	ADLEVLTYYR;ASFPILLHMMCSER;ASVESCIR;CNSLLPLDDIVR;DVGHNIYILAHQLAR;ELQNFLR;EQNILAQVFGILK;EVVNQPFPFGDKEK;FLQLLCENHNR;FMLSPGNADILIQTK;GGAGQWNSLFR;GGEEPIEESNILSPVQDGTK;GIAIPVDLDSQVNTLFMK;GQLTEASSATSK;HLNLFLTPGLLEAETMR;ISYMLSIYK;IYNCTWPNPAQK;KEFGEDNDNAETSASGSPDTLLPSAIVPDIDEIAAQAETMFAGR;LFENFLVDMAR;LTFEVVHLAR;LWTEIPTK;MNEVMNLAHTFLQNFCR;NMGAHSVVLDLLQIPYEK;NNPALFWFSR;STVTVNTIDLGNK;TAQVGGSFSGQDSDK;TCDTLLMCI…				1125	182;896;947;1206;1932;2541;2686;2854;3171;3204;3686;3690;3746;4021;4389;5287;5439;5502;6064;7096;7316;7615;8058;8087;10190;10330;10349;10698;10917;11017;12084;12104;12617	True;True;True;True;True;True;True;True;False;True;True;True;True;True;True;True;True;True;True;True;True;True;True;True;True;True;True;True;False;False;True;True;True	183;901;952;1211;1945;2563;2711;2881;3201;3235;3721;3725;3781;4059;4430;5336;5491;5554;6120;7157;7378;7684;8141;8172;10288;10428;10447;10801;11021;11122;12198;12218;12735
Q8N3R9;P08908	Q8N3R9	32;1	32;1	32;1	MAGUK p55 subfamily member 5	MPP5	sp|Q8N3R9|MPP5_HUMAN MAGUK p55 subfamily member 5 OS=Homo sapiens OX=9606 GN=MPP5 PE=1 SV=3	2	32	32	32	18	24	18	22	18	24	18	22	18	24	18	22	60.9	60.9	60.9	77.293	675	675;422	0	323.31	34.4	53.8	44.1	43.7	18440000000	3661900000	5503800000	5277100000	3997100000	155	AHFDYDPSDDPYVPCR;AHFDYDPSDDPYVPCRELGLSFQK;ASPPFPLISNAQDLAQEVQTVLKPVHHK;AYQELLR;DFQNAFK;DIPLGATVR;DQEVAGR;DQEVAGRDYHFVSR;EGDEDNQPLAGLVPGK;EGQELTALLNTPHIQALLLAHDK;ELGLSFQK;EMEQNNGHYFDTAIVNSDLDK;GDILHVISQEDPNWWQAYR;GDILHVISQEDPNWWQAYREGDEDNQPLAGLVPGK;ICLLSLR;IHNAITVHMNK;ILEIEDLFSSLK;KRPIILIGPQNCGQNELR;LDTEPQWVPSTWLR;NDDYDNEEILTYEEMSLYHQPANR;NEMDSVIISR;NLYGTSIDSVR;NSDLKPYIIFIAPPSQER;QAFEADIAAGK;QELDL…				1378	441;442;923;1113;1424;1555;1807;1808;2282;2330;2487;2580;3537;3538;4625;4865;4982;5637;5910;7811;7845;8050;8176;8516;8580;9293;9636;10506;10953;11098;11718;12151	True;True;True;True;True;True;True;True;True;True;True;True;True;True;True;True;True;True;True;True;True;True;True;True;True;True;True;True;True;True;True;True	444;445;928;1118;1433;1565;1820;1821;2300;2350;2509;2604;3572;3573;4669;4911;5029;5689;5964;7893;7927;8132;8261;8603;8667;9384;9731;10608;11058;11204;11830;12265
P46939	P46939	32	32	31	Utrophin	UTRN	sp|P46939|UTRO_HUMAN Utrophin OS=Homo sapiens OX=9606 GN=UTRN PE=1 SV=2	1	32	32	31	14	20	15	9	14	20	15	9	14	20	14	9	14.1	14.1	13.9	394.46	3433	3433	0	323.31	6	9.1	6.9	3.7	2381000000	680120000	1085000000	419090000	196850000	53	ADLNTITESSAALQNLIEGSEPILEER;ALGNSEEATMLQHR;AQVSLNVLNDLAK;DVDPDVIQTHLDK;ECPIVGFR;ETDQMLQVLQESLGELDK;FDAISAELLNWILK;GLPVGSPPESIISPHHTSEDSELIAEAK;IDAFQVPQEAQK;ILLSWVR;LENDIENMLK;LGDYQTQLEK;LGEQIAVIHEK;LHDVLMELQK;LLDLLEGLTGTSLPK;LLDPEDVAVQLPDKK;LLMSLEELIK;LNQNDQLLSVPDVINCLTTTYDGLEQMHK;METCPLDDDVK;MTELFQSLADLNNVR;NQWDGTQHGVELR;NVSQHLEDLER;QLDQCSAFVNEIETIESSLK;QLGLLLHDAIQIPR;QMPIGGDVPALQLQYDHCK;RQTLDQL…				673	186;604;862;1920;2131;2757;2947;3880;4631;5016;6003;6158;6167;6263;6419;6425;6547;6710;7464;7702;8165;8287;8756;8781;8854;9335;9839;10364;10654;11007;11350;12089	True;True;True;True;True;True;True;True;True;True;True;True;True;True;True;True;True;True;True;True;True;True;True;True;True;True;True;True;True;True;True;True	187;607;867;1933;2146;2783;2974;3916;4675;5063;6059;6214;6223;6319;6478;6484;6606;6771;7530;7781;8250;8372;8845;8870;8943;9426;9936;10463;10757;11112;11458;12203
P15927	P15927	31	31	31	Replication protein A 32 kDa subunit	RPA2	sp|P15927|RFA2_HUMAN Replication protein A 32 kDa subunit OS=Homo sapiens OX=9606 GN=RPA2 PE=1 SV=1	2	31	31	31	15	21	17	23	15	21	17	23	15	21	17	23	34.1	34.1	34.1	29.247	270	270	0	323.31	34.8	50.4	37.6	49.8	85832000000	3382000000	8112000000	18270000000	16068000000	238	ACPRPEGLNFQDLK;AQHIVPCTISQLLSATLVDEVFR;IDDMTAAPMDVR;IMPLEDMNEFTTHILEVINAHMVLSK;QAVDFLSNEGHIYSTVDDDHFK;QWVDTDDTSSENTVVPPETYVK				427	150;817;4637;5081;8540;9066	True;True;True;True;True;True	151;822;4681;5129;8627;9155
Q12923	Q12923	31	31	31	Tyrosine-protein phosphatase non-receptor type 13	PTPN13	sp|Q12923|PTN13_HUMAN Tyrosine-protein phosphatase non-receptor type 13 OS=Homo sapiens OX=9606 GN=PTPN13 PE=1 SV=2	1	31	31	31	8	11	11	16	8	11	11	16	8	11	11	16	20.3	20.3	20.3	276.9	2485	2485	0	284.2	6	7.4	7.2	10.1	1800800000	320520000	420020000	425880000	634400000	46	AISTGSLASSTLNK;ALDMSLPSLVLK;ASMLDITRDPLR;EDNLIPEQINASIVR;EHVPVTPQCTLSDQNAQGQGPEK;ELENLQELKPLDQCLIGQTK;GLLDQGIPSK;HISENSFGPSGGLR;IDVGDVILK;IPMLPHLLPDITLTCNK;ITLQNTSDGIK;IWASSMDLLCTADRDFSSGETATYR;KPIPGIDVLSK;KTDDDEITWGNDELPIER;LAVRPLSVQAEILK;LISVNSVSLEGVSHHAAIEILQNAPEDVTLVISQPK;LTEYGVHFHR;QYETPFEGNLINQEIMLK;RFESSSGLPGVDETLSQGQSQRPSR;RQEEELMQLQAK;SLNLQAESVR;SSTSDVLDIQKPPLSHQTFLNK;STVIAMMTQEVEGEK;SYH…				1035	516;559;918;2163;2356;2471;3860;4364;4679;5153;5321;5408;5607;5645;5800;6371;7091;9071;9163;9317;9822;10122;10187;10269;10470;10782;10880;11056;11749;11843;12423	True;True;True;True;True;True;True;True;True;True;True;True;True;True;True;True;True;True;True;True;True;True;True;True;True;True;True;True;True;True;True	519;562;923;2178;2376;2493;3896;4405;4723;5201;5372;5460;5659;5697;5852;6429;7152;9160;9252;9408;9919;10219;10285;10367;10570;10885;10983;11162;11861;11955;12539
Q9P0K7	Q9P0K7	30	30	30	Ankycorbin	RAI14	sp|Q9P0K7|RAI14_HUMAN Ankycorbin OS=Homo sapiens OX=9606 GN=RAI14 PE=1 SV=2	1	30	30	30	20	21	20	17	20	21	20	17	20	21	20	17	37.8	37.8	37.8	110.04	980	980	0	323.31	26.5	29.9	26.3	21.9	8816800000	2574800000	2994800000	2069500000	1177700000	100	AAMTDAMVPR;APPPPISPTQLSDVSSPR;DLDGNIPLLLAVQNGHSEICHFLLDHGADVNSR;EQEVNELLQK;ESVFFAEPPFK;FQQAQEELAEMK;FQQAQEELAEMKR;GADLNLVDSLGYNALHYSK;GTVIKPPVEEYEEMK;IQQLQEILQDLQK;KAPPPPISPTQLSDVSSPR;KGADLNLVDSLGYNALHYSK;LGLVSPESMDNYSHFHELR;LMQLTNVSR;LSDSTTGADSLLDISSEADQQDLLSLLQAK;LSENAGIQSLLLSK;QDLQNALEESER;QLQVELQSR;QSQQLEALQQQVK;QVSELSQLYK;RQSQQLEALQQQVK;SDTNEWNKNDDRLLQAVENGDAEK;SKEQEVNELLQK;SLEDVTAEYIHK;SQMT…				1790	99;779;1608;2659;2746;3298;3299;3457;4137;5198;5455;5537;6217;6661;6963;6979;8556;8823;8970;9045;9334;9515;9737;9764;10030;10109;10129;10177;11651;11977	True;True;True;True;True;True;True;True;True;True;True;True;True;True;True;True;True;True;True;True;True;True;True;True;True;True;True;True;True;True	100;784;1618;2684;2772;3331;3332;3492;4176;5246;5507;5589;6273;6721;7024;7040;8643;8912;9059;9134;9425;9607;9833;9860;10127;10206;10226;10275;11763;12091
Q69YQ0	Q69YQ0	30	30	30	Cytospin-A	SPECC1L	sp|Q69YQ0|CYTSA_HUMAN Cytospin-A OS=Homo sapiens OX=9606 GN=SPECC1L PE=1 SV=2	1	30	30	30	15	19	16	17	15	19	16	17	15	19	16	17	38.1	38.1	38.1	124.6	1117	1117	0	323.31	20.2	24.4	20.5	20.9	9261500000	2090900000	2787900000	1897100000	2485600000	93	AALAATLEEYK;AETLASSLQEDLAHTR;AQLGINEDHSEGDEK;ATVASDQIEMNR;DLLTLAK;DVEILHLR;EAQEMIGALK;EQLLGVQQHLSNTLK;ETIFELEDEVEQHR;ETIMAHQPTDVESTLLQLQEQNTAIREELNQLK;HSISGPISTSKPLTALSDK;KLPSAGQGANDMALAK;LHDNLIISDLENTVK;LHDNLIISDLENTVKK;LNALGFSLEQR;LRSDLDEKETER;MAEQDNKEAQEMIGALKER;QFQADLQTAVVIANDIK;RDISAQEGASPASLMAMGTTSPQLSLSSSPTASVTPTTR;RPNYGEIPVQEHLLR;SDIQDLLESVR;SDIQDLLESVRLDKEK;SDNQISDRAALEAK;SEAQEEIGDLK;SEK…				1269	76;289;830;1001;1679;1928;2092;2677;2767;2769;4480;5576;6261;6262;6678;6945;7366;8625;9111;9301;9487;9488;9497;9521;9539;9581;9804;10138;10816;12160	True;True;True;True;True;True;True;True;True;True;True;True;True;True;True;True;True;True;True;True;True;True;True;True;True;True;True;True;True;True	76;290;835;1006;1689;1941;2107;2702;2793;2795;4523;5628;6317;6318;6739;7006;7427;8712;9200;9392;9578;9579;9589;9613;9632;9675;9900;10235;10919;12274
Q14160	Q14160	30	30	28	Protein scribble homolog	SCRIB	sp|Q14160|SCRIB_HUMAN Protein scribble homolog OS=Homo sapiens OX=9606 GN=SCRIB PE=1 SV=4	1	30	30	28	17	20	18	14	17	20	18	14	15	18	17	13	32.9	32.9	31.5	174.88	1630	1630	0	323.31	20.2	22.1	21	15.1	7207100000	1625200000	3031500000	1728400000	822050000	90	AGGPLGLSIVGGSDHSSHPFGVQEPGVFISK;ALEIADFSGNPLSR;ALWLAENQAQPMLR;DATHQEAVSALLRPCLELSLLVR;ELPGQTLHWGPEATEAAGR;GHAGNPRDPTDEGIFISK;HCSLQAVPEEIYR;ILAVNGQDVR;LAVLPPELAHTTELHVLDVAGNR;LEQLDLGGNDLEVLPDTLGALPNLR;LGLSDNEIQR;LLEVNGVALQGAEHHEAVEALR;LLEVNQQSLLGLTHGEAVQLLR;LPDGFTQLR;LPLLPPESPGPLR;LPPEVANFMQLVELDVSR;LPQPEAVVALLQGMQPDGEGPVAPGGWHNGPHAPWAPR;LQSLPFALTHLNLK;MVEPENAVTITPLRPEDDYSPR;NQLSALPPELGNLR;NSLESIS…				1106	369;576;690;1315;2526;3725;4269;4966;5797;6012;6213;6471;6472;6748;6782;6797;6806;6909;7722;8147;8184;8460;9252;9341;9745;9766;9774;9827;11687;11957	True;True;True;True;True;True;True;True;True;True;True;True;True;True;True;True;True;True;True;True;True;True;True;True;True;True;True;True;True;True	370;579;694;1322;2548;3760;4310;5013;5849;6068;6269;6530;6531;6809;6843;6858;6867;6970;7802;8232;8269;8547;9343;9432;9841;9862;9870;9924;11799;12071
Q9Y2D5	Q9Y2D5	30	30	30	A-kinase anchor protein 2	AKAP2	sp|Q9Y2D5|AKAP2_HUMAN A-kinase anchor protein 2 OS=Homo sapiens OX=9606 GN=AKAP2 PE=1 SV=3	1	30	30	30	18	20	14	13	18	20	14	13	18	20	14	13	49.6	49.6	49.6	94.659	859	859	0	323.31	34.5	32.4	27.2	28.4	8633500000	2180500000	2011900000	1458700000	2982500000	83	AVLTVVKDDDHGILDQFSR;DALGDSLQVPVSPSSTTSSR;DDDHGILDQFSR;DGEFTLTTLK;EDIVTEQIDFSAAR;ERMDDSSVLEATR;GPPQPLPAVQPSGPINMEETRPEGSYFSK;LFEDDEHEKEQYCIR;LFEDDEHEKEQYCIRK;LFSIKPFYR;LWAEDGEFTSAR;NLMQTLMEDYETHK;PLGSVNSDKPLTNPRPPSVGGPPEDSGASAAK;PLTNPRPPSVGGPPEDSGASAAK;QAPPHIELSNSSPDPMAEAER;QFQLMENSR;QVLQSTQSPR;SPGALETPSAAGSQGNTASQGK;STASLLATQESDVMVGPFK;SVNVSLTQEELDSGLDELSVR;SVPGITSTPHPMDHPSAFYSPPHNGLLTDHHESLDNDVA…				1913	1049;1297;1336;1443;2147;2715;3983;6054;6055;6105;7295;8006;8401;8423;8527;8628;9032;9951;10136;10228;10231;10581;10582;10736;10737;11550;11904;11905;12271;12604	True;True;True;True;True;True;True;True;True;True;True;True;True;True;True;True;True;True;True;True;True;True;True;True;True;True;True;True;True;True	1054;1304;1343;1452;2162;2741;4021;6110;6111;6161;7357;8088;8488;8510;8614;8715;9121;10048;10233;10326;10329;10684;10685;10839;10840;11660;12016;12017;12385;12722
Q8WWI1	Q8WWI1	30	30	30	LIM domain only protein 7	LMO7	sp|Q8WWI1|LMO7_HUMAN LIM domain only protein 7 OS=Homo sapiens OX=9606 GN=LMO7 PE=1 SV=3	1	30	30	30	14	13	15	14	14	13	15	14	14	13	15	14	24.4	24.4	24.4	192.69	1683	1683	0	323.31	11.5	11.3	13.7	12.8	5191400000	1624400000	1492100000	1309000000	765940000	74	AFENLLGQALTK;AQETGHLVMDVR;AQSNPYYNGPHLNLK;ASESISLK;DSGYGDIWCPER;EAQLFHPGDLQDLSNR;EINGIHDESNAFESK;EPVSLPGIMR;EVAATEEDVTR;GATYPSEIPKEDSTTFAK;GESLDNLDSPR;KEQVPSGAELERQQILQEMR;LSTPIAGLDNINVFLK;LTSVVTPRPFGSQTR;MYSFDDVLEEGK;NHQLYCNDCYLR;QPPWLNQPTGFYASSSVQDFSRPPPQLVSTSNR;REDSFESLDSLGSR;RPPTMTVSEASYQSER;RSQFFEQGSSDSVVPDLPVPTISAPSR;RTPNNVVSTPAPSPDASQLASSLSSQK;SASVNKEPVSLPGIMR;SLDFGFTIK;SMSDVSAEDVQNLR;SQFF…				1436	311;809;853;887;1857;2095;2395;2643;2798;3498;3612;5521;7060;7144;7754;7910;8886;9132;9304;9348;9359;9461;9752;9887;10016;10403;10814;10819;12188;12202	True;True;True;True;True;True;True;True;True;True;True;True;True;True;True;True;True;True;True;True;True;True;True;True;True;True;True;True;True;True	312;814;858;892;1870;2110;2415;2668;2824;3533;3647;5573;7121;7205;7835;7992;8975;9221;9395;9439;9450;9552;9848;9984;10113;10503;10917;10922;12302;12316
P11021	P11021	29	28	28	78 kDa glucose-regulated protein	HSPA5	sp|P11021|BIP_HUMAN Endoplasmic reticulum chaperone BiP OS=Homo sapiens OX=9606 GN=HSPA5 PE=1 SV=2	1	29	28	28	17	19	18	17	17	18	17	16	17	18	17	16	49.4	49.4	49.4	72.332	654	654	0	297.02	31.5	37.2	37.3	33.5	22680000000	8236900000	7006400000	4183900000	3252900000	145	DAGTIAGLNVMR;DNHLLGTFDLTGIPPAPR;ELEEIVQPIISK;FEELNMDLFR;IEWLESHQDADIEDFK;IEWLESHQDADIEDFKAK;IINEPTAAAIAYGLDK;IINEPTAAAIAYGLDKR;ITITNDQNR;ITPSYVAFTPEGER;ITPSYVAFTPEGERLIGDAAK;KEDVGTVVGIDLGTTYSCVGVFK;KELEEIVQPIISK;KTKPYIQVDIGGGQTK;LTPEEIERMVNDAEK;LYGSAGPPPTGEEDTAEKDEL;MKETAEAYLGKK;MVNDAEK;NELESYAYSLK;NQLTSNPENTVFDAK;NQLTSNPENTVFDAKR;NTVVPTK;SDIDEIVLVGGSTR;SQIFSTASDNQPTVTIK;TFAPEEISAMVLTK;TKPYIQVDIG…				370	1290;1762;2469;2997;4753;4754;4914;4916;5314;5329;5330;5494;5512;5647;7123;7334;7549;7728;7842;8150;8151;8244;9485;10021;10435;10640;11047;11998;12149	True;True;True;True;True;True;False;True;True;True;True;True;True;True;True;True;True;True;True;True;True;True;True;True;True;True;True;True;True	1297;1775;2491;3025;4798;4799;4960;4962;5364;5380;5381;5546;5564;5699;7184;7396;7617;7808;7924;8235;8236;8329;9576;10118;10535;10743;11153;12112;12263
Q08211	Q08211	29	29	29	ATP-dependent RNA helicase A	DHX9	sp|Q08211|DHX9_HUMAN ATP-dependent RNA helicase A OS=Homo sapiens OX=9606 GN=DHX9 PE=1 SV=4	1	29	29	29	21	19	20	15	21	19	20	15	21	19	20	15	34.4	34.4	34.4	140.96	1270	1270	0	323.31	27.1	22.2	23.9	15.5	7828100000	1886400000	2564200000	2218400000	1159000000	118	AAECNIVVTQPR;AENNSEVGASGYGVPGPTWDR;AIEPPPLDAVIEAEHTLR;AIEPPPLDAVIEAEHTLRELDALDANDELTPLGR;DFVNYLVR;DINTDFLLVVLR;ELDALDANDELTPLGR;ETPFELIEALLK;GISHVIVDEIHER;GMTLVTPLQLLLFASK;HLEMNPHFGSHR;LAAQSCALSLVR;LETHMTPEMFR;LGGIGQFLAK;NELMYQLEQDHDLQAILQER;PSAAGINLMIGSTR;QISRPSAAGINLMIGSTR;QLYHLGVVEAYSGLTK;QPAIISQLDPVNER;SEEVPAFGVASPPPLTDTPDTTANAEGDLPTTMGGPLPPHLALK;SSVNCPFSSQDMK;TPLHEIALSIK;TTQVPQFILDDFIQNDR;TY…				1011	33;270;477;478;1432;1551;2446;2777;3797;3921;4378;5677;6031;6180;7844;8453;8723;8844;8873;9532;10125;10813;10949;11058;11337;11777;11880;12564;12580	True;True;True;True;True;True;True;True;True;True;True;True;True;True;True;True;True;True;True;True;True;True;True;True;True;True;True;True;True	33;271;480;481;1441;1561;2467;2803;3833;3958;4419;5729;6087;6236;7926;8540;8812;8933;8962;9625;10222;10916;11054;11164;11445;11889;11992;12682;12698
Q05682	Q05682	29	29	29	Caldesmon	CALD1	sp|Q05682|CALD1_HUMAN Caldesmon OS=Homo sapiens OX=9606 GN=CALD1 PE=1 SV=3	1	29	29	29	15	22	11	19	15	22	11	19	15	22	11	19	34.9	34.9	34.9	93.23	793	793	0	323.31	17.8	30.1	17	25.7	20226000000	4437900000	7496500000	1698200000	6593700000	101	ASVDTKEAEGAPQVEAGK;EAEGAPQVEAGK;EFDPTITDASLSLPSR;EFDPTITDASLSLPSRR;GNVFSSPTAAGTPNK;GNVFSSPTAAGTPNKETAGLK;HTENTFSR;IAYQRNDDDEEEAARER;IDSRLEQYTSAIEGTK;IEERAEFLNK;INEWLTK;INEWLTKTPDGNK;LEQYTSAIEGTK;MPEDGLSDDKKPFK;MQNDTAENETTEKEEK;NDDDEEEAAR;NGQISSEEPKQEEEREQGSDEISHHEK;PAASDLPVPAEGVR;PTKPAASDLPVPAEGVR;QKEFDPTITDASLSLPSR;QQEAALELEELK;QQEAALELEELKK;QQEAALELEELKKK;REEMRLEAER;SAKPTKPAASDLPVPAEGVR;SESRQER…				998	946;2033;2249;2250;3948;3949;4494;4612;4675;4708;5104;5105;6018;7638;7661;7810;7895;8310;8467;8732;8895;8896;8897;9142;9434;9563;9935;10959;12345	True;True;True;True;True;True;True;True;True;True;True;True;True;True;True;True;True;True;True;True;True;True;True;True;True;True;True;True;True	951;2047;2267;2268;3986;3987;4537;4656;4719;4752;5152;5153;6074;7708;7734;7892;7977;8395;8554;8821;8984;8985;8986;9231;9525;9657;10032;11064;12460
O14654	O14654	29	29	29	Insulin receptor substrate 4	IRS4	sp|O14654|IRS4_HUMAN Insulin receptor substrate 4 OS=Homo sapiens OX=9606 GN=IRS4 PE=1 SV=1	1	29	29	29	17	17	15	16	17	17	15	16	17	17	15	16	34.3	34.3	34.3	133.77	1257	1257	0	323.31	24.7	21.6	19.6	16.5	10150000000	2043400000	2859600000	3175100000	2071700000	99	AAAAAAAAAASGAAIPPLIPPR;AAVSAFPTDSLER;AFDEDEDDPYVPMRPGVATPLVSSSDYMPMAPQNVSASK;AIGDGEDEMLFTR;ANPLSLDSAR;AVSVPASFFR;CGTLGAQPDGEPAALAAAAAAEPPFYK;DVWQVIVKPR;EADSSSDYVNMDFTK;FVTPSEPVAHSR;GAQDVAGGSNPGAHNPSANLAR;GDNQAGGAAAAAAAPEPPPR;GDNQAGGAAAAAAAPEPPPRSR;GYMMMFPR;HLGLVPLEPGGWLR;IYVVDPFSECCMDISLSPSR;LETADAPAR;LETADAPARLEYYENAR;LNTEVASVVVQLLSIR;LYFCVDR;QQQMPPPPPPPPPPPPAGGTGGK;RAVSVPASFFR;RESNTPAPSTQGLPDSW…				77	0;132;305;484;739;1069;1168;1972;2032;3421;3493;3549;3550;4236;4381;5446;6027;6028;6726;7331;8923;9102;9152;10052;10105;10188;10259;12193;12194	True;True;True;True;True;True;True;True;True;True;True;True;True;True;True;True;True;True;True;True;True;True;True;True;True;True;True;True;True	0;133;306;487;744;1074;1173;1985;2046;3456;3528;3584;3585;4277;4422;5498;6083;6084;6787;7393;9012;9191;9241;10149;10202;10286;10357;12307;12308
O43166	O43166	29	29	29	Signal-induced proliferation-associated 1-like protein 1	SIPA1L1	sp|O43166|SI1L1_HUMAN Signal-induced proliferation-associated 1-like protein 1 OS=Homo sapiens OX=9606 GN=SIPA1L1 PE=1 SV=4	1	29	29	29	14	15	12	15	14	15	12	15	14	15	12	15	25.6	25.6	25.6	200.03	1804	1804	0	301.45	13.9	15.7	12.1	13.3	2916700000	730590000	568970000	871730000	745400000	71	AHLQAEVQHLR;AHLQAEVQHLREDNLR;ASLLDQALPNDVLFSSTYPSLPK;DVPSFGPPIPK;EELHPAAPSQLAPSFSSSSSSSSGPR;EVLEHVVPELNVQCLR;FHALSSPQSPFPSTPTSR;FLMPEAYPSSPR;FPFISLASK;GLPLKEVLEHVVPELNVQCLR;GPHSPQVPSQVQSPMTSR;GSGFSLDVIDGPISQR;GSGFSLDVIDGPISQRENLR;GSVLEDAIPSTAK;HIGNDIVTIVFQEPGAQPFSPK;LDEQGLNYQQK;LIDLESPTPESQK;NTTTGASAAAVASLVSGPLSHSASFSSPMGSTEDLNSK;QGHSDSHYSSHSSSNTLSSNASSAHSDEK;QGTSGESFFDLLK;RQPMPDPGLMPLPDTAADLDWSN…				118	451;452;915;1953;2223;2826;3080;3155;3255;3878;3969;4057;4058;4098;4358;5851;6312;8238;8649;8668;9329;9534;10067;10110;10731;11130;11152;11217;12077	True;True;True;True;True;True;True;True;True;True;True;True;True;True;True;True;True;True;True;True;True;True;True;True;True;True;True;True;True	454;455;920;1966;2241;2852;3110;3185;3287;3914;4007;4096;4097;4137;4399;5904;6369;8323;8736;8755;9420;9627;10164;10207;10834;11236;11258;11323;12191
Q9Y5S2	Q9Y5S2	29	25	25	Serine/threonine-protein kinase MRCK beta	CDC42BPB	sp|Q9Y5S2|MRCKB_HUMAN Serine/threonine-protein kinase MRCK beta OS=Homo sapiens OX=9606 GN=CDC42BPB PE=1 SV=2	1	29	25	25	13	12	16	12	10	10	12	10	10	10	12	10	22	19.9	19.9	194.31	1711	1711	0	271.34	9.5	10.8	11.7	10.9	2114100000	426280000	434500000	686280000	567010000	44	DIKPDNVLLDVNGHIR;DIPCIFR;DLEHSLQMEAYER;ELLEEMEILK;FQFPSHVTDVSEEAK;GAFGEVAVVK;GAGATLEHQQEISK;GYLQALASK;HAFFEGLNWENIR;HNEMEEAVGTIK;HNEMEEAVGTIKDK;IRPLNSEGTLNLLNCEPPR;KEVHDSESHQLALQK;KLQESTQTVQSLHGSSR;LALQEFSELNER;LFLYDLPEGK;LILCYEIQR;LPDFQDSIFEYFNTAPLAHDLTFR;MTEELEALR;NQVVHVPLEAYDSSLPLIK;QLEDELQDLAAK;QMESELEALK;SIMQSNTLTKDEDVQRDLEHSLQMEAYER;STQPGVIASQVLDLRDDEFSVSSVLASDVIHATR;TLDPLWK;TMEWVQTIGLR;WVG…				1969	1539;1552;1626;2501;3285;3466;3468;4235;4251;4417;4418;5219;5529;5577;5739;6084;6338;6747;7701;8164;8758;8852;9709;10174;10658;10761;12264;12648;12649	True;False;True;True;True;False;True;False;True;True;True;True;True;True;True;True;True;True;False;True;True;True;True;True;True;True;True;True;True	1549;1562;1636;2523;3318;3501;3503;4276;4292;4458;4459;5267;5581;5629;5791;6140;6395;6808;7780;8249;8847;8941;9805;10272;10761;10864;12378;12767;12768
P68032;P68133;P62736;P63267	P68032;P68133;P62736;P63267	28;27;27;26	8;7;8;7	8;7;8;7	Actin, alpha cardiac muscle 1;Actin, alpha skeletal muscle;Actin, aortic smooth muscle;Actin, gamma-enteric smooth muscle	ACTC1;ACTA1;ACTA2;ACTG2	sp|P68032|ACTC_HUMAN Actin, alpha cardiac muscle 1 OS=Homo sapiens OX=9606 GN=ACTC1 PE=1 SV=1;sp|P68133|ACTS_HUMAN Actin, alpha skeletal muscle OS=Homo sapiens OX=9606 GN=ACTA1 PE=1 SV=1;sp|P62736|ACTA_HUMAN Actin, aortic smooth muscle OS=Homo sapiens OX=9	4	28	8	8	22	25	18	22	7	7	4	4	7	7	4	4	65.5	34	34	42.019	377	377;377;377;376	0	162.87	55.4	62.1	48.8	42.4	87196000000	34303000000	8675700000	5179100000	39038000000	328	AGFAGDDAPR;AGFAGDDAPRAVFPSIVGRPR;AVFPSIVGR;AVFPSIVGRPR;AVFPSIVGRPRHQGVMVGMGQK;DLTDYLMK;DLTDYLMKILTER;DLYANNVLSGGTTMYPGIADR;DSYVGDEAQSK;DSYVGDEAQSKR;EITALAPSTMK;EIVRDIKEK;GILTLKYPIEHGIITNWDDMEK;HQGVMVGMGQK;IIAPPER;IIAPPERK;IWHHTFYNELR;LCYVALDFENEMATAASSSSLEK;LDLAGRDLTDYLMK;PRHQGVMVGMGQK;QEYDEAGPSIVHR;RGILTLK;RGILTLKYPIEHGIITNWDDMEK;SYELPDGQVITIGNER;SYELPDGQVITIGNERFR;TTGIVLDSGDGVTHNVPIYEGYALPHAIMR…				926	361;362;1024;1025;1026;1716;1717;1731;1878;1879;2405;2409;3783;4444;4879;4880;5414;5829;5879;8450;8605;9187;9188;10264;10265;10923;11128;12557	False;False;False;False;False;False;False;True;False;False;False;False;True;False;False;False;False;True;False;False;True;False;True;False;False;True;True;True	362;363;1029;1030;1031;1726;1727;1728;1742;1891;1892;2425;2426;2430;3819;4485;4486;4487;4925;4926;5466;5881;5932;5933;8537;8692;9276;9277;9278;10362;10363;11027;11234;12674;12675
O14744	O14744	28	28	28	Protein arginine N-methyltransferase 5;Protein arginine N-methyltransferase 5, N-terminally processed	PRMT5	sp|O14744|ANM5_HUMAN Protein arginine N-methyltransferase 5 OS=Homo sapiens OX=9606 GN=PRMT5 PE=1 SV=4	1	28	28	28	20	24	23	21	20	24	23	21	20	24	23	21	61.2	61.2	61.2	72.683	637	637	0	323.31	47.6	52.7	54.2	47.9	68604000000	11739000000	19481000000	23629000000	13755000000	206	AAILPTSIFLTNK;AAMAVGGAGGSR;ADIIVSELLGSFADNELSPECLDGAQHFLK;CLLDRVPEEEK;CLLDRVPEEEKDTNVQVLMVLGAGR;DDGVSIPGEYTSFLAPISSSK;DLNCVPEIADTLGAVAK;DPMIDNNR;DRDPEAQFEMPYVVR;DWNTLIVGK;EKDRDPEAQFEMPYVVR;GPLVNASLR;GYEDYLQSPLQPLMDNLESQTYEVFEKDPIK;IAVALEIGADLPSNHVIDR;LHNFHQLSAPQPCFTFSHPNR;LHNFHQLSAPQPCFTFSHPNRDPMIDNNR;LSPWIRPDSK;NSEAAMLQELNFGAYLGLPAFLLPLNQEDNTNLAR;PETHSPGMFSWFPILFPIK;QGFDFLCMPVFHPR;TLCDYSK;VPEEEK…				80	73;96;174;1191;1192;1347;1689;1790;1833;1975;2417;3975;4222;4607;6282;6283;7038;8177;8342;8639;10653;11811;11831;11832;11949;12141;12216;12623	True;True;True;True;True;True;True;True;True;True;True;True;True;True;True;True;True;True;True;True;True;True;True;True;True;True;True;True	73;96;97;175;1196;1197;1355;1699;1803;1846;1988;2438;4013;4263;4651;6339;6340;7099;8262;8428;8726;10756;11923;11943;11944;12063;12255;12330;12741
P12956	P12956	28	28	28	X-ray repair cross-complementing protein 6	XRCC6	sp|P12956|XRCC6_HUMAN X-ray repair cross-complementing protein 6 OS=Homo sapiens OX=9606 GN=XRCC6 PE=1 SV=2	1	28	28	28	19	18	15	20	19	18	15	20	19	18	15	20	44.8	44.8	44.8	69.842	609	609	0	323.31	37.8	35.5	32.3	39.1	13985000000	3709200000	3766500000	3002000000	3507500000	101	DIISIAEDEDLR;DIVISVGIYNLVQK;DLLAVVFYGTEK;DTGIFLDLMHLK;ELVYPPDYNPEGK;FDDPGLMLMGFK;FDDPGLMLMGFKPLVLLK;FTVPMLK;IISSDRDLLAVVFYGTEK;ILELDQFK;IQVTPPGFQLVFLPFADDK;IQVTPPGFQLVFLPFADDKR;KPGGFDISLFYR;LGSLVDEFK;LGSLVDEFKELVYPPDYNPEGK;NIPPYFVALVPQEEELDDQK;NIYVLQELDNPGAK;NLEALALDLMEPEQAVDLTLPK;QIILEKEETEELK;RFDDPGLMLMGFK;RILELDQFK;RIMLFTNEDNPHGNDSAK;RLGSLVDEFKELVYPPDYNPEGK;RNIPPYFVALVPQEEELDDQK;SDSFENPVLQQHFR…				394	1536;1567;1663;1889;2567;2952;2953;3376;4930;4984;5206;5207;5601;6237;6238;7944;7954;7974;8703;9158;9211;9214;9248;9273;9511;9659;10459;10460	True;True;True;True;True;True;True;True;True;True;True;True;True;True;True;True;True;True;True;True;True;True;True;True;True;True;True;True	1546;1577;1673;1902;2589;2979;2980;3411;4977;5031;5254;5255;5653;6293;6294;8026;8036;8056;8792;9247;9302;9305;9339;9364;9603;9754;10559;10560
P49327	P49327	28	28	28	Fatty acid synthase;[Acyl-carrier-protein] S-acetyltransferase;[Acyl-carrier-protein] S-malonyltransferase;3-oxoacyl-[acyl-carrier-protein] synthase;3-oxoacyl-[acyl-carrier-protein] reductase;3-hydroxyacyl-[acyl-carrier-protein] dehydratase;Enoyl-[acyl-carrier-protein] reductase;Oleoyl-[acyl-carrier-protein] hydrolase	FASN	sp|P49327|FAS_HUMAN Fatty acid synthase OS=Homo sapiens OX=9606 GN=FASN PE=1 SV=3	1	28	28	28	20	18	21	10	20	18	21	10	20	18	21	10	19.2	19.2	19.2	273.42	2511	2511	0	323.31	14.6	13.1	15.1	7.6	5222000000	1477700000	1883000000	1455300000	405970000	93	AAPLDSIHSLAAYYIDCIR;AINCATSGVVGLVNCLR;ALGLGVEQLPVVFEDVVLHQATILPK;CTVFHGAQVEDAFR;DGLLENQTPEFFQDVCKPK;DLVEAVAHILGIR;DTVTISGPQAPVFEFVEQLR;EGGFLLLHTLLR;FDASFFGVHPK;FDLSQNHPLGMAIFLK;FPQLDSTSFANSR;GILADEDSSRPVWLK;HFLLEEDKPEEPTAHAFVSTLTR;HSQDLAFLSMLNDIAAVPATAMPFR;LFDHPESPTPNPTEPLFLAQAEVYK;LHLSGIDANPNALFPPVEFPAPR;LNSVQSSERPLFLVHPIEGSTTVFHSLASR;LPEDPLLSGLLDSPALK;LPESENLQEFWDNLIGGVDMVTDDDRR;LQVVDQPLPVR;PLF…				694	103;505;602;1251;1462;1725;1908;2295;2949;2967;3268;3779;4313;4485;6051;6279;6723;6754;6760;6924;8398;9308;10701;11396;11584;11673;12124;12261	True;True;True;True;True;True;True;True;True;True;True;True;True;True;True;True;True;True;True;True;True;True;True;True;True;True;True;True	104;508;605;1258;1472;1736;1921;2314;2976;2994;3300;3815;4354;4528;6107;6336;6784;6815;6821;6985;8485;9399;10804;11505;11696;11785;12238;12375
P28340	P28340	28	28	28	DNA polymerase delta catalytic subunit	POLD1	sp|P28340|DPOD1_HUMAN DNA polymerase delta catalytic subunit OS=Homo sapiens OX=9606 GN=POLD1 PE=1 SV=2	1	28	28	28	8	12	10	4	8	12	10	4	8	12	10	4	30.2	30.2	30.2	123.63	1107	1107	0	233.53	3.1	4.1	3.2	1.5	1501400000	346540000	334460000	1757960000	162488000	27	LLIDRDPEGAVAHAQDVISDLLCNR				528	6508	TRUE	6567
P13797	P13797	27	27	21	Plastin-3	PLS3	sp|P13797|PLST_HUMAN Plastin-3 OS=Homo sapiens OX=9606 GN=PLS3 PE=1 SV=4	1	27	27	21	21	20	21	18	21	20	21	18	15	15	15	13	53.3	53.3	42.4	70.81	630	630	0	323.31	49.8	46.3	46.3	43.3	17142000000	5945000000	4723500000	4850900000	1622700000	133	ANDDIIVNWVNR;AVGDGIVLCK;AYFHLLNQIAPK;DELDELK;DELDELKEAFAK;DGETLEELMK;EANMPLPGYK;EGICALGGTSELSSEGTQHSYSEEEK;HVIPMNPNTDDLFK;IDINMSGFNETDDLK;IDINMSGFNETDDLKR;LENCNYAVELGK;LNLAFVANLFNK;LSPEELLLR;LTPFIIQENLNLALNSASAIGCHVVNIGAEDLR;MINLSVPDTIDER;NEALAALLR;NEALAALLRDGETLEELMK;QFVTPADVVSGNPK;RYTLNVLEDLGDGQK;TISSSLAVVDLIDAIQPGCINYDLVK;TLSEAGK;VDLNSNGFICDYELHELFK;VYALPEDLVEVKPK;YAFVNWINK;YPALTKPENQDIDWTLLEG…				402	726;1031;1103;1374;1375;1444;2084;2300;4513;4654;4655;6002;6702;7024;7124;7535;7824;7825;8632;9396;10624;10733;11206;12145;12286;12548;12641	True;True;True;True;True;True;True;True;True;True;True;True;True;True;True;True;True;True;True;True;True;True;True;True;True;True;True	731;1036;1108;1382;1383;1453;2099;2319;4557;4698;4699;6058;6763;7085;7185;7603;7906;7907;8719;9487;10727;10836;11312;12259;12400;12665;12760
P14923	P14923	27	27	22	Junction plakoglobin	JUP	sp|P14923|PLAK_HUMAN Junction plakoglobin OS=Homo sapiens OX=9606 GN=JUP PE=1 SV=3	1	27	27	22	13	15	13	19	13	15	13	19	12	13	10	16	51	51	45.4	81.744	745	745	0	323.31	25.6	29.4	24.7	37.2	6843500000	1569800000	1699200000	1330700000	2243700000	81	AAMIVNQLSK;AGDKDDITEPAVCALR;ALMGSPQLVAAVVR;CTTSILHNLSHHR;EAADAIDAEGASAPLMELLHSR;EGLLAIFK;HLTSRHPEAEMAQNSVR;ILVNQLSVDDVNVLTCATGTLSNLTCNNSK;LIILANGGPQALVQIMR;LLNDEDPVVVTK;LLNQPNQWPLVK;LLWTTSR;LNTIPLFVQLLYSSVENIQR;LNYGIPAIVK;LVQLLVK;LVQNCLWTLR;MEEIVEGCTGALHILAR;MEVMNLMEQPIK;NEGTATYAAAVLFR;NLALCPANHAPLQEAAVIPR;SAIVHLINYQDDAELATR;SGGIPALVR;TLVTQNSGVEALIHAILR;VAAGVLCELAQDK;VAAGVLCELAQDKEAADAIDAEGASAPLM…				419	97;355;636;1250;2016;2309;4402;5058;6333;6548;6555;6620;6727;6741;7247;7249;7437;7471;7837;7959;9432;9627;10757;11070;11071;11699;11955	True;True;True;True;True;True;True;True;True;True;True;True;True;True;True;True;True;True;True;True;True;True;True;True;True;True;True	98;356;639;1257;2030;2328;4443;5105;6390;6607;6614;6679;6788;6802;7309;7311;7503;7538;7919;8041;9523;9722;10860;11176;11177;11811;12069
P68104;Q5VTE0	P68104;Q5VTE0	26;24	26;24	16;15	Elongation factor 1-alpha 1;Putative elongation factor 1-alpha-like 3	EEF1A1;EEF1A1P5	sp|P68104|EF1A1_HUMAN Elongation factor 1-alpha 1 OS=Homo sapiens OX=9606 GN=EEF1A1 PE=1 SV=1;sp|Q5VTE0|EF1A3_HUMAN Putative elongation factor 1-alpha-like 3 OS=Homo sapiens OX=9606 GN=EEF1A1P5 PE=5 SV=1	2	26	26	16	22	21	22	17	22	21	22	17	13	12	13	10	69	69	45.2	50.14	462	462;462	0	323.31	64.1	61.5	65.4	56.3	77227000000	21231000000	22828000000	19921000000	13247000000	371	DGNASGTTLLEALDCILPPTRPTDK;DGNASGTTLLEALDCILPPTRPTDKPLR;EAAEMGK;EHALLAYTLGVK;GNVAGDSK;IGGIGTVPVGR;IGGIGTVPVGRVETGVLKPGMVVTFAPVNVTTEVK;IGYNPDTVAFVPISGWNGDNMLEPSANMPWFK;KDGNASGTTLLEALDCILPPTRPTDK;KLEDGPK;LPLQDVYK;NDPPMEAAGFTAQVIILNHPGQISAGYAPVLDCHTAHIACK;NMITGTSQADCAVLIVAAGVGEFEAGISK;PGMVVTFAPVNVTTEVK;PLRLPLQDVYK;PMCVESFSDYPPLGR;QTVAVGVIK;SGDAAIVDMVPGK;SGDAAIVDMVPGKPMCVESFSDYPPLGR;SVEMHHEALSEALPGDNV…				928	1467;1468;2019;2340;3947;4817;4818;4853;5468;5563;6785;7818;8064;8361;8418;8431;8999;9615;9616;10204;10557;11317;12307;12340;12684;12685	True;True;True;True;True;True;True;True;True;True;True;True;True;True;True;True;True;True;True;True;True;True;True;True;True;True	1477;1478;2033;2360;3985;4862;4863;4898;4899;5520;5615;6846;7900;8148;8447;8448;8505;8518;9088;9709;9710;9711;10302;10660;11424;11425;12422;12455;12803;12804
P17844	P17844	26	26	21	Probable ATP-dependent RNA helicase DDX5	DDX5	sp|P17844|DDX5_HUMAN Probable ATP-dependent RNA helicase DDX5 OS=Homo sapiens OX=9606 GN=DDX5 PE=1 SV=1	1	26	26	21	17	19	16	16	17	19	16	16	14	15	13	13	47.6	47.6	38.1	69.147	614	614	0	323.31	32.1	37	31.3	33.7	10610000000	3337600000	2460200000	2580800000	2231800000	125	APILIATDVASR;DGWPAMGIHGDK;DWVLNEFK;ELAQQVQQVAAEYCR;FVINYDYPNSSEDYIHR;GDGPICLVLAPTR;GVEICIATPGR;KWNLDELPK;LIDFLECGK;LLQLVEDR;LLQLVEDRGSGR;LMEEIMSEK;LMEEIMSEKENK;MLDMGFEPQIR;NFYQEHPDLAR;PVLNFYEANFPANVMDVIAR;QLAEDFLK;QNFTEPTAIQAQGWPVALSGLDMVGVAQTGSGK;QTLMWSATWPK;QVSDLISVLR;SQQERDWVLNEFK;TGTAYTFFTPNNIK;TIVFVETK;TLSYLLPAIVHINHQPFLER;TTYLVLDEADR;WNLDELPK				438	768;1503;1977;2440;3399;3532;4155;5663;6309;6579;6580;6640;6641;7559;7882;8478;8742;8862;8992;9044;10037;10536;10628;10743;10962;12228	True;True;True;True;True;True;True;True;True;True;True;True;True;True;True;True;True;True;True;True;True;True;True;True;True;True	773;1513;1990;2461;3434;3567;4196;5715;6366;6638;6639;6699;6700;7627;7964;8565;8831;8951;9081;9133;10134;10639;10731;10846;11067;12342
Q16658	Q16658	26	26	26	Fascin	FSCN1	sp|Q16658|FSCN1_HUMAN Fascin OS=Homo sapiens OX=9606 GN=FSCN1 PE=1 SV=3	1	26	26	26	16	23	12	12	16	23	12	12	16	23	12	12	59.6	59.6	59.6	54.529	493	493	0	323.31	43.4	57.8	34.9	35.9	12815000000	2970700000	5651500000	1939100000	2253200000	112	ASAETVDPASLWEY;DELFALEQSCAQVVLQAANER;DGNVTCER;DVPWGVDSLITLAFQDQR;EVPGPDCR;FLIVAHDDGR;GDHAGVLK;KQIWTLEQPPDEAGSAAVCLR;LINRPIIVFR;LSCFAQTVSPAEK;LVARPEPATGYTLEFR;NASCYFDIEWR;NGQLAASVETAGDSELFLMK;PADEIAVDRDVPWGVDSLITLAFQDQR;QIWTLEQPPDEAGSAAVCLR;SSYDVFQLEFNDGAYNIK;VNASASSLK;VTGTLDANR;WSLQSEAHR;YFGGTEDRLSCFAQTVSPAEK;YLAADKDGNVTCER;YLAADKDGNVTCEREVPGPDCR;YLAPSGPSGTLK;YLTAEAFGFK;YSVQTADHR;YWTLTATGGVQSTASSK				1215	874;1377;1471;1954;2835;3151;3535;5630;6347;6951;7166;7791;7896;8312;8729;10130;11747;11996;12248;12366;12450;12451;12457;12493;12629;12674	True;True;True;True;True;True;True;True;True;True;True;True;True;True;True;True;True;True;True;True;True;True;True;True;True;True	879;1385;1481;1967;2861;3181;3570;5682;6404;7012;7227;7873;7978;8397;8818;10227;11859;12110;12362;12481;12566;12567;12573;12610;12747;12793
Q7Z406	Q7Z406	26	16	16	Myosin-14	MYH14	sp|Q7Z406|MYH14_HUMAN Myosin-14 OS=Homo sapiens OX=9606 GN=MYH14 PE=1 SV=2	1	26	16	16	17	17	11	14	11	12	7	5	11	12	7	5	17	12.5	12.5	227.87	1995	1995	0	254.13	11.7	11.9	8	7.9	2039100000	280850000	823770000	447570000	486900000	54	AEDMAELTCLNEASVLHNLR;CNGVLEGIR;DLGEELEALRGELEDTLDSTNAQQELR;EAQAALAEAQEDLESER;EDQSILCTGESGAGK;ELSSTEAQLHDAQELLQEETR;EQADFALEALAK;EQLEEEAAAR;FDQLLAEEK;KEEELQAALAR;KFDQLLAEEK;LAQAEEQLEQETR;LQEELAASDR;LVLDQLR;MIQALELDPNLYR;NCAAYLK;NMDPLNDNVAALLHQSTDR;PANPPGLLALLDEECWFPK;QLLQANPILEAFGNAK;QRYEILTPNAIPK;RQLEEAEEEASRAQAGR;RRQEEEAGALEAGEEAR;VIQYLAHVASSPK;VKPLLQVTR;VLGFSHEEIISMLR;YEILTPNAIPK				1329	221;1205;1639;2090;2164;2551;2645;2671;2970;5497;5532;5758;6849;7215;7537;7801;8055;8318;8801;8951;9325;9340;11519;11548;11611;12346	True;False;True;True;False;True;True;True;False;False;False;True;True;True;True;False;True;True;False;False;True;True;True;False;True;False	222;1210;1649;2105;2179;2573;2670;2696;2997;5549;5584;5810;6910;7277;7605;7883;8137;8403;8890;9040;9416;9431;11629;11658;11723;12461
Q14315	Q14315	26	15	15	Filamin-C	FLNC	sp|Q14315|FLNC_HUMAN Filamin-C OS=Homo sapiens OX=9606 GN=FLNC PE=1 SV=3	1	26	15	15	18	17	12	9	8	7	5	2	8	7	5	2	13.9	9.6	9.6	291.02	2725	2725	0	123.17	8.9	7.9	7.3	4.3	768720000	234950000	229280000	304490000	0	25	AFGPGLEPTGCIVDKPAEFTIDAR;APLQVAVLGPTGVAEPVEVR;AWGPGLETGQVGK;DLAEDAPWK;DLAEDAPWKK;EAGAGGLSIAVEGPSK;EAMQQADDWLGVPQVIAPEEIVDPNVDEHSVMTYLSQFPK;ECPEGHVVTYTPMAPGNYLIAIK;GAGGQGQLDVR;GAGSGELK;GAGTGGLGLTVEGPCEAK;GDGSCDVR;GELTGEVR;GQHVPGSPFQFTVGPLGEGGAHK;GVAGVPAEFSIWTR;IECDDKGDGSCDVR;IPGNWFQMVSAQER;LEPGGGAEAQAVR;LIALLEVLSQK;LLGWIQNK;SLTATGGNHVTAR;TGVEVGKPTHFTVLTK;VDPSHDASK;VEESTQVGGDPFPAVFGDFLGR;VYNVTYTVK;…				1118	317;774;1090;1591;1592;2048;2077;2130;3470;3473;3476;3534;3598;4014;4139;4686;5147;6004;6300;6499;9853;10540;11214;11258;12159;12320	True;True;True;False;False;False;True;True;True;False;False;False;True;False;True;False;True;True;False;False;True;True;False;True;True;True	318;779;1095;1601;1602;2062;2092;2145;3505;3508;3511;3569;3633;4052;4178;4730;5195;6060;6357;6558;9950;10643;11320;11364;12273;12435
P10809	P10809	25	25	25	60 kDa heat shock protein, mitochondrial	HSPD1	sp|P10809|CH60_HUMAN 60 kDa heat shock protein, mitochondrial OS=Homo sapiens OX=9606 GN=HSPD1 PE=1 SV=2	1	25	25	25	18	18	15	12	18	18	15	12	18	18	15	12	60.7	60.7	60.7	61.054	573	573	0	323.31	42.4	49.4	37	28.6	7998300000	2330900000	2786200000	1790600000	1090700000	126	AAVEEGIVLGGGCALLR;ALMLQGVDLLADAVAVTMGPK;CEFQDAYVLLSEK;CIPALDSLTPANEDQK;DMAIATGGAVFGEEGLTLNLEDVQPHDLGK;EIGNIISDAMK;FDRGYISPYFINTSK;GVMLAVDAVIAELK;GVMLAVDAVIAELKK;GYISPYFINTSK;IGIEIIK;IMQSSSEVGYDAMAGDFVNMVEK;IQEIIEQLDVTTSEYEKEK;ISSIQSIVPALEIANAHR;KPLVIIAEDVDGEALSTLVLNR;NAGVEGSLIVEK;QSKPVTTPEEIAQVATISANGDKEIGNIISDAMK;RIQEIIEQLDVTTSEYEKEK;TALLDAAGVASLLTTAEVVVTEIPK;TALLDAAGVASLLTTAEVVVTEIPKEEK;TLKIPAM…				369	126;637;1140;1177;1738;2381;2971;4176;4177;4232;4826;5083;5176;5278;5611;7775;8956;9218;10319;10320;10693;10716;10990;11408;11421	True;True;True;True;True;True;True;True;True;True;True;True;True;True;True;True;True;True;True;True;True;True;True;True;True	127;640;1145;1182;1751;2401;2998;4217;4218;4273;4871;5131;5224;5327;5663;7856;9045;9309;10417;10418;10796;10819;11095;11517;11530
P19338	P19338	25	25	25	Nucleolin	NCL	sp|P19338|NUCL_HUMAN Nucleolin OS=Homo sapiens OX=9606 GN=NCL PE=1 SV=3	1	25	25	25	20	17	16	15	20	17	16	15	20	17	16	15	31.4	31.4	31.4	76.613	710	710	0	257.28	29	26.6	24.5	21.5	8803200000	1517300000	2916200000	2342400000	2027400000	118	AIRLELQGPR;ALELTGLK;EALNSCNK;EAMEDGEIDGNK;ESFDGSVR;EVFEDAAEIR;FGYVDFESAEDLEK;FGYVDFESAEDLEKALELTGLK;GFGFVDFNSEEDAK;GIAYIEFK;GLSEDTTEETLK;GLSEDTTEETLKESFDGSVR;GQNQDYR;NDLAVVDVR;NSTWSGESK;QGTEIDGR;SISLYYTGEK;TGISDVFAK;TLVLSNLSYSATEETLQEVFEK;VAVATPAK;VEGTEPTTAFNLFVGNLNFNK;VTLDWAK;VTLDWAKPK;VTQDELK;VTQDELKEVFEDAAEIR				450	512;581;2067;2073;2728;2812;3078;3079;3647;3748;3886;3887;4026;7815;8213;8664;9728;10508;10754;11153;11268;12004;12005;12019;12020	True;True;True;True;True;True;True;True;True;True;True;True;True;True;True;True;True;True;True;True;True;True;True;True;True	515;584;2081;2087;2754;2838;3108;3109;3682;3783;3922;3923;4065;7897;8298;8751;9824;10610;10857;11259;11375;12118;12119;12133;12134
Q14126	Q14126	25	25	25	Desmoglein-2	DSG2	sp|Q14126|DSG2_HUMAN Desmoglein-2 OS=Homo sapiens OX=9606 GN=DSG2 PE=1 SV=2	1	25	25	25	13	19	15	16	13	19	15	16	13	19	15	16	39.6	39.6	39.6	122.29	1118	1118	0	323.31	19.2	31.6	26.7	22.6	19147000000	3559300000	5444100000	4355000000	5788700000	101	AWITAPVALR;DMAGAQAAAVALNEEFLR;ERESFLAPSSGVQPTLAMPNIAVGQNVTVTER;FLDDLGLK;GFTPIPGTIEMLHPWNNEGAPPEDK;GITEPPFGIFVFNK;GQHEMSEMDGRWEEHR;GQIIGNFQAFDEDTGLPAHAR;IARQESTSVLLQQSEK;IDINKEIEQR;ILDVNDNIPVVENK;IVAISEDYPRK;IVSLEPAYPPVFYLNK;LEDRDNWISVDSVTSEIK;NLDFSVIVANK;NTTVSGAGVPGPLPDFGLEESGHSNSTITTSSTR;QESTSVLLQQSEK;QKPATETSMNTASHSLCEQTMVNSENTYSSGSSFPVPK;SLQEANAEK;TLAEVCLGQK;VATPLPDPMASR;VIQPHGGGSNPLEGTQHLQDVP…				1101	1092;1737;2710;3125;3678;3802;4013;4016;4598;4653;4974;5354;5399;5949;7969;8239;8597;8733;9834;10642;11145;11517;11576;12102;12146	True;True;True;True;True;True;True;True;True;True;True;True;True;True;True;True;True;True;True;True;True;True;True;True;True	1097;1750;2736;3155;3713;3838;4051;4054;4642;4697;5021;5405;5451;6003;8051;8324;8684;8822;9931;10745;11251;11627;11688;12216;12260
Q5VUJ6	Q5VUJ6	25	25	24	Leucine-rich repeat and calponin homology domain-containing protein 2	LRCH2	sp|Q5VUJ6|LRCH2_HUMAN Leucine-rich repeat and calponin homology domain-containing protein 2 OS=Homo sapiens OX=9606 GN=LRCH2 PE=1 SV=2	1	25	25	24	18	21	15	14	18	21	15	14	17	20	14	13	45	45	43.1	84.587	765	765	0	323.31	36.7	39.5	30.1	28.1	10710000000	3233900000	4164300000	2137200000	1175100000	99	ALEEAGSSGILSLSGR;DQEVYDFVDPNTEDVAVPEQGNAHIGSFVSFFK;DQIDEQPWPESHPIIWQSEER;EQLLAEEEDDDLKEVTDLR;EQLLAEEEDDDLKEVTDLRK;FTEIPSDVWLFAPLETLNLYHNCIK;IAAQLLQQEQK;KPDSLDLPSLSK;LCLPHHILEER;LVSIPEEIGK;MPSQPLTDSMEDFYPNK;NLLSTLPK;NNLHVLPDELGDLPLVK;NVENFLDACK;QEYGAADPGFTMR;RMPSQPLTDSMEDFYPNK;SVASIHVPSPAVPK;SVSADEVNSPLSPLTWQPLENQK;TDGFSHSPFGLKPR;VGVTVQALLELPTTK;VILPDDIGAALMDGVVLCHLANHIR;VILPDDIGAALMDGVVLCHLANHIRP…				1263	567;1809;1813;2675;2676;3357;4542;5595;5818;7262;7649;8000;8085;8252;8608;9266;10196;10239;10370;11452;11504;11505;11981;12468;12483	True;True;True;True;True;True;True;True;True;True;True;True;True;True;True;True;True;True;True;True;True;True;True;True;True	570;1822;1826;2700;2701;3392;4586;5647;5870;7324;7721;8082;8170;8337;8695;9357;10294;10337;10469;11561;11614;11615;12095;12585;12600
P08238;Q58FF7	P08238	24;9	24;9	13;4	Heat shock protein HSP 90-beta	HSP90AB1	sp|P08238|HS90B_HUMAN Heat shock protein HSP 90-beta OS=Homo sapiens OX=9606 GN=HSP90AB1 PE=1 SV=4	2	24	24	13	17	20	17	13	17	20	17	13	8	11	9	8	39.1	39.1	25	83.263	724	724;597	0	318.94	26.5	35.8	27.6	22.8	23104000000	5745700000	7772200000	7227300000	2358700000	116	ADLINNLGTIAK;ALLFIPR;APFDLFENK;CLELFSELAEDKENYK;DNSTMGYMMAK;EDQTEYLEER;EGLELPEDEEEK;EGLELPEDEEEKK;ELISNASDALDK;ELISNASDALDKIR;EMLQQSK;GVVDSEDLPLNISR;HLEINPDHPIVETLR;IDIIPNPQER;IRYESLTDPSK;LGIHEDSTNR;LGLGIDEDEVAAEEPNAAVPDEIPPLEGDEDASR;LVSSPCCIVTSTYGWTANMER;NPDDITQEEYGEFYK;RAPFDLFENK;SIYYITGESK;SLTNDWEDHLAVK;TLTLVDTGIGMTK;VFIMDSCDELIPEYLNFIR				327	184;628;756;1184;1773;2165;2306;2307;2494;2495;2588;4204;4376;4651;5220;6192;6203;7271;8097;9096;9736;9857;10746;11347	True;True;True;True;True;True;True;True;True;True;True;True;True;True;True;True;True;True;True;True;True;True;True;True	185;631;761;1189;1786;2180;2325;2326;2516;2517;2613;4245;4417;4695;5268;6248;6259;7333;8182;9185;9832;9954;10849;11455
P22626	P22626	24	24	23	Heterogeneous nuclear ribonucleoproteins A2/B1	HNRNPA2B1	sp|P22626|ROA2_HUMAN Heterogeneous nuclear ribonucleoproteins A2/B1 OS=Homo sapiens OX=9606 GN=HNRNPA2B1 PE=1 SV=2	1	24	24	23	15	18	14	15	15	18	14	15	14	17	13	14	66	66	66	37.429	353	353	0	323.31	45.6	55.5	46.7	54.4	21649000000	5121800000	8132400000	4098400000	4296500000	114	ALSRQEMQEVQSSR;DYFEEYGK;EDTEEHHLR;EDTEEHHLRDYFEEYGK;GFGDGYNGYGGGPGGGNFGGSPGYGGGR;GFGFVTFDDHDPVDK;GFGFVTFSSMAEVDAAMAAR;GGGGNFGPGPGSNFR;GGGGNFGPGPGSNFRGGSDGYGSGR;GGSDGYGSGR;IDTIEIITDR;IDTIEIITDRQSGK;IDTIEIITDRQSGKK;LFIGGLSFETTEESLR;LFVGGIKEDTEEHHLR;LFVGGIKEDTEEHHLRDYFEEYGK;LTDCVVMRDPASK;NMGGPYGGGNYGPGGSGGSGGYGGR;NYYEQWGK;QEMQEVQSSR;RGFGFVTFDDHDPVDK;SGNFGGSR;TLETVPLER;YHTINGHNAEVR				474	662;1990;2174;2175;3641;3652;3653;3694;3695;3716;4676;4677;4678;6077;6120;6121;7080;8059;8308;8587;9183;9638;10672;12426	True;True;True;True;True;True;True;True;True;True;True;True;True;True;True;True;True;True;True;True;True;True;True;True	665;2003;2189;2190;3676;3687;3688;3729;3730;3751;4720;4721;4722;6133;6176;6177;7141;8142;8143;8393;8674;9272;9733;10775;12542
P67936	P67936	24	24	9	Tropomyosin alpha-4 chain	TPM4	sp|P67936|TPM4_HUMAN Tropomyosin alpha-4 chain OS=Homo sapiens OX=9606 GN=TPM4 PE=1 SV=3	1	24	24	9	19	14	11	19	19	14	11	19	8	6	4	8	70.6	70.6	43.5	28.521	248	248	0	323.31	58.9	51.6	34.3	64.5	15429000000	3462500000	4535100000	2187100000	5244500000	113	AGLNSLEAVK;CGDLEEELK;CGDLEEELKNVTNNLK;EAETRAEFAER;EENVGLHQTLDQTLNELNCI;HIAEEADR;HIAEEADRK;IQALQQQADEAEDR;IQALQQQADEAEDRAQGLQR;IQLVEEELDR;IQLVEEELDRAQER;IQLVEEELDRAQERLATALQK;LATALQK;LEEAEKAADESER;LEEAEKAADESERGMK;LKEAETRAEFAER;LVILEGELER;LVILEGELERAEER;LVILEGELERAEERAEVSELK;RIQLVEEELDR;RIQLVEEELDRAQER;SLEAASEK;YEEVARK;YSEKEDKYEEEIK				925	381;1156;1157;2036;2232;4350;4351;5168;5169;5190;5191;5192;5788;5951;5952;6380;7204;7205;7206;9219;9220;9762;12342;12605	True;True;True;True;True;True;True;True;True;True;True;True;True;True;True;True;True;True;True;True;True;True;True;True	382;1161;1162;2050;2250;4391;4392;5216;5217;5238;5239;5240;5840;6005;6006;6007;6438;7266;7267;7268;9310;9311;9858;12457;12723
P35221;Q9UI47	P35221	24;1	24;1	20;1	Catenin alpha-1	CTNNA1	sp|P35221|CTNA1_HUMAN Catenin alpha-1 OS=Homo sapiens OX=9606 GN=CTNNA1 PE=1 SV=1	2	24	24	20	17	16	15	17	17	16	15	17	14	13	14	16	38.7	38.7	33.6	100.07	906	906;895	0	323.31	30.4	27	28.1	31.5	7540200000	1966900000	1904700000	2066300000	1602400000	99	AEVQNLGGELVVSGVDSAMSLIQAAK;AHVLAASVEQATENFLEK;AIMAQLPQEQK;AVMDHVSDSFLETNVPLLVLIEAAK;EELVAAVEDVRK;HVNPVQALSEFK;IAEQVASFQEEK;IALYCHQLNICSK;KHVNPVQALSEFK;LAQENMDLFK;LIEVANLACSISNNEEGVK;LLEPLVTQVTTLVNTNSK;LLILADMADVYK;LLSNTVMPR;MSASQLEALCPQVINAALALAAK;MSASQLEALCPQVINAALALAAKPQSK;NLMNAVVQTVK;QALQDLLSEYMGNAGR;QDLLAYLQR;QIIVDPLSFSEER;SQGMASLNLPAVSWK;VIHVVTSEMDNYEPGVYTEK;VLTDAVDDITSIDDFLAVSENHILEDVNK;WDD…				580	293;465;502;1051;2228;4517;4555;4573;5555;5763;6321;6455;6511;6593;7678;7679;8005;8521;8550;8706;10019;11498;11702;12175	True;True;True;True;True;True;True;True;True;True;True;True;True;True;True;True;True;True;True;True;True;True;True;True	294;468;505;1056;2246;4561;4599;4617;5607;5815;6378;6514;6570;6652;7755;7756;8087;8608;8637;8795;10116;11608;11814;12289
Q96II8	Q96II8	24	24	24	Leucine-rich repeat and calponin homology domain-containing protein 3	LRCH3	sp|Q96II8|LRCH3_HUMAN DISP complex protein LRCH3 OS=Homo sapiens OX=9606 GN=LRCH3 PE=1 SV=2	1	24	24	24	17	14	16	10	17	14	16	10	17	14	16	10	52.3	52.3	52.3	86.082	777	777	0	323.31	35.3	34	31	22.9	7258700000	2158100000	1843200000	1612900000	1644600000	75	DAVLDFVK;EAQLAALQYEEEK;GPDPDSLSSQFMAYIEQR;HLMELDVSCNEIQTIPSQIGNLEALR;HLQTITLDNNPLQSPPAQICIK;IAPDLPDYDR;IGVPQEQLCLPLHILEEK;ITTIPVCYR;LSEIPIEACHFVSLENLNLYQNCIR;LVSLPEEIGHLR;NHLVHLPEELAELPLIR;NQLSTLPVHLCNLPLK;NQPQRPESFLFR;QHPLLDGVDGECPFPSR;QHPLLDGVDGECPFPSRR;QREEELELIDQLRK;RPLGFGSCHEELYSSR;RWSGNEPTDEFSDLPLR;SDDRPNALLSSPATETVHHSPAYSFPAAIQR;SQHTDDSALCMSLSGLNQVGCAATLPHSSAFTPLK;SVPSIHVPSPAVPK;VPAEPSSLLS…				1525	1320;2094;3960;4386;4395;4578;4850;5340;6975;7264;7909;8148;8153;8683;8684;8943;9298;9388;9474;10020;10232;11802;11937;12246	True;True;True;True;True;True;True;True;True;True;True;True;True;True;True;True;True;True;True;True;True;True;True;True	1327;2109;3998;4427;4436;4622;4895;5391;7036;7326;7991;8233;8238;8770;8771;9032;9389;9479;9565;10117;10330;11914;12051;12360
Q12965;O00160	Q12965	24;4	24;4	24;4	Unconventional myosin-Ie	MYO1E	sp|Q12965|MYO1E_HUMAN Unconventional myosin-Ie OS=Homo sapiens OX=9606 GN=MYO1E PE=1 SV=2	2	24	24	24	12	17	13	13	12	17	13	13	12	17	13	13	33	33	33	127.06	1108	1108;1098	0	258.29	19	21.9	17.9	20.1	3504900000	818920000	689180000	667900000	1328900000	71	AEQEEYVQEGIR;DIILQSNPLLEAFGNAK;EIEMYQGAAQYENPPHIYALADNMYR;EVGNYAAVESEEFLAFPAYLLGINQDR;HSGVDDMVLLSK;IDFADTVTK;ISNFLLEK;IVCDLIENK;NFIGDYIGMEEHPELQQFVGK;NGFEQFCINFVNEK;NQYVPYPHAPGSQR;NTTQNTGYSSGTQNANYPVR;QANDLVSTLMK;QGLFPNNYVTKI;QGVLHLLQSVNMDSDQFQLGR;QVQFHQGFGDLAVLKPSNK;SLYTSMARPPLPR;TEFLSLLAK;VFDFLVDSINK;VLQVSIGPGLPK;VNPPGIMSILDDVCATMHAVGEGADQTLLQK;VSQTPESLDFLK;WTPIEYFNNK;YFEIQFSPGGEPDGGK				1040	281;1535;2371;2820;4479;4643;5268;5359;7864;7884;8166;8237;8525;8653;8673;9040;9867;10410;11332;11681;11788;11944;12260;12361	True;True;True;True;True;True;True;True;True;True;True;True;True;True;True;True;True;True;True;True;True;True;True;True	282;1545;2391;2846;4522;4687;5317;5410;7946;7966;8251;8322;8612;8740;8760;9129;9964;10510;11440;11793;11900;12058;12374;12476
Q92841	Q92841	24	19	19	Probable ATP-dependent RNA helicase DDX17	DDX17	sp|Q92841|DDX17_HUMAN Probable ATP-dependent RNA helicase DDX17 OS=Homo sapiens OX=9606 GN=DDX17 PE=1 SV=2	1	24	19	19	16	16	18	18	13	12	15	15	13	12	15	15	38.7	30.7	30.7	80.272	729	729	0	216.77	28.4	24.3	31.7	26.5	9164600000	2658800000	2421200000	2801800000	1282700000	69	APILIATDVASR;DGWPAMCIHGDK;DWVLNEFR;ELAQQVQQVADDYGK;ESAAPAAAPTAEAPPPSVVTRPEPQALPSPAIR;FVINYDYPNSSEDYVHR;GDGPICLVLAPTR;GTAYTFFTPGNLK;GVEICIATPGR;LIDFLESGK;LIQLMEEIMAEK;LIQLMEEIMAEKENK;LTPYEVDELR;LTPYEVDELRR;MLDMGFEPQIR;NFYVEHPEVAR;QLAEDFLR;QTLMWSATWPK;SQPERDWVLNEFR;TIIFVETK;TLAYLLPAIVHINHQPYLER;TTSSANNPNLMYQDECDRR;VLEEANQAINPK;WDLSELPK				1464	768;1502;1978;2441;2720;3400;3532;4108;4155;6310;6358;6359;7135;7136;7559;7883;8743;8992;10035;10590;10652;10956;11586;12178	False;True;True;True;True;True;False;True;False;True;True;True;True;True;False;True;True;False;True;True;True;True;True;True	773;1512;1991;2462;2746;3435;3567;4147;4196;6367;6415;6416;7196;7197;7627;7965;8832;9081;10132;10693;10755;11061;11698;12292
Q9NYL9	Q9NYL9	23	23	21	Tropomodulin-3	TMOD3	sp|Q9NYL9|TMOD3_HUMAN Tropomodulin-3 OS=Homo sapiens OX=9606 GN=TMOD3 PE=1 SV=1	1	23	23	21	20	19	19	20	20	19	19	20	18	17	18	19	76.4	76.4	73.9	39.594	352	352	0	323.31	75.3	58.8	62.5	73.9	62125000000	13682000000	17125000000	15105000000	16213000000	183	ALETNTHVK;DLDEDELLGNLSETELK;DNETLAELK;DREDYVPYTGEK;EALEHKDREDYVPYTGEK;EHLLSYLEK;ENDAHLVEVNLNNIK;FCNIMGSSNGVDQEHFSNVVK;FGYQFTQQGPR;ILPVFDEPPNPTNVEESLK;ILPVFDEPPNPTNVEESLKR;MLEENTNILK;NIPIPTLK;NIPIPTLKDFAK;QLETVLDDLDPENALLPAGFR;QQLGTAVELEMAK;SLNVESNFITGVGILALIDALR;SLNVESNFITGVGILALIDALRDNETLAELK;SNDPVATAFAEMLK;STTGPFDREHLLSYLEK;TKENDAHLVEVNLNNIK;VSLDPELEEALTSASDTELCDLAAILGMHNLITNTK;YKDLDEDELLGNLSET…				1775	591;1607;1759;1836;2065;2348;2597;2943;3077;5031;5032;7562;7938;7939;8772;8907;9824;9825;9903;10178;10637;11934;12446	True;True;True;True;True;True;True;True;True;True;True;True;True;True;True;True;True;True;True;True;True;True;True	594;1617;1772;1849;2079;2368;2622;2970;3107;5078;5079;7630;8020;8021;8861;8996;9921;9922;10000;10276;10740;12047;12048;12562
P68371	P68371	23	23	1	Tubulin beta-4B chain	TUBB4B	sp|P68371|TBB4B_HUMAN Tubulin beta-4B chain OS=Homo sapiens OX=9606 GN=TUBB4B PE=1 SV=1	1	23	23	1	18	22	17	18	18	22	17	18	1	1	0	1	60	60	2.7	49.83	445	445	0	323.31	51	58	50.6	50.1	47734000000	12357000000	15549000000	10337000000	9491500000	167	ALTVPELTQQMFDAK;AVLVDLEPGTMDSVR;EIVHLQAGQCGNQIGAK;EVDEQMLNVQNK;FPGQLNADLR;FPGQLNADLRK;GHYTEGAELVDSVLDVVR;GHYTEGAELVDSVLDVVRK;IMNTFSVVPSPK;INVYYNEATGGK;IREEYPDR;ISEQFTAMFR;LAVNMVPFPR;LHFFMPGFAPLTSR;LTTPTYGDLNHLVSATMSGVTTCLR;MREIVHLQAGQCGNQIGAK;MSATFIGNSTAIQELFK;NMMAACDPR;NSSYFVEWIPNNVK;RISEQFTAMFR;SGPFGQIFRPDNFVFGQSGAGNNWAK;TAVCDIPPR;YLTVAAVFR				930	672;1050;2407;2806;3258;3259;3742;3743;5078;5124;5212;5242;5799;6268;7150;7676;7680;8066;8207;9223;9639;10343;12497	True;True;True;True;True;True;True;True;True;True;True;True;True;True;True;True;True;True;True;True;True;True;True	675;1055;2428;2832;3290;3291;3777;3778;5126;5172;5260;5290;5851;6324;6325;7211;7753;7757;8150;8292;9314;9734;10441;12614
Q14974	Q14974	23	23	23	Importin subunit beta-1	KPNB1	sp|Q14974|IMB1_HUMAN Importin subunit beta-1 OS=Homo sapiens OX=9606 GN=KPNB1 PE=1 SV=2	1	23	23	23	20	18	16	13	20	18	16	13	20	18	16	13	41.4	41.4	41.4	97.169	876	876	0	323.31	34.2	30.4	30	23.1	7400700000	2787500000	2477600000	1461500000	674070000	105	AAVENLPTFLVELSR;ALQSNIIPFCDEVMQLLLENLGNENVHR;ESCLEAYTGIVQGLK;GALQYLVPILTQTLTK;GDQENVHPDVMLVQPR;HFIMQVVCEATQCPDTR;IQFNDLQSLLCATLQNVLR;LAATNALLNSLEFTK;LLETTDRPDGHQNNLR;LQQVLQMESHIQSTSDR;MELITILEK;MFQSTAGSGGVQEDALMAVSTLVEVLGGEFLK;PLVIQAMPTLIELMK;PMIHELLTEGR;SDYDMVDYLNELR;SNEILTAIIQGMR;SSAYESLMEIVK;TVSPDRLELEAAQK;VAALQNLVK;VQHQDALQISDVVMASLLR;WLAIDANAR;YLEVVLNTLQQASQAQVDK;YMEAFKPFLGIGLK				1148	127;652;2723;3486;3555;4312;5180;5679;6465;6902;7450;7492;8427;8433;9518;9906;10064;11021;11074;11866;12210;12466;12510	True;True;True;True;True;True;True;True;True;True;True;True;True;True;True;True;True;True;True;True;True;True;True	128;655;2749;3521;3590;4353;5228;5731;6524;6963;7516;7559;8514;8520;9610;10003;10161;11126;11180;11978;12324;12583;12627
P38646	P38646	23	22	22	Stress-70 protein, mitochondrial	HSPA9	sp|P38646|GRP75_HUMAN Stress-70 protein, mitochondrial OS=Homo sapiens OX=9606 GN=HSPA9 PE=1 SV=2	1	23	22	22	14	18	13	14	14	18	12	14	14	18	12	14	38.4	37.4	37.4	73.68	679	679	0	191.27	23.4	33.1	25.2	28.1	12167000000	2675700000	3068800000	2754300000	3668000000	81	AMQDAEVSK;AQFEGIVTDLIR;AQFEGIVTDLIRR;ASNGDAWVEAHGK;CELSSSVQTDINLPYLTMDSSGPK;DAGQISGLNVLR;DDIENMVK;LFEMAYK;LLGQFTLIGIPPAPR;LYSPSQIGAFVLMK;MEEFKDQLPADECNK;NTTIPTK;RYDDPEVQK;SDIGEVILVGGMTR;STNGDTFLGGEDFDQALLR;TTPSVVAFTADGER;TTPSVVAFTADGERLVGMPAK;VEAVNMAEGIIHDTETK;VINEPTAAALAYGLDK;VINEPTAAALAYGLDKSEDK;VLENAEGAR;VQQTVQDLFGR;VQQTVQDLFGRAPSK				619	717;810;811;920;1143;1288;1348;6062;6496;7350;7436;8236;9390;9486;10167;10942;10943;11239;11507;11508;11597;11878;11879	True;True;True;True;True;True;True;True;True;True;True;False;True;True;True;True;True;True;True;True;True;True;True	722;815;816;925;1148;1295;1356;6118;6555;7412;7502;8321;9481;9577;10264;11047;11048;11345;11617;11618;11709;11990;11991
P14618;P30613	P14618	23;1	23;1	23;1	Pyruvate kinase PKM	PKM	sp|P14618|KPYM_HUMAN Pyruvate kinase PKM OS=Homo sapiens OX=9606 GN=PKM PE=1 SV=4	2	23	23	23	18	17	14	5	18	17	14	5	18	17	14	5	50.8	50.8	50.8	57.936	531	531;574	0	304.62	39.4	41.1	40.3	12.8	8295000000	3452200000	2884800000	1867900000	90162000	79	AEGSDVANAVLDGADCIMLSGETAK;AGKPVICATQMLESMIK;CDENILWLDYK;DPVQEAWAEDVDLR;GADFLVTEVENGGSLGSK;GDLGIEIPAEK;GIFPVLCK;GIFPVLCKDPVQEAWAEDVDLR;GSGTAEVELK;GSGTAEVELKK;GVNLPGAAVDLPAVSEK;ITLDNAYMEK;KGVNLPGAAVDLPAVSEK;KGVNLPGAAVDLPAVSEKDIQDLK;LAPITSDPTEATAVGAVEASFK;LDIDSPPITAR;LNFSHGTHEYHAETIK;NTGIICTIGPASR;PHSEAGTAFIQTQQLHAAMADTFLEHMCR;SKPHSEAGTAFIQTQQLHAAMADTFLEHMCR;TATESFASDPILYR;TATESFASDPILYRPVAVALDTK;TA…				412	243;376;1127;1797;3453;3543;3761;3762;4062;4063;4180;5317;5549;5550;5752;5867;6693;8226;8381;9739;10336;10337;10338	True;True;True;True;True;True;True;True;True;True;True;True;True;True;True;True;True;True;True;True;True;True;True	244;377;1132;1810;3488;3578;3796;3797;4101;4102;4221;5368;5601;5602;5804;5920;6754;8311;8468;9835;10434;10435;10436
P07900;Q58FG0;Q58FF6;Q14568	P07900	23;4;4;3	15;2;0;2	15;2;0;2	Heat shock protein HSP 90-alpha	HSP90AA1	sp|P07900|HS90A_HUMAN Heat shock protein HSP 90-alpha OS=Homo sapiens OX=9606 GN=HSP90AA1 PE=1 SV=5	4	23	15	15	15	20	19	13	9	13	14	9	9	13	14	9	33.5	22.5	22.5	84.659	732	732;334;505;343	0	280.62	26.8	32	30.6	19.8	8355400000	1764800000	3039300000	2228400000	1323000000	70	ADLINNLGTIAK;ALLFVPR;APFDLFENR;CLELFTELAEDKENYK;CLELFTELAEDKENYKK;DQVANSAFVER;EDQTEYLEER;EGLELPEDEEEK;EGLELPEDEEEKK;ELHINLIPNK;ELHINLIPNKQDR;ELISNSSDALDK;EMLQQSK;GVVDSEDLPLNISR;HIYYITGETK;HLEINPDHSIIETLR;HSQFIGYPITLFVEK;IRYESLTDPSK;LVTSPCCIVTSTYGWTANMER;NPDDITNEEYGEFYK;RAPFDLFENR;SLTNDWEDHLAVK;VFIMDNCEELIPEYLNFIR				319	184;629;757;1185;1186;1831;2165;2306;2307;2488;2489;2496;2588;4204;4370;4377;4486;5220;7279;8096;9097;9857;11346	False;True;True;True;True;True;False;False;False;True;True;True;False;False;True;True;True;False;True;True;True;False;True	185;632;762;1190;1191;1844;2180;2325;2326;2510;2511;2518;2613;4245;4411;4418;4529;5268;7341;8181;9186;9954;11454
P06753	P06753	23	10	9	Tropomyosin alpha-3 chain	TPM3	sp|P06753|TPM3_HUMAN Tropomyosin alpha-3 chain OS=Homo sapiens OX=9606 GN=TPM3 PE=1 SV=2	1	23	10	9	16	14	9	17	6	6	4	8	5	5	3	7	49.1	28.8	23.2	32.95	285	285	0	96.488	37.2	35.4	21.1	42.1	9106200000	2013200000	3173900000	1931600000	1987500000	59	AADAEAEVASLNR;AADAEAEVASLNRR;AISEELDHALNDMTSI;EAETRAEFAER;HIAEEADR;HIAEEADRK;ILTDKLKEAETR;IQLVEEELDR;IQLVEEELDRAQER;IQLVEEELDRAQERLATALQK;KLVIIEGDLER;LATALQK;LEEAEKAADESER;LEEAEKAADESERGMK;LKEAETRAEFAER;LVIIEGDLER;LVIIEGDLERTEER;MELQEIQLK;MELQEIQLKEAK;RIQLVEEELDR;RIQLVEEELDRAQER;TIDDLEDELYAQK;YEEVARK				307	26;27;514;2036;4350;4351;5048;5190;5191;5192;5580;5788;5951;5952;6380;7196;7197;7451;7452;9219;9220;10578;12342	True;True;True;False;False;False;True;False;False;False;True;False;False;False;False;True;True;True;True;False;False;True;False	26;27;517;2050;4391;4392;5095;5238;5239;5240;5632;5840;6005;6006;6007;6438;7258;7259;7517;7518;9310;9311;10681;12457
P15924	P15924	23	23	23	Desmoplakin	DSP	sp|P15924|DESP_HUMAN Desmoplakin OS=Homo sapiens OX=9606 GN=DSP PE=1 SV=3	1	23	23	23	17	8	3	5	17	8	3	5	17	8	3	5	11.8	11.8	11.8	331.77	2871	2871	0	167.56	8.2	4	1.6	2.9	1232400000	664660000	298950000	107830000	161010000	28	AELIVQPELK;AITGFDDPFSGK;ALLQAILQTEDMLK;AQQIHSQTSQQYPLYDLDLGK;DEETGLCLLPLK;FLEFQYLTGGLVDPEVHGR;IEPHTGLLLLSVQK;IEVLEEELR;IGLVRPGTALELLEAQAATGFIVDPVSNLR;ITNLTQQLEQASIVK;LISPESTVMLLEAQAATGGIIDPHR;LISPESTVMLLEAQAATGGIIDPHRNEK;LTVDSAIAR;LVFDGLR;NLPLADQGSSHHITVK;QETWMLMELQK;RGVITDQNSDGYCQTGTMSR;SAIYQLEEEYENLLK;SGSLSLTQFADMISLK;SMVEDITGLR;SVQNDSQAIAEVLNQLK;TLELQGLINDLQR;TMIQSPSGVILQEAADVHAR				426	259;520;633;845;1368;3136;4731;4750;4836;5324;6368;6369;7155;7179;8018;8601;9197;9433;9647;9893;10237;10665;10763	True;True;True;True;True;True;True;True;True;True;True;True;True;True;True;True;True;True;True;True;True;True;True	260;523;636;850;1376;3166;4775;4795;4881;5375;6426;6427;7216;7241;8100;8688;9287;9524;9742;9990;10335;10768;10866
P61978	P61978	22	22	22	Heterogeneous nuclear ribonucleoprotein K	HNRNPK	sp|P61978|HNRPK_HUMAN Heterogeneous nuclear ribonucleoprotein K OS=Homo sapiens OX=9606 GN=HNRNPK PE=1 SV=1	1	22	22	22	18	16	17	15	18	16	17	15	18	16	17	15	54.2	54.2	54.2	50.976	463	463	0	323.31	47.1	47.5	46.4	44.5	19098000000	4902800000	6020500000	5413400000	2761600000	133	DLAGSIIGK;ELRENTQTTIK;ENTQTTIK;GSDFDCELR;GSYGDLGGPIITTQVTIPK;HESGASIK;IDEPLEGSEDR;IDEPLEGSEDRIITITGTQDQIQNAQYLLQNSVK;IILDLISESPIK;IIPTLEEGLQLPSPTATSQLPLESDAVECLNYQHYK;IITITGTQDQIQNAQYLLQNSVK;ILSISADIETIGEILK;ILSISADIETIGEILKK;LFQECCPHSTDR;LLIHQSLAGGIIGVK;NAGAVIGK;NLPLPPPPPPR;NLPLPPPPPPRGGDLMAYDRR;NTDEMVELR;RPAEDMEEEQAFK;RPAEDMEEEQAFKR;TDYNASVSVPDSSGPER				850	1595;2543;2622;4047;4101;4299;4640;4641;4911;4923;4937;5042;5043;6098;6510;7771;8020;8021;8222;9281;9282;10394	True;True;True;True;True;True;True;True;True;True;True;True;True;True;True;True;True;True;True;True;True;True	1605;2565;2647;4086;4140;4340;4684;4685;4957;4970;4984;5089;5090;6154;6569;7852;8102;8103;8307;9372;9373;10494
P13010	P13010	22	22	22	X-ray repair cross-complementing protein 5	XRCC5	sp|P13010|XRCC5_HUMAN X-ray repair cross-complementing protein 5 OS=Homo sapiens OX=9606 GN=XRCC5 PE=1 SV=3	1	22	22	22	18	20	16	19	18	20	16	19	18	20	16	19	47.5	47.5	47.5	82.704	732	732	0	323.31	41.4	44.8	39.8	41.3	14192000000	3086600000	3802800000	2727600000	4574600000	118	ANPQVGVAFPHIK;ASFEEASNQLINHIEQFLDTNETPYFMK;CDISLQFFLPFSLGK;CFSVLGFCK;DDEAAAVALSSLIHALDDLDMVAIVR;DEIALVLFGTDGTDNPLSGGDQYQNITVHR;EEASGSSVTAEEAK;EPLPPIQQHIWNMLNPPAEVTTK;ETVYCLNDDDETEVLKEDIIQGFR;FFMGNQVLK;HLMLPDFDLLEDIESK;IQPGSQQADFLDALIVSMDVIQHETIGK;KDQVTAQEIFQDNHEDGPTAK;LFQCLLHR;LGGHGPSFPLK;RANPQVGVAFPHIK;SQLDIIIHSLK;TDTLEDLFPTTK;TLFPLIEAK;VITMFVQR;YAPTEAQLNAVDALIDSMSLAK;YGSDIVPFSK				395	740;891;1132;1155;1338;1370;2186;2636;2791;3026;4387;5196;5476;6097;6179;9095;10025;10390;10675;11529;12296;12411	True;True;True;True;True;True;True;True;True;True;True;True;True;True;True;True;True;True;True;True;True;True	745;896;1137;1160;1346;1378;2201;2661;2817;3056;4428;5244;5528;6153;6235;9184;10122;10490;10778;11639;12411;12527
P40939	P40939	22	22	22	Trifunctional enzyme subunit alpha, mitochondrial;Long-chain enoyl-CoA hydratase;Long chain 3-hydroxyacyl-CoA dehydrogenase	HADHA	sp|P40939|ECHA_HUMAN Trifunctional enzyme subunit alpha, mitochondrial OS=Homo sapiens OX=9606 GN=HADHA PE=1 SV=2	1	22	22	22	10	14	15	17	10	14	15	17	10	14	15	17	39.6	39.6	39.6	82.999	763	763	0	266.75	20.6	28.3	29.9	31.3	10454000000	1538700000	2185400000	2941900000	3787600000	85	ADMVIEAVFEDLSLK;ALMGLYHGQVLCK;CLAPMMSEVIR;DATLTALDR;DLNSDMDSILASLK;DTSASAVAVGLK;ELHSEFSEVMNEIWASDQIR;FGELVMTK;FGGGNPELLTQMVSK;FVDLYGAQK;GFYIYQEGVK;GLYPAPLK;LDSLTTSFGFPVGAATLVDEVGVDVAK;MGLVDQLVEPLGPGLKPPEER;MQLLEIITTEK;MVGVPAALDMMLTGR;QFTPCQLLADHANSPNK;TGIEQGSDAGYLCESQK;TLQEVTQLSQEAQR;TVLGTPEVLLGALPGAGGTQR;TVLGTPEVLLGALPGAGGTQRLPK;VIGMHYFSPVDK				632	189;635;1181;1316;1692;1901;2491;3045;3054;3383;3682;3907;5907;7508;7660;7723;8631;10507;10726;10999;11000;11495	True;True;True;True;True;True;True;True;True;True;True;True;True;True;True;True;True;True;True;True;True;True	190;638;1186;1323;1702;1914;2513;3075;3084;3418;3717;3943;5961;7575;7733;7803;8718;10609;10829;11104;11105;11605
P11940;Q9H361;Q4VXU2;Q5JQF8;Q96DU9	P11940;Q9H361	22;11;4;1;1	22;11;4;1;1	14;9;2;1;1	Polyadenylate-binding protein 1;Polyadenylate-binding protein 3	PABPC1;PABPC3	sp|P11940|PABP1_HUMAN Polyadenylate-binding protein 1 OS=Homo sapiens OX=9606 GN=PABPC1 PE=1 SV=2;sp|Q9H361|PABP3_HUMAN Polyadenylate-binding protein 3 OS=Homo sapiens OX=9606 GN=PABPC3 PE=1 SV=2	5	22	22	14	15	13	15	13	15	13	15	13	8	8	10	8	44.3	44.3	28.6	70.67	636	636;631;614;200;382	0	317.76	32.7	29.7	27.7	27.2	8049600000	1701900000	2375000000	2494000000	1478800000	80	ALDTMNFDVIK;ALYDTFSAFGNILSCK;EFSPFGTITSAK;EFTNVYIK;FGPALSVK;FSPAGPILSIR;GFGFVCFSSPEEATK;GFGFVSFER;ITGMLLEIDNSELLHMLESPESLR;IVATKPLYVALAQR;IVATKPLYVALAQRK;KEFSPFGTITSAK;LFPLIQAMHPTLAGK;MNGMLLNDR;MNPSAPSYPMASLYVGDLHPDVTEAMLYEK;NFGEDMDDERLK;NFGEDMDDERLKDLFGK;NPQQHLNAQPQVTMQQPAVHVQGQEPLTASMLASAPPQEQK;PLYVALAQR;SGVGNIFIK;SLGYAYVNFQQPADAER;VDEAVAVLQAHQAK				385	561;691;2273;2276;3062;3334;3646;3650;5307;5356;5357;5504;6092;7617;7621;7858;7859;8123;8428;9656;9788;11185	True;True;True;True;True;True;True;True;True;True;True;True;True;True;True;True;True;True;True;True;True;True	564;695;2291;2294;3092;3369;3681;3685;5356;5357;5407;5408;5556;6148;7686;7690;7940;7941;8208;8515;9751;9884;11291
O43491	O43491	22	22	20	Band 4.1-like protein 2	EPB41L2	sp|O43491|E41L2_HUMAN Band 4.1-like protein 2 OS=Homo sapiens OX=9606 GN=EPB41L2 PE=1 SV=1	1	22	22	20	16	14	15	12	16	14	15	12	15	13	14	11	33.1	33.1	30.9	112.59	1005	1005	0	301.78	25.7	22.5	22.7	17.4	6391500000	1392100000	1336100000	2030500000	1632800000	78	DYFGLLFQESPEQK;EVAENQQNQSSDPEEEKGSQPPPAAESQSSLRR;FIPPWLK;FYPPDPSQLTEDITR;GLSPAQADSQFLENAK;HSNLMLEELDK;IVITGDGDIDHDQALAQAIR;KEPTQAVVEEQVLDKEEPLPEEQR;LSMYGVDLHHAK;NFMESTPEPRPNEWEK;NLPWLFTFNVK;QASTLIDRPAPHFER;SLDGAPIGVMDQSLMK;VCEHLNLLEK;VCVEHHTFYR;VEMQPTELVSK;VEMQPTELVSKEREEK;VKETQEDKLEGGAAK;VNGEVSHVDIDVLPQIICCSEPPVVK;VRPAELEQFESTIGFK;VTLLDGTEYSCDLEK;VVVHKETELAEEGED				130	1992;2800;3104;3440;3890;4482;5381;5520;7018;7871;8026;8536;9753;11162;11172;11288;11289;11543;11761;11901;12007;12120	True;True;True;True;True;True;True;True;True;True;True;True;True;True;True;True;True;True;True;True;True;True	2005;2826;3134;3475;3926;4525;5433;5572;7079;7953;8108;8623;9849;11268;11278;11395;11396;11653;11873;12013;12121;12234
P28290	P28290	22	22	22	Sperm-specific antigen 2	SSFA2	sp|P28290|ITPI2_HUMAN Protein ITPRID2 OS=Homo sapiens OX=9606 GN=ITPRID2 PE=1 SV=3	1	22	22	22	14	13	14	8	14	13	14	8	14	13	14	8	26.8	26.8	26.8	138.38	1259	1259	0	323.31	17.8	14.8	17.1	10.3	3437500000	1105200000	930990000	719670000	681640000	60	ASVALTPTAPSR;CSDMSSENTTGPPSSMDR;CSPPSFTYK;EIVSGLLAAVSSSK;FEVDQLQGLR;FFNSSSFAK;ISDEANSNFNQGTENEQSK;LAPPPMSQSTCSLHSIHSEWQERPLCEHTR;LLGLEEQLR;LPSMPAAEEMHK;MEVENPNYALTSR;NSLQNLSQYPMMR;NVEQDELQQVIR;QIEVLTTVANAFSSLYSQVSGTPLQR;QQTMVYHHMTEEER;SQSLPTTLLSPVR;SSESEFTQYTTHHILK;STIFISPSSVK;SVHISTPEKEPCAPLTIPSIR;TGSVQTPPDLESSEEVDAAEGAPEVVGPK;TQMMDLELAMLR;VCSVNPPSAIEMQLR				526	944;1227;1236;2410;3017;3027;5226;5756;6489;6813;7468;8193;8253;8695;8935;10041;10074;10154;10213;10534;10849;11169	True;True;True;True;True;True;True;True;True;True;True;True;True;True;True;True;True;True;True;True;True;True	949;1234;1243;2431;3047;3057;5274;5808;6548;6874;7534;8278;8338;8784;9024;10138;10171;10251;10311;10637;10952;11275
P07437;A6NNZ2;CON__ENSEMBL:ENSBTAP00000025008;Q9H4B7	P07437	22;7;4;4	5;0;0;0	4;0;0;0	Tubulin beta chain	TUBB	sp|P07437|TBB5_HUMAN Tubulin beta chain OS=Homo sapiens OX=9606 GN=TUBB PE=1 SV=2	4	22	5	4	16	20	16	17	3	4	2	4	3	4	2	3	61.9	19.4	16	49.67	444	444;444;536;451	0	90.21	50.7	56.5	47.3	49.8	6580400000	1254500000	1833000000	1181500000	2311400000	45	AILVDLEPGTMDSVR;ALTVPELTQQVFDAK;EVDEQMLNVQNK;FPGQLNADLR;FPGQLNADLRK;FWEVISDEHGIDPTGTYHGDSDLQLDR;GHYTEGAELVDSVLDVVR;GHYTEGAELVDSVLDVVRK;IMNTFSVVPSPK;IREEYPDR;ISEQFTAMFR;ISVYYNEATGGK;LAVNMVPFPR;LHFFMPGFAPLTSR;LTTPTYGDLNHLVSATMSGVTTCLR;MAVTFIGNSTAIQELFK;NMMAACDPR;NSSYFVEWIPNNVK;RISEQFTAMFR;SGPFGQIFRPDNFVFGQSGAGNNWAK;TAVCDIPPR;YLTVAAVFR				315	501;675;2806;3258;3259;3423;3742;3743;5078;5212;5242;5285;5799;6268;7150;7386;8066;8207;9223;9639;10343;12497	True;True;False;False;False;True;False;False;False;False;False;True;False;False;False;True;False;False;False;False;False;False	504;678;2832;3290;3291;3458;3777;3778;5126;5260;5290;5334;5851;6324;6325;7211;7449;8150;8292;9314;9734;10441;12614
O75533	O75533	22	22	22	Splicing factor 3B subunit 1	SF3B1	sp|O75533|SF3B1_HUMAN Splicing factor 3B subunit 1 OS=Homo sapiens OX=9606 GN=SF3B1 PE=1 SV=3	1	22	22	22	7	12	18	4	7	12	18	4	7	12	18	4	29.3	29.3	29.3	145.83	1304	1304	0	323.31	10	14.6	25.5	7.2	2130000000	350810000	473680000	1055800000	249710000	39	AAGLATMISTMRPDIDNMDEYVR;AFAVVASALGIPSLLPFLK;AIGPHDVLATLLNNLK;AIVNVIGMHK;ATVNTFGYIAK;DYIYAVTPLLEDALMDR;DYIYAVTPLLEDALMDRDLVHR;EFGAGPLFNQILPLLMSPTLEDQER;ICFELLELLK;IMGNLGAADIDHK;KPGYHAPVALLNDIPQSTEQYDPFAEHRPPK;LLVDVDESTLSPEEQK;LSSWDQAETPGHTPSLR;LTATPTPLGGMTGFHMQTEDR;SLVEIIEHGLVDEQQK;THEDIEAQIR;TISALAIAALAEAATPYGIESFDSVLKPLWK;TPIGTPAMNMATPTPGHIMSMTPEQLQAWR;VKPYLPQICGTVLWR;VLPPPAGYVPIR;WDETPASQMGGSTP…				197	56;304;487;530;1005;1995;1996;2254;4620;5069;5603;6607;7054;7077;9860;10550;10619;10806;11552;11663;12177;12181	True;True;True;True;True;True;True;True;True;True;True;True;True;True;True;True;True;True;True;True;True;True	56;305;490;533;1010;2008;2009;2272;4664;5117;5655;6666;7115;7138;9957;10653;10722;10909;11662;11775;12291;12295
P09493	P09493	22	10	6	Tropomyosin alpha-1 chain	TPM1	sp|P09493|TPM1_HUMAN Tropomyosin alpha-1 chain OS=Homo sapiens OX=9606 GN=TPM1 PE=1 SV=2	1	22	10	6	13	13	7	15	4	5	2	6	2	3	1	4	53.9	28.2	22.9	32.708	284	284	0	89.679	34.5	39.1	19	43.7	1731300000	434690000	616180000	312610000	367850000	16	AISEELDHALNDMTSI;ATDAEADVASLNR;ATDAEADVASLNRR;EAETRAEFAER;HIAEDADRK;IQLVEEELDR;IQLVEEELDRAQER;IQLVEEELDRAQERLATALQK;KATDAEADVASLNR;KATDAEADVASLNRR;LATALQK;LDKENALDRAEQAEADK;LEEAEKAADESER;LEEAEKAADESERGMK;LKEAETRAEFAER;LVIIESDLER;LVIIESDLERAEER;QLEDELVSLQKK;RIQLVEEELDR;RIQLVEEELDRAQER;SIDDLEDELYAQK;YEEVARK				344	514;961;962;2036;4349;5190;5191;5192;5458;5459;5788;5876;5951;5952;6380;7198;7199;8759;9219;9220;9686;12342	False;True;True;False;True;False;False;False;True;True;False;True;False;False;False;True;True;True;False;False;True;False	517;966;967;2050;4390;5238;5239;5240;5510;5511;5840;5929;6005;6006;6007;6438;7260;7261;8848;9310;9311;9782;12457
Q9NNW5	Q9NNW5	21	21	21	WD repeat-containing protein 6	WDR6	sp|Q9NNW5|WDR6_HUMAN WD repeat-containing protein 6 OS=Homo sapiens OX=9606 GN=WDR6 PE=1 SV=1	1	21	21	21	10	14	13	17	10	14	13	17	10	14	13	17	30	30	30	121.72	1121	1121	0	236.86	16.1	20	21.6	24.3	6762000000	1187900000	1846800000	1940000000	1787300000	84	AGAGAPVVGSGSSGGGNAFTGLGPVSTLPSLHGK;ALGGCTRPHVILR;ATSELILLPVTGLECVGDR;AVAVWGIGTPGGPQDPQPGLTAHVVSAGGR;DGAYYQLFVR;DGDVMLYR;DGQLQPVLR;GLGVSALCFK;GMNWLAGLR;GSVLLFPSRPGLLK;ILQLLAETFHHK;LACHVMHLSSHR;LFLLQDSGR;LLAGEGPDVLVYSLDFGGHLR;QGVTSVTCHGGYVYTTGR;VHSLSWALR;VLEEYSVPCAHAAHVTGLK;VQNLLGHYLIHGFR;VVPINTPTAAVDQTLFPGK;WHTCSAFLPPGDFLVCGDR;YMSLAVCELDQPGLGPLVAAACSDGAVR				1718	350;601;997;1011;1438;1441;1475;3854;3917;4099;5040;5684;6081;6400;8674;11473;11592;11875;12099;12201;12522	True;True;True;True;True;True;True;True;True;True;True;True;True;True;True;True;True;True;True;True;True	351;604;1002;1016;1447;1450;1485;3890;3953;4138;5087;5736;6137;6459;8761;11583;11704;11987;12213;12315;12639
P63010	P63010	21	21	16	AP-2 complex subunit beta	AP2B1	sp|P63010|AP2B1_HUMAN AP-2 complex subunit beta OS=Homo sapiens OX=9606 GN=AP2B1 PE=1 SV=1	1	21	21	16	13	15	12	13	13	15	12	13	8	11	9	9	35.1	35.1	28.3	104.55	937	937	0	323.31	21.8	26.4	23.2	22.9	5596800000	1280900000	1647600000	1310200000	1358100000	66	APEVSQYIYQVYDSILK;AVWLPAVK;CVSTLLDLIQTK;DIPNENELQFQIK;DLIADSNPMVVANAVAALSEISESHPNSNLLDLNPQNINK;DSDYYNMLLK;DVSSLFPDVVNCMQTDNLELK;DVSSLFPDVVNCMQTDNLELKK;FLELLPK;IQPGNPNYTLSLK;ITEYLCEPLRK;KPSETQELVQQVLSLATQDSDNPDLR;LAPPLVTLLSGEPEVQYVALR;LASQANIAQVLAELK;LHDINAQMVEDQGFLDSLR;LSHANSAVVLSAVK;MEPLNNLQVAVK;NSFGVIPSTPLAIHTPLMPNQSIDVSLPLNTLGPVMK;QVFLATWK;SQPDMAIMAVNSFVK;VIAAMTVGK				909	755;1083;1260;1556;1647;1848;1962;1963;3137;5195;5300;5616;5755;5779;6260;6996;7457;8178;9016;10034;11480	True;True;True;True;True;True;True;True;True;True;True;True;True;True;True;True;True;True;True;True;True	760;1088;1267;1566;1657;1861;1975;1976;3167;5243;5349;5668;5807;5831;6316;7057;7523;8263;9105;10131;11590
Q9NR30	Q9NR30	21	21	19	Nucleolar RNA helicase 2	DDX21	sp|Q9NR30|DDX21_HUMAN Nucleolar RNA helicase 2 OS=Homo sapiens OX=9606 GN=DDX21 PE=1 SV=5	1	21	21	19	11	17	15	7	11	17	15	7	9	15	13	6	34.1	34.1	30.7	87.343	783	783	0	228.41	23.1	29.4	25.9	14.6	6200000000	1813800000	1750800000	2029500000	605960000	64	AAVIGDVIR;APQVLVLAPTR;DSEDNPQTLLFSATCPHWVFNVAK;EGAFSNFPISEETIK;GAVEALAAALAHISGATSVDQR;GLDIPEVDLVIQSSPPK;GLDIPEVDLVIQSSPPKDVESYIHR;GVTFLFPIQAK;IGVPSATEIIK;KDSEDNPQTLLFSATCPHWVFNVAK;LGVCFDVPTASVTEIQEK;LLDSVPPTAISHFK;LRSDAGLESDTAMK;LSVACFYGGTPYGGQFER;NEEPSEEEIDAPKPK;NGIDILVGTPGR;SDAGLESDTAMK;STYEQVDLIGK;TAITVEHLAIK;TEEIAEEEETVFPK;TFSFAIPLIEK				1732	129;788;1849;2279;3501;3827;3828;4195;4851;5477;6249;6431;6943;7063;7832;7888;9472;10192;10316;10407;10467	True;True;True;True;True;True;True;True;True;True;True;True;True;True;True;True;True;True;True;True;True	130;793;1862;2297;3536;3863;3864;4236;4896;5529;6305;6490;7004;7124;7914;7970;9563;10290;10414;10507;10567
Q8IY63	Q8IY63	21	19	19	Angiomotin-like protein 1	AMOTL1	sp|Q8IY63|AMOL1_HUMAN Angiomotin-like protein 1 OS=Homo sapiens OX=9606 GN=AMOTL1 PE=1 SV=1	1	21	19	19	12	15	10	13	10	13	8	11	10	13	8	11	34.1	32.1	32.1	106.57	956	956	0	254.47	21.2	24.3	15.4	21.8	6669200000	1605900000	1721500000	1180000000	2161700000	58	AQQMVEILTEENR;EHHEHASAPLLPPPPTSALSSIASTTAASSAHAK;GPPPEYPFK;GQQQQQQQQGAVGHGYYMAGGTSQK;GRLSTTPAHSPVLKHPAAK;GSEDAAAGTVLQR;GSIGLLLGK;HIEILDQALSNAQAR;ILALEADMTK;IMQLSLER;ISEAYESLVK;LEMELAAVR;LQQALTQLQSACEK;QEPQGQEHQVDNTVMEK;SAELFWPSMASLPSR;TQEHGLFYGDQHPGMLHEMVKPYPAPQPVR;VGGGPSPAQPAGK;VLHQELQGYYDNADK;VSSLLHKPEFPDGEMMEVLI;VVEDPLCNFHSPNFLR;YQPPPEYGVTSR				1365	848;2342;3978;4030;4043;4049;4066;4355;4963;5082;5231;5998;6890;8589;9418;10834;11404;11623;11951;12058;12587	True;True;False;True;True;True;True;True;False;True;True;True;True;True;True;True;True;True;True;True;True	853;2362;4016;4069;4082;4088;4105;4396;5010;5130;5279;6053;6951;8676;9509;10937;11513;11735;12065;12172;12705
P63092;Q5JWF2;P11488;P19087;A8MTJ3	P63092;Q5JWF2	20;20;1;1;1	20;20;1;1;1	14;14;0;0;0	Guanine nucleotide-binding protein G(s) subunit alpha isoforms short;Guanine nucleotide-binding protein G(s) subunit alpha isoforms XLas	GNAS	sp|P63092|GNAS2_HUMAN Guanine nucleotide-binding protein G(s) subunit alpha isoforms short OS=Homo sapiens OX=9606 GN=GNAS PE=1 SV=1;sp|Q5JWF2|GNAS1_HUMAN Guanine nucleotide-binding protein G(s) subunit alpha isoforms XLas OS=Homo sapiens OX=9606 GN=GNAS P	5	20	20	14	16	16	14	19	16	16	14	19	12	12	11	13	60.9	60.9	47	45.664	394	394;1037;350;354;354	0	299.84	52	52	47.2	58.6	30280000000	7349300000	7681800000	5986900000	9262000000	154	ALWEDEGVR;EAIETIVAAMSNLVPPVELANPENQFR;HYCYPHFTCAVDTENIR;IEDYFPEFAR;ILHVNGFNGEGGEEDPQAAR;ISTASGDGR;LLLLGAGESGK;LQEALNLFK;QADYVPSDQDLLR;RVFNDCRDIIQR;SNEYQLIDCAQYFLDK;TISVILFLNK;VDYILSVMNVPDFDFPPEFYEHAK;VFNDCRDIIQR;VLTSGIFETK;VNFHMFDVGGQR;VNFHMFDVGGQRDER;YFIRDEFLR;YTTPEDATPEPGEDPR;YTTPEDATPEPGEDPRVTR				910	688;2057;4532;4700;5003;5280;6533;6845;8508;9369;9907;10625;11232;11358;11707;11757;11758;12369;12646;12647	True;True;True;True;True;True;True;True;True;True;True;True;True;True;True;True;True;True;True;True	692;2071;4576;4744;5050;5329;6592;6906;8595;9460;10004;10728;11338;11466;11819;11869;11870;12484;12765;12766
P09651;Q32P51	P09651;Q32P51	20;13	19;12	19;12	Heterogeneous nuclear ribonucleoprotein A1;Heterogeneous nuclear ribonucleoprotein A1, N-terminally processed;Heterogeneous nuclear ribonucleoprotein A1-like 2	HNRNPA1;HNRNPA1L2	sp|P09651|ROA1_HUMAN Heterogeneous nuclear ribonucleoprotein A1 OS=Homo sapiens OX=9606 GN=HNRNPA1 PE=1 SV=5;sp|Q32P51|RA1L2_HUMAN Heterogeneous nuclear ribonucleoprotein A1-like 2 OS=Homo sapiens OX=9606 GN=HNRNPA1L2 PE=2 SV=2	2	20	19	19	13	15	11	12	12	14	10	11	12	14	10	11	50	50	50	38.746	372	372;320	0	297.98	34.4	46.8	36	35.2	12681000000	1940900000	2596800000	5668600000	2474200000	139	DYFEQYGK;EDSQRPGAHLTVK;EDTEEHHLR;EDTEEHHLRDYFEQYGK;GFAFVTFDDHDSVDK;GFGFVTYATVEEVDAAMNAR;GFGFVTYATVEEVDAAMNARPHK;IEVIEIMTDR;IEVIEIMTDRGSGK;IEVIEIMTDRGSGKK;IFVGGIKEDTEEHHLRDYFEQYGK;LFIGGLSFETTDESLR;NQGGYGGSSSSSSYGSGR;RGFAFVTFDDHDSVDK;SESPKEPEQLR;SESPKEPEQLRK;SHFEQWGTLTDCVVMRDPNTK;SSGPYGGGGQYFAK;SSGPYGGGGQYFAKPR;YHTVNGHNCEVR				347	1991;2169;2174;2176;3623;3654;3655;4747;4748;4749;4785;6076;8138;9180;9561;9562;9665;10082;10083;12428	True;True;False;True;True;True;True;True;True;True;True;True;True;True;True;True;True;True;True;True	2004;2184;2189;2191;3658;3689;3690;4792;4793;4794;4830;6132;8223;9269;9655;9656;9760;10179;10180;12544
P36873	P36873	20	20	5	Serine/threonine-protein phosphatase PP1-gamma catalytic subunit	PPP1CC	sp|P36873|PP1G_HUMAN Serine/threonine-protein phosphatase PP1-gamma catalytic subunit OS=Homo sapiens OX=9606 GN=PPP1CC PE=1 SV=1	1	20	20	5	17	12	13	16	17	12	13	16	4	3	3	4	70.6	70.6	17.6	36.983	323	323	0	323.31	63.2	49.5	49.8	56.7	38484000000	10771000000	5677700000	10405000000	11630000000	133	ADLDKLNIDSIIQR;AHQVVEDGYEFFAK;EIFLSQPILLELEAPLK;GNHECASINR;GVSFTFGAEVVAK;HDLDLICR;ICGDIHGQYYDLLR;IFCCHGGLSPDLQSMEQIR;IFCCHGGLSPDLQSMEQIRR;IKYPENFFLLR;IMRPTDVPDQGLLCDLLWSDPDKDVLGWGENDR;IYGFYDECK;LFEYGGFPPESNYLFLGDYVDR;LNIDSIIQR;NVQLQENEIR;PTDVPDQGLLCDLLWSDPDKDVLGWGENDR;QSLETICLLLAYK;SREIFLSQPILLELEAPLK;TFTDCFNCLPIAAIVDEK;YPENFFLLR				609	177;460;2377;3934;4189;4272;4622;4758;4759;4951;5084;5433;6066;6697;8286;8465;8960;10050;10476;12552	True;True;True;True;True;True;True;True;True;True;True;True;True;True;True;True;True;True;True;True	178;463;2397;3972;4230;4313;4666;4803;4804;4998;5132;5485;6122;6758;8371;8552;9049;10147;10576;12669
O60716	O60716	20	20	20	Catenin delta-1	CTNND1	sp|O60716|CTND1_HUMAN Catenin delta-1 OS=Homo sapiens OX=9606 GN=CTNND1 PE=1 SV=1	1	20	20	20	14	16	12	13	14	16	12	13	14	16	12	13	29.1	29.1	29.1	108.17	968	968	0	323.31	22	25.1	19.5	20	6743200000	1515000000	2203700000	1444000000	1580500000	86	ALSAIADLLTNEHER;DMDLTEVITGTLWNLSSHDSIK;GIPVLVGLLDHPK;GSLASLDSLR;GYELLFQPEVVR;HIEWESVLTNTAGCLR;IYISLLK;KEVHLGACGALK;KPIEDPANDTVDFPK;LNGPQDHSHLLYSTIPR;LVENCVCLLR;MEIVDHALHALTDEVIIPHSGWER;NCDGVPALVR;QPELPEVIAMLGFR;SDFQVNLNNASR;SGDLGDMEPLK;SNAAAYLQHLCYR;SQSSHSYDDSTLPLIDR;SQSSHSYDDSTLPLIDRNQK;TVQPVAMGPDGLPVDASSVSNNYIQTLGR				161	656;1744;3792;4070;4226;4357;5435;5530;5606;6695;7176;7447;7802;8878;9479;9618;9896;10043;10044;11014	True;True;True;True;True;True;True;True;True;True;True;True;True;True;True;True;True;True;True;True	659;1757;3828;4109;4267;4398;5487;5582;5658;6756;7238;7513;7884;8967;9570;9713;9993;10140;10141;11119
Q00839	Q00839	20	20	20	Heterogeneous nuclear ribonucleoprotein U	HNRNPU	sp|Q00839|HNRPU_HUMAN Heterogeneous nuclear ribonucleoprotein U OS=Homo sapiens OX=9606 GN=HNRNPU PE=1 SV=6	1	20	20	20	13	15	14	11	13	15	14	11	13	15	14	11	29.2	29.2	29.2	90.583	825	825	0	323.31	18.8	24.2	24.1	21	12738000000	2170200000	2987300000	4673500000	2906900000	82	APQCLGK;DCEVVMMIGLPGAGK;EKPYFPIPEEYTFIQNVPLEDR;EVLAGRPLFPHVLCHNCAVEFNFGQK;FIEIAAR;HAAENPGK;KDCEVVMMIGLPGAGK;LLEQYKEESK;LQAALDDEEAGGRPAMEPGNGSLDLGGDSAGR;MCLFAGFQR;NFILDQTNVSAAAQR;NGQDLGVAFK;NQSQGYNQWQQGQFWGQK;PLFPHVLCHNCAVEFNFGQK;PWSQHYHQGYY;QMADTGK;RNFILDQTNVSAAAQR;SSGPTSLFAVTVAPPGAR;TCNCETEDYGEK;YNILGTNTIMDK				968	783;1330;2425;2823;3089;4248;5464;6461;6827;7388;7865;7893;8156;8400;8490;8847;9271;10081;10354;12531	True;True;True;True;True;True;True;True;True;True;True;True;True;True;True;True;True;True;True;True	788;1337;2446;2849;3119;4289;5516;6520;6888;7451;7947;7975;8241;8487;8577;8936;9362;10178;10452;12648
P62140	P62140	20	8	8	Serine/threonine-protein phosphatase PP1-beta catalytic subunit	PPP1CB	sp|P62140|PP1B_HUMAN Serine/threonine-protein phosphatase PP1-beta catalytic subunit OS=Homo sapiens OX=9606 GN=PPP1CB PE=1 SV=3	1	20	8	8	16	14	13	19	6	7	6	8	6	7	6	8	75.5	40.7	40.7	37.186	327	327	0	192.82	59.9	64.2	59	72.5	12377000000	1986000000	3939900000	3016600000	3434400000	69	ADGELNVDSLITR;AHQVVEDGYEFFAK;EIFLSQPILLELEAPLK;FLNRHDLDLICR;GNHECASINR;GVSFTFGADVVSK;HDLDLICR;ICGDIHGQYTDLLR;IFCCHGGLSPDLQSMEQIR;IFCCHGGLSPDLQSMEQIRR;IKYPENFFLLR;IMRPTDVPDTGLLCDLLWSDPDKDVQGWGENDR;IVQMTEAEVR;IYGFYDECK;LFEYGGFPPEANYLFLGDYVDR;QSLETICLLLAYK;SREIFLSQPILLELEAPLK;TFTDCFNCLPIAAIVDEK;YPENFFLLR;YQYGGLNSGRPVTPPR				856	169;460;2377;3161;3934;4188;4272;4621;4758;4759;4951;5086;5395;5433;6065;8960;10050;10476;12552;12590	True;False;False;True;False;True;False;True;False;False;False;True;True;False;True;False;False;False;False;True	170;463;2397;3191;3972;4229;4313;4665;4803;4804;4998;5134;5447;5485;6121;9049;10147;10576;12669;12708
P07948	P07948	20	20	18	Tyrosine-protein kinase Lyn	LYN	sp|P07948|LYN_HUMAN Tyrosine-protein kinase Lyn OS=Homo sapiens OX=9606 GN=LYN PE=1 SV=3	1	20	20	18	7	15	9	14	7	15	9	14	6	13	8	12	53.5	53.5	50.6	58.573	512	512	0	175.09	17.6	35.9	24.6	39.5	4398100000	445190000	1317600000	958140000	1677100000	67	AANVLVSESLMCK;AEERPTFDYLQSVLDDFYTATEGQYQQQP;DAWEIPR;DFDPVHGDVIK;EEPIYIITEYMAK;EGFIPSNYVAK;FQTKDPEEQGDIVVALYPYDGIHPDDLSFK;GSLLDFLK;ITFPCISDMIK;KEGFIPSNYVAK;LIDFSAQIAEGMAYIER;LNTLETEEWFFK;PGTMSVQAFLEEANLMK;QLLAPGNSAGAFLIR;QQRPVPESQLLPGQR;SLDNGGYYISPR;TNADVMTALSQGYR;VENCPDELYDIMK;VLEEHGEWWK;WTAPEAINFGCFTIK				322	101;233;1324;1397;2235;2292;3307;4076;5303;5505;6311;6728;8373;8788;8926;9758;10776;11290;11589;12255	True;True;True;True;True;True;True;True;True;True;True;True;True;True;True;True;True;True;True;True	102;234;1331;1406;2253;2311;3341;4115;5352;5557;6368;6789;8460;8877;9015;9854;10879;11397;11701;12369
Q9UJV9	Q9UJV9	20	20	20	Probable ATP-dependent RNA helicase DDX41	DDX41	sp|Q9UJV9|DDX41_HUMAN Probable ATP-dependent RNA helicase DDX41 OS=Homo sapiens OX=9606 GN=DDX41 PE=1 SV=2	1	20	20	20	12	10	14	13	12	10	14	13	12	10	14	13	45.7	45.7	45.7	69.837	622	622	0	284.71	31	22.8	35.7	28.1	3869000000	1095100000	812070000	1139200000	822740000	67	AGAASLDVIQEVEYVKEEAK;CALCIGGMSVK;FPAAILR;GAAEEEQQDSGSEPRGDEDDIPLGPQSNVSLLDQHQHLK;GIHHPTPIQIQGIPTILSGR;GLDFPAIQHVINYDMPEEIENYVHR;HGVHMMVATPGR;LLQEDSSPLLR;LMDLLQK;MVSLDICR;MVYLLECLQK;QKVPPVLQVLHCGDESMLDIGGER;QTLLFSATMPK;REGPYGLIICPSR;SALVKPVTINVGR;SEAEDEDDEDYVPYVPLR;TIFSYFK;TLVFTLPVIMFCLEQEK;TPPPVLIFAEK;VPPVLQVLHCGDESMLDIGGER				1847	348;1120;3250;3449;3767;3825;4333;6573;6636;7741;7748;8737;8990;9144;9443;9520;10584;10750;10821;11841	True;True;True;True;True;True;True;True;True;True;True;True;True;True;True;True;True;True;True;True	349;1125;3282;3484;3802;3861;4374;6632;6695;7822;7829;8826;9079;9233;9534;9612;10687;10853;10924;11953
Q96PY5;O95466	Q96PY5	20;1	20;1	16;1	Formin-like protein 2	FMNL2	sp|Q96PY5|FMNL2_HUMAN Formin-like protein 2 OS=Homo sapiens OX=9606 GN=FMNL2 PE=1 SV=3	2	20	20	16	10	14	11	13	10	14	11	13	6	10	8	9	22.6	22.6	18.2	123.32	1086	1086;1100	0	236.55	10.9	15.7	14	15.8	5923200000	1458900000	1784100000	1482400000	1197900000	65	AAAVSLENVLLDVK;AHNVPLKLPMPEPGELEER;AIHVFDLK;GGHEIILSAFDNFK;GSNLPSPVGNSVSR;IAQDAFDDVVK;ILEDLNVDEFEEIFK;LLEQEALMEQQDPK;LPMPEPGELEER;LQSLDLLLDTK;MPVFNWVALKPNQINGTVFNEIDDER;NAALERVEELEENISHLSEK;QTLLHYISNVVK;REYTMHDHNTLLK;RQQQELIAELR;TLPVDFVECLMR;TTPPSVFFPVFVR;VEELEENISHLSEK;VHLQYEFTK;WELICDQER				1544	24;454;493;3702;4081;4582;4976;6460;6790;6908;7650;7758;8991;9155;9332;10724;10941;11254;11467;12186	True;True;True;True;True;True;True;True;True;True;True;True;True;True;True;True;True;True;True;True	24;457;496;3737;4120;4626;5023;6519;6851;6969;7722;7839;9080;9244;9423;10827;11046;11360;11577;12300
P35222	P35222	20	15	15	Catenin beta-1	CTNNB1	sp|P35222|CTNB1_HUMAN Catenin beta-1 OS=Homo sapiens OX=9606 GN=CTNNB1 PE=1 SV=1	1	20	15	15	11	14	15	14	10	12	12	11	10	12	12	11	32	26.6	26.6	85.496	781	781	0	304.06	19.7	22.2	26.9	21.8	5067100000	1310700000	1820900000	1040400000	895190000	56	AGDREDITEPAICALR;ATQADLMELDMAMEPDRK;CTAGTLHNLSHHR;EAAEAIEAEGATAPLTELLHSR;EGLLAIFK;GLNTIPLFVQLLYSPIENIQR;LAEPSQMLK;LHYGLPVVVK;LIILASGGPQALVNIMR;LLHPPSHWPLIK;LLNDEDQVVVNK;LLWTTSR;LVQLLVR;LVQNCLWTLR;MEEIVEGCTGALHILAR;NLALCPANHAPLR;SPQMVSAIVR;TSMGGTQQQFVEGVR;VAAGVLCELAQDK;VAAGVLCELAQDKEAAEAIEAEGATAPLTELLHSR				581	357;993;1242;2017;2309;3874;5707;6297;6334;6505;6549;6620;7248;7249;7437;7960;9981;10894;11070;11072	True;True;True;True;False;True;True;True;True;True;True;False;True;False;False;True;True;True;False;True	358;998;1249;2031;2328;3910;5759;6354;6391;6564;6608;6679;7310;7311;7503;8042;10078;10998;11176;11178
O95782	O95782	20	20	13	AP-2 complex subunit alpha-1	AP2A1	sp|O95782|AP2A1_HUMAN AP-2 complex subunit alpha-1 OS=Homo sapiens OX=9606 GN=AP2A1 PE=1 SV=3	1	20	20	13	11	12	10	8	11	12	10	8	7	8	6	6	27.9	27.9	18.9	107.54	977	977	0	187.54	18.4	18.7	14.6	13.3	2278600000	709200000	787730000	299670000	481990000	49	AADLLYAMCDR;ACNQLGQFLQHR;ALLLSTYIK;ASPDLVPMGEWTAR;DFLTPPLLSVR;EMGEAFAADIPR;FFQPTEMAAQDFFQR;FINLFPETK;GLAVFISDIR;ILVAGDSMDSVK;LLGFGSALLDNVDPNPENFVGAGIIQTK;LLQCYPPPEDAAVK;NADVELQQR;QIVSEMLR;QSAALCLLR;SSPPVQFSLLHSK;THIDTVINALK;TSVQFQNFSPTVVHPGDLQTQLAVQTK;VGGYILGEFGNLIAGDPR;YLALESMCTLASSEFSHEAVK				249	28;149;631;922;1414;2584;3029;3097;3821;5054;6482;6567;7765;8727;8953;10108;10554;10912;11410;12456	True;True;True;True;True;True;True;True;True;True;True;True;True;True;True;True;True;True;True;True	28;150;634;927;1423;2609;3059;3127;3857;5101;6541;6626;7846;8816;9042;10205;10657;11016;11519;12572
Q7L576	Q7L576	20	20	11	Cytoplasmic FMR1-interacting protein 1	CYFIP1	sp|Q7L576|CYFP1_HUMAN Cytoplasmic FMR1-interacting protein 1 OS=Homo sapiens OX=9606 GN=CYFIP1 PE=1 SV=1	1	20	20	11	13	10	10	12	13	10	10	12	8	5	4	6	19.8	19.8	10.1	145.18	1253	1253	0	166.51	12.6	9.7	10.1	12.2	3110900000	1027500000	733650000	672490000	677340000	41	AVGPSSTQLYMVR;CFQPPIHQSLASS;CNEQPNRVEIYEK;FINMFAVLDELK;FQILNDEIITILDK;IQFPIEMSMPWILTDHILETK;LADQIFAYYK;LGTPQQIAIAR;LLGYQGIAVVMEELLK;LMNFMYFQR;MESVFNHAIR;NFVGPPHFQVICR;NVIQSVLQAIR;QLQVVPLFGDMQIELAR;SFLDDPIWR;SSLEGPTILDIEK;TMLESLIADK;TVLPFSQEFQR;VMAGSLLLDK;YAPLHLVPLIER				1318	1035;1152;1204;3099;3289;5181;5693;6245;6500;6656;7463;7879;8267;8824;9590;10094;10768;11003;11722;12292	True;True;True;True;True;True;True;True;True;True;True;True;True;True;True;True;True;True;True;True	1040;1157;1209;3129;3322;5229;5745;6301;6559;6716;7529;7961;8352;8913;9684;10191;10871;11108;11834;12406
Q13576	Q13576	20	19	19	Ras GTPase-activating-like protein IQGAP2	IQGAP2	sp|Q13576|IQGA2_HUMAN Ras GTPase-activating-like protein IQGAP2 OS=Homo sapiens OX=9606 GN=IQGAP2 PE=1 SV=4	1	20	19	19	8	7	9	7	8	7	9	6	8	7	9	6	21.2	20.6	20.6	180.58	1575	1575	0	185.71	8	6.3	11.3	8.8	1425600000	339370000	299730000	488700000	297810000	27	AWVNQLETQTGEASK;AWVNQLETQTGEASKLPYDVTTEQALTYPEVK;DLNLMDIK;IGGILANELSVDEAALHAAVIAINEAVEK;KPEAQLPAVYPFAAAMYQNELFNLQK;LFEGENEHLSSMNNYLSETYQEFR;LGIAPQIQDLLGK;LIFQMPQNK;LPYDVTTEQALTYPEVK;NDLLSELLGSLGEVPTVESFLGEGAVDPNDPNK;NPNAVLTLVDDNLAPEYQK;QAAVDHINAVIPEGDPENTLLALK;SLIINTNPVEVYK;SSDILSVLK;TLEQTGHVSSENK;TLETLLLPTANISDVDPAHAQHYQDVLYHAK;TLVGSENPPLTVIR;VLNSIISSLDLLPYGLR;YDYYYNTDSK;YGIQMPSFSK				1079	1097;1098;1691;4821;5596;6058;6188;6325;6826;7816;8111;8502;9801;10066;10669;10671;10751;11656;12332;12397	True;True;True;True;True;True;True;False;True;True;True;True;True;True;True;True;True;True;True;True	1102;1103;1701;4866;5648;6114;6244;6382;6887;7898;8196;8589;9897;10163;10772;10774;10854;11768;12447;12513
Q9P2M7	Q9P2M7	20	20	20	Cingulin	CGN	sp|Q9P2M7|CING_HUMAN Cingulin OS=Homo sapiens OX=9606 GN=CGN PE=1 SV=2	1	20	20	20	6	11	6	10	6	11	6	10	6	11	6	10	18.3	18.3	18.3	136.38	1197	1197	0	219.82	6.8	11.3	5.9	10.4	1963400000	227030000	795320000	292810000	648240000	24	AQREVEEQHEVNEQLQAR;ATIYGILR;EEVASRDQEVEHVRQQYQR;ELLEEVLEGK;EVEEQHEVNEQLQAR;FITEPVSGAEMGTLR;FITEPVSGAEMGTLRR;GLVDGGEAVEAR;GRDQVDQLRTELMQER;GRELEEQNLQLQK;HGLETQVMELQNK;ILGLEQQLK;ILGLEQQLKETR;LEPSQVGLER;LLDQGEDLR;MQPLVMVSSGSTK;QALQQLQAQLEDYKEK;SMQDATQDHAVLEAER;SMQDATQDHAVLEAERQK;TLQQLRQDCEEASKAK				1810	852;979;2244;2502;2810;3110;3111;3898;4040;4041;4324;4996;4997;6008;6428;7664;8524;9881;9882;10728	True;True;True;True;True;True;True;True;True;True;True;True;True;True;True;True;True;True;True;True	857;984;2262;2524;2836;3140;3141;3934;4079;4080;4365;5043;5044;6064;6487;7738;8611;9978;9979;10831
Q9BVA1;Q13885	Q9BVA1;Q13885	20;20	3;3	2;2	Tubulin beta-2B chain;Tubulin beta-2A chain	TUBB2B;TUBB2A	sp|Q9BVA1|TBB2B_HUMAN Tubulin beta-2B chain OS=Homo sapiens OX=9606 GN=TUBB2B PE=1 SV=1;sp|Q13885|TBB2A_HUMAN Tubulin beta-2A chain OS=Homo sapiens OX=9606 GN=TUBB2A PE=1 SV=1	2	20	3	2	13	16	14	14	2	1	2	2	2	1	1	1	53	8.1	5.4	49.953	445	445;445	0	23.317	38	42.9	41.3	41.1	122160000	12205000	0	76906000	33049000	6	AILVDLEPGTMDSVR;ALTVPELTQQMFDSK;EVDEQMLNVQNK;FPGQLNADLR;FPGQLNADLRK;GHYTEGAELVDSVLDVVR;GHYTEGAELVDSVLDVVRK;IMNTFSVMPSPK;IREEYPDR;ISEQFTAMFR;LAVNMVPFPR;LHFFMPGFAPLTSR;LTTPTYGDLNHLVSATMSGVTTCLR;MSATFIGNSTAIQELFK;NMMAACDPR;NSSYFVEWIPNNVK;RISEQFTAMFR;SGPFGQIFRPDNFVFGQSGAGNNWAK;TAVCDIPPR;YLTVAAIFR				1095	501;674;2806;3258;3259;3742;3743;5077;5212;5242;5799;6268;7150;7680;8066;8207;9223;9639;10343;12496	False;True;False;False;False;False;False;True;False;False;False;False;False;False;False;False;False;False;False;True	504;677;2832;3290;3291;3777;3778;5125;5260;5290;5851;6324;6325;7211;7757;8150;8292;9314;9734;10441;12613
Q96C19	Q96C19	19	19	17	EF-hand domain-containing protein D2	EFHD2	sp|Q96C19|EFHD2_HUMAN EF-hand domain-containing protein D2 OS=Homo sapiens OX=9606 GN=EFHD2 PE=1 SV=1	1	19	19	17	14	13	11	15	14	13	11	15	12	12	9	13	72.9	72.9	68.3	26.697	240	240	0	259.24	65	65.8	56.2	50	23323000000	5640600000	5516000000	4645100000	7521600000	149	AAAGELQEDSGLCVLAR;AAFKELQSTFK;ADLNQGIGEPQSPSR;DGFIDLMELK;EFLLIFR;EVDEDFDSK;LGAPQTHLGLK;LQMEGEGGGETPEQPGLNGAAAAAAGAPDEAAEALGSADCELSAK;LSEIDVSSEGVK;LSEIDVSSEGVKGAK;NMIKEVDEDFDSK;QYDAGRDGFIDLMELK;RADLNQGIGEPQSPSR;RADLNQGIGEPQSPSRR;RLQMEGEGGGETPEQPGLNGAAAAAAGAPDEAAEALGSADCELSAK;RVFNPYTEFK;VFNPYTEFK;VFNPYTEFKEFSR;VQAINVSSR				1490	8;48;185;1446;2260;2805;6140;6879;6972;6973;8061;9069;9084;9085;9254;9370;11359;11360;11856	True;True;True;True;True;True;True;True;True;True;True;True;True;True;True;True;True;True;True	8;48;186;1456;2278;2831;6196;6940;7033;7034;8145;9158;9173;9174;9345;9461;11467;11468;11968
P23246	P23246	19	19	18	Splicing factor, proline- and glutamine-rich	SFPQ	sp|P23246|SFPQ_HUMAN Splicing factor, proline- and glutamine-rich OS=Homo sapiens OX=9606 GN=SFPQ PE=1 SV=2	1	19	19	18	13	13	11	9	13	13	11	9	13	12	10	9	31.7	31.7	30.6	76.149	707	707	0	323.31	24.2	24.5	25.5	19	11639000000	2953000000	3329000000	2200000000	3157100000	95	AVVIVDDR;CSEGVFLLTTTPR;CSEGVFLLTTTPRPVIVEPLEQLDDEDGLPEK;DKLESEMEDAYHEHQANLLR;EMEEQMR;FATHAAALSVR;GIVEFASKPAAR;LESEMEDAYHEHQANLLR;LFVGNLPADITEDEFK;LFVGNLPADITEDEFKR;MGGGGAMNMGDPYGSGGQK;NLSPYVSNELLEEAFSQFGPIER;PGGGPGLSTPGGHPKPPHR;PVIVEPLEQLDDEDGLPEK;QGPGPGGPK;QHHPPYHQQHHQGPPPGGPGGR;RMEELHNQEMQK;YGEPGEVFINK;YGEPGEVFINKGK				477	1079;1231;1232;1578;2579;2932;3807;6022;6124;6125;7502;8040;8354;8474;8661;8680;9263;12383;12384	True;True;True;True;True;True;True;True;True;True;True;True;True;True;True;True;True;True;True	1084;1238;1239;1588;2603;2959;3843;6078;6180;6181;7569;8122;8440;8561;8748;8767;9354;12499;12500
Q15233	Q15233	19	18	18	Non-POU domain-containing octamer-binding protein	NONO	sp|Q15233|NONO_HUMAN Non-POU domain-containing octamer-binding protein OS=Homo sapiens OX=9606 GN=NONO PE=1 SV=4	1	19	18	18	12	11	12	10	12	10	11	10	12	10	11	10	49.3	47.6	47.6	54.231	471	471	0	323.31	39.7	35.7	37.8	29.3	8190200000	1677000000	2603800000	2229900000	1679400000	69	AVVIVDDR;CSEGSFLLTTFPR;CSEGSFLLTTFPRPVTVEPMDQLDDEEGLPEK;CSEGSFLLTTFPRPVTVEPMDQLDDEEGLPEKLVIK;FACHSASLTVR;FAQPGSFEYEYAMR;FGQAATMEGIGAIGGTPPAFNR;GAMPPAPVPAGTPAPPGPATMMPDGTLGLTPPTTER;GIVEFSGKPAAR;LEMEMEAAR;LFVGNLPPDITEEEMR;LFVGNLPPDITEEEMRK;MEELHNQEVQK;MGQMAMGGAMGINNR;NLPQYVSNELLEEAFSVFGQVER;PVTVEPMDQLDDEEGLPEK;QQQDQVDR;RMEELHNQEVQK;VELDNMPLR				1169	1079;1228;1229;1230;2895;2921;3066;3487;3808;5999;6126;6127;7438;7514;8025;8484;8917;9264;11276	False;True;True;True;True;True;True;True;True;True;True;True;True;True;True;True;True;True;True	1084;1235;1236;1237;2922;2948;3096;3522;3844;6054;6182;6183;7504;7581;8107;8571;9006;9355;11383
Q16891	Q16891	19	19	19	MICOS complex subunit MIC60	IMMT	sp|Q16891|MIC60_HUMAN MICOS complex subunit MIC60 OS=Homo sapiens OX=9606 GN=IMMT PE=1 SV=1	1	19	19	19	12	13	10	7	12	13	10	7	12	13	10	7	33.4	33.4	33.4	83.677	758	758	0	204.75	20.2	27.8	18.1	10.6	6364500000	1746300000	2623300000	1264300000	730640000	63	AHQLWLSVEALK;ANCSDNEFTQALTAAIPPESLTR;AVDEAADALLK;ELDSITPEVLPGWK;GIEQAVQSHAVAEEEARK;GMSVSDLADK;LFEMVLGPAAYNVPLPK;LHNMIVDLDNVVK;LRGIEQAVQSHAVAEEEARK;LSEQELQFR;LSQEQVDNFTLDINTAYAR;LSTDDLNSLIAHAHR;LSTDDLNSLIAHAHRR;QHITLALEK;QTASVTLQAIAAQNAAVQAVNAHSNILK;RELDSITPEVLPGWK;TDHPEIGEGKPTPALSEEASSSSIR;VVSQYHELVVQAR;YSTSGSSGLTTGK				1220	457;725;1013;2454;3758;3920;6063;6284;6935;6980;7039;7055;7056;8681;8980;9147;10372;12112;12626	True;True;True;True;True;True;True;True;True;True;True;True;True;True;True;True;True;True;True	460;730;1018;2475;3793;3957;6119;6341;6996;7041;7100;7116;7117;8768;9069;9236;10471;12226;12744
O75955	O75955	19	19	19	Flotillin-1	FLOT1	sp|O75955|FLOT1_HUMAN Flotillin-1 OS=Homo sapiens OX=9606 GN=FLOT1 PE=1 SV=3	1	19	19	19	12	13	7	12	12	13	7	12	12	13	7	12	55.5	55.5	55.5	47.355	427	427	0	301.13	38.9	41.5	23.2	36.5	6843500000	1907600000	1666600000	1570900000	1698400000	62	AEAFQLYQEAAQLDMLLEK;AQQVAVQEQEIAR;AQQVAVQEQEIARR;DIHDDQDYLHSLGK;EMLAAACQMFLGK;HGVPISVTGIAQVK;ISLNTLTLNVK;KAEAFQLYQEAAQLDMLLEKLPQVAEEISGPLTSANK;LPQVAEEISGPLTSANK;LTGVSISQVNHKPLR;MFFTCGPNEAMVVSGFCR;MRGEAEAFAIGAR;TEAEIAHIALETLEGHQR;VASSDLVNMGISVVSYTLK;VFVLPCIQQIQR;VQVQVVER;VSAQYLSEIEMAK;VTGEVLDILTR;VTGEVLDILTRLPESVER				216	210;850;851;1531;2587;4335;5263;5448;6808;7104;7475;7677;10396;11142;11384;11893;11913;11989;11990	True;True;True;True;True;True;True;True;True;True;True;True;True;True;True;True;True;True;True	211;855;856;1541;2612;4376;5312;5500;6869;7165;7542;7754;10496;11248;11492;12005;12025;12103;12104
Q9Y2A7	Q9Y2A7	19	19	19	Nck-associated protein 1	NCKAP1	sp|Q9Y2A7|NCKP1_HUMAN Nck-associated protein 1 OS=Homo sapiens OX=9606 GN=NCKAP1 PE=1 SV=1	1	19	19	19	13	13	13	11	13	13	13	11	13	13	13	11	27	27	27	128.79	1128	1128	0	205.53	18.9	19	19.1	16	4414900000	1118500000	1293300000	987210000	1015900000	51	AIIGLYNYAHEMTHGASDR;AINQIAAALFTIHK;DVLSYHIPFLVSSIEDFKDHIPR;EFLALASSSLLK;ELATVLSDQPGLLGPK;LGQMIVDYENPLKK;LQAYTSVSK;LVVENVDVLTQMR;MFQQCLELPSQSR;MMEEFVPHSK;MMNTIIFHTK;NLITDICTEQCTLSDQLLPK;QVEDGEVFDFR;SIVGMTMYNQATQEIAKPSELLTSVR;SLSELLGPYGMK;SLSLCNMFLDEMAK;TSFDKPDQMAALFK;VAMNVYELSSAAGLPCEIDPALVVALSSQK;YSIAFPLLCTHFMSCTHELCPEER				1911	494;506;1943;2258;2445;6231;6839;7283;7491;7597;7605;7993;9009;9733;9845;9847;10875;11118;12612	True;True;True;True;True;True;True;True;True;True;True;True;True;True;True;True;True;True;True	497;509;1956;2276;2466;6287;6900;7345;7558;7665;7673;8075;9098;9829;9942;9944;10978;11224;12730
O60292	O60292	19	19	19	Signal-induced proliferation-associated 1-like protein 3	SIPA1L3	sp|O60292|SI1L3_HUMAN Signal-induced proliferation-associated 1-like protein 3 OS=Homo sapiens OX=9606 GN=SIPA1L3 PE=1 SV=3	1	19	19	19	12	8	11	8	12	8	11	8	12	8	11	8	17.9	17.9	17.9	194.61	1781	1781	0	236.66	11.8	8.1	10.4	6.9	1959400000	436730000	297440000	768370000	456850000	45	AHSLGGLDPAFTSTEDLNCK;ASVGSPSSGEGHLAEPALSAYR;DALEYVIPELNIHCLR;DAPPFGPPIPSGTTFR;DLAENCVSNTPIDSTGK;ENLEQDLGDDNSNDLLLSCPHFR;GCQALTELLR;LDPGLMPLPDTAAGLEWSSLVNAAK;LQEESQAASEQLR;LQEESQAASEQLRK;LYSSGSSTPTGLAGGSR;QHQHPHPPVGPGATPAAGSGFPEK;QKPEPLWHVPAQAR;SNAPWQWSGPASHNSLPASK;STISASELSLADGR;TASAETPRPSQLAQPSPFQLSASVPK;VAVVTLTHDQMIDLLR;VVIIPPFEDGTPR;VVLQSEVASLR				153	461;948;1296;1305;1594;2607;3516;5894;6852;6853;7351;8685;8734;9899;10155;10331;11158;12076;12087	True;True;True;True;True;True;True;True;True;True;True;True;True;True;True;True;True;True;True	464;953;1303;1312;1604;2632;3551;5948;6913;6914;7413;8772;8823;9996;10252;10429;11264;12190;12201
P11388	P11388	19	19	12	DNA topoisomerase 2-alpha	TOP2A	sp|P11388|TOP2A_HUMAN DNA topoisomerase 2-alpha OS=Homo sapiens OX=9606 GN=TOP2A PE=1 SV=3	1	19	19	12	11	11	7	8	11	11	7	8	7	6	4	6	16.1	16.1	11.4	174.38	1531	1531	0	153.69	8.8	9.6	5.9	7.1	916470000	456080000	154380000	203970000	102030000	41	AAIGCGIVESILNWVK;EDLATFIEELEAVEAK;EDLATFIEELEAVEAKEK;ELILFSNSDNER;EVTFVPGLYK;EWLTNFMEDR;FLEEFITPIVK;IFDEILVNAADNK;LMDGEEPLPMLPSYK;LQTSLTCNSMVLFDHVGCLK;MQSLDKDIVALMVR;MYVPALIFGQLLTSSNYDDDEKK;QIMENAEINNIIK;SDSVTDSGPTFNYLLDMPLWYLTK;SIPSMVDGLKPGQR;VLFTCFK;YDTVLDILR;YGVFPLR;YIFTMLSSLAR				381	71;2149;2150;2493;2844;2860;3134;4760;6631;6914;7671;7756;8711;9514;9720;11607;12329;12416;12435	True;True;True;True;True;True;True;True;True;True;True;True;True;True;True;True;True;True;True	71;2164;2165;2515;2870;2887;3164;4805;6690;6975;7747;7837;8800;9606;9816;11719;12444;12532;12551
O75643	O75643	19	19	19	U5 small nuclear ribonucleoprotein 200 kDa helicase	SNRNP200	sp|O75643|U520_HUMAN U5 small nuclear ribonucleoprotein 200 kDa helicase OS=Homo sapiens OX=9606 GN=SNRNP200 PE=1 SV=2	1	19	19	19	8	8	6	3	8	8	6	3	8	8	6	3	12.6	12.6	12.6	244.5	2136	2136	0	191.8	5	5.3	4.3	2.3	568660000	59564000	270360000	130720000	108020000	23	DILCGAADEVLAVLK;DLLPYGFAIHHAGMTR;DTLGLFLR;ETYEVLLSFIQAALGDQPR;IIYIAPMR;LIGLSATLPNYEDVATFLR;LPDMLNAEIVLGNVQNAK;LTAIDILTTCAADIQR;LYDLNHNEIGELIR;MDTDLETMDLDQGGEALAPR;MWQSMCPLR;RLDLVHTAALMLDK;SLVQEMVGSFGK;TLVEDLFADK;TNLLLQAHLSR;VELTITPDFQWDEK;WLSCETQLPVSFR;WTELGALDILQMLGR;YPPPTELLDLQPLPVSALR				201	1544;1676;1895;2795;4944;6328;6751;7074;7327;7419;7752;9233;9865;10749;10788;11285;12226;12256;12563	True;True;True;True;True;True;True;True;True;True;True;True;True;True;True;True;True;True;True	1554;1686;1908;2821;4991;6385;6812;7135;7389;7483;7833;9324;9962;10852;10891;11392;12340;12370;12681
P62879;P16520	P62879	18;1	18;1	8;0	Guanine nucleotide-binding protein G(I)/G(S)/G(T) subunit beta-2	GNB2	sp|P62879|GBB2_HUMAN Guanine nucleotide-binding protein G(I)/G(S)/G(T) subunit beta-2 OS=Homo sapiens OX=9606 GN=GNB2 PE=1 SV=3	2	18	18	8	13	14	13	14	13	14	13	14	5	6	5	7	62.4	62.4	39.4	37.331	340	340;340	0	323.31	52.6	59.1	55	52.9	37214000000	8720600000	10817000000	9843300000	7834000000	132	ACGDSTLTQITAGLDPVGR;ADQELLMYSHDNIICGITSVAFSR;AGVLAGHDNR;AGVLAGHDNRVSCLGVTDDGMAVATGSWDSFLK;ELPGHTGYLSCCR;IYAMHWGTDSR;KACGDSTLTQITAGLDPVGR;LIIWDSYTTNK;LLLAGYDDFNCNIWDAMK;LLVSASQDGK;LWDVRDSMCR;QEAEQLR;QTFIGHESDINAVAFFPNGYAFTTGSDDATCR;SELEQLR;SELEQLRQEAEQLR;SELEQLRQEAEQLRNQIR;TFVSGACDASIK;VSCLGVTDDGMAVATGSWDSFLK				895	142;194;421;422;2525;5423;5447;6335;6520;6615;7302;8563;8984;9543;9544;9546;10483;11915	True;True;True;True;True;True;True;True;True;True;True;True;True;True;True;True;True;True	143;195;424;425;2547;5475;5499;6392;6579;6674;7364;8650;9073;9636;9637;9639;10583;12028
P52272	P52272	18	18	18	Heterogeneous nuclear ribonucleoprotein M	HNRNPM	sp|P52272|HNRPM_HUMAN Heterogeneous nuclear ribonucleoprotein M OS=Homo sapiens OX=9606 GN=HNRNPM PE=1 SV=3	1	18	18	18	12	15	13	15	12	15	13	15	12	15	13	15	42.7	42.7	42.7	77.515	730	730	0	323.31	29.6	37	32.7	37.8	13368000000	2735400000	3764100000	3928000000	2940800000	103	AAGVEAAAEVAATEIK;AFITNIPFDVK;EVFSMAGVVVR;FNECGHVLYADIK;GDFFPPERPQQLPHGLGGIGMGLGPGGQPIDANHLNK;GIGMGNIGPAGMGMEGIGFGINK;GNFGGSFAGSFGGAGGHAPGVAR;INEILSNALK;LGSTVFVANLDYK;MAAPIDRVGQTIER;MEEESGAPGVPSGNGAPGPK;MGAGMGFGLER;MGGMEGPFGGGMENMGR;MGPAMGPALGAGIER;MGPLGLDHMASSIER;MVPAGMGAGLER;NLPFDFTWK;VMATTGGMGMGPGGPGMITIPPSILNNPNIPNEIIHALQAGR				752	61;323;2817;3226;3529;3764;3931;5102;6239;7360;7434;7500;7503;7510;7512;7733;8014;11724	True;True;True;True;True;True;True;True;True;True;True;True;True;True;True;True;True;True	61;324;2843;3258;3564;3799;3969;5150;6295;7422;7500;7567;7570;7577;7579;7813;8096;11836
P61247	P61247	18	18	18	40S ribosomal protein S3a	RPS3A	sp|P61247|RS3A_HUMAN 40S ribosomal protein S3a OS=Homo sapiens OX=9606 GN=RPS3A PE=1 SV=2	1	18	18	18	11	11	10	13	11	11	10	13	11	11	10	13	60.2	60.2	60.2	29.945	264	264	0	135.31	41.3	46.2	41.7	49.2	11990000000	2832500000	3038900000	2787800000	3331100000	98	ACQSIYPLHDVFVR;ACQSIYPLHDVFVRK;APAMFNIR;EVQTNDLK;EVQTNDLKEVVNK;IASDGLK;KDWYDVKAPAMFNIR;LFCVGFTK;LIPDSIGK;LIPDSIGKDIEK;LMELHGEGSSSGK;MMEIMTR;NCLTNFHGMDLTR;NCLTNFHGMDLTRDK;TSYAQHQQVR;VERADGYEPPVQESV;VFEVSLADLQNDEVAFR;WQTMIEAHVDVK				837	151;152;746;2839;2840;4599;5483;6047;6348;6349;6642;7598;7808;7809;10914;11306;11339;12242	True;True;True;True;True;True;True;True;True;True;True;True;True;True;True;True;True;True	152;153;751;2865;2866;4643;5535;6103;6405;6406;6701;6702;7666;7890;7891;11018;11413;11447;12356
P52292	P52292	18	18	18	Importin subunit alpha-1	KPNA2	sp|P52292|IMA1_HUMAN Importin subunit alpha-1 OS=Homo sapiens OX=9606 GN=KPNA2 PE=1 SV=1	1	18	18	18	13	11	13	10	13	11	13	10	13	11	13	10	52.2	52.2	52.2	57.861	529	529	0	323.31	39.5	33.5	41	26.1	6688900000	1611500000	2008100000	1838300000	1231000000	74	AIGNIVTGTDEQTQVVIDAGALAVFPSLLTNPK;AVVDGGAIPAFISLLASPHAHISEQAVWALGNIAGDGSVFR;EATWTMSNITAGR;EKQPPIDNIIR;FVSFLGR;GINSSNVENQLQATQAAR;GINSSNVENQLQATQAARK;IILVILDAISNIFQAAEK;LLGASELPIVTPALR;NKNPAPPIDAVEQILPTLVR;NLTWTLSNLCR;NNQGTVNWSVDDIVK;NPAPPIDAVEQILPTLVR;NVSSFPDDATSPLQENR;QDQIQQVVNHGLVPFLVSVLSK;QPPIDNIIR;TGVVPQLVK;YGAVDPLLALLAVPDMSSLACGYLR				753	486;1076;2108;2426;3418;3787;3788;4912;6479;7957;8044;8089;8095;8288;8560;8884;10546;12379	True;True;True;True;True;True;True;True;True;True;True;True;True;True;True;True;True;True	489;1081;2123;2447;3453;3823;3824;4958;6538;8039;8126;8174;8180;8373;8647;8973;10649;12494
P12004	P12004	18;1	18;1	18;1	Proliferating cell nuclear antigen	PCNA	sp|P12004|PCNA_HUMAN Proliferating cell nuclear antigen OS=Homo sapiens OX=9606 GN=PCNA PE=1 SV=1	2	18	18	18	13	13	11	11	13	13	11	11	13	13	11	11	22.8	22.8	22.8	28.768	261	261	0	323.31	25.5	22.5	17.3	18.1	4705200000	1301200000	1333800000	1461600000	1608590000	62	AEDNADTLALVFEAPNQEK;CAGNEDIITLR;DLSHIGDAVVISCAK;LMDLDVEQLGIPEQEYSCVVK;NLAMGVNLTSMSK;YLNFFTK				386	222;1119;1712;6633;7962;12482	True;True;True;True;True;True	223;1124;1722;6692;8044;12599
O00571;O15523;Q9NQI0	O00571;O15523	18;13;2	17;12;2	17;12;2	ATP-dependent RNA helicase DDX3X;ATP-dependent RNA helicase DDX3Y	DDX3X;DDX3Y	sp|O00571|DDX3X_HUMAN ATP-dependent RNA helicase DDX3X OS=Homo sapiens OX=9606 GN=DDX3X PE=1 SV=3;sp|O15523|DDX3Y_HUMAN ATP-dependent RNA helicase DDX3Y OS=Homo sapiens OX=9606 GN=DDX3Y PE=1 SV=2	3	18	17	17	11	14	12	9	11	14	11	9	11	14	11	9	35.5	33.8	33.8	73.243	662	662;660;724	0	232.79	27.5	31.1	22.5	21.1	5695000000	1393600000	1458000000	1468700000	1374800000	53	DLLDLLVEAK;DLMACAQTGSGK;GADSLEDFLYHEGYACTSIHGDR;HTMMFSATFPK;HVINFDLPSDIEEYVHR;IGLDFCK;KGADSLEDFLYHEGYACTSIHGDR;MLDMGFEPQIR;QYPISLVLAPTR;RDLMACAQTGSGK;SFLLDLLNATGK;SHVAVENALGLDQQFAGLDLNSSDNQSGGSTASK;SPILVATAVAAR;TAAFLLPILSQIYSDGPGEALR;VGNLGLATSFFNER;VRPCVVYGGADIGQQIR;VVWVEESDKR;YLVLDEADR				65	1664;1682;3458;4500;4512;4830;5538;7559;9079;9115;9594;9678;9962;10292;11429;11902;12127;12501	True;True;True;True;True;True;True;False;True;True;True;True;True;True;True;True;True;True	1674;1692;3493;4543;4556;4875;5590;7627;9168;9204;9688;9774;10059;10390;11538;12014;12241;12618
Q9NVI7	Q9NVI7	18	18	5	ATPase family AAA domain-containing protein 3A	ATAD3A	sp|Q9NVI7|ATD3A_HUMAN ATPase family AAA domain-containing protein 3A OS=Homo sapiens OX=9606 GN=ATAD3A PE=1 SV=2	1	18	18	5	10	11	7	12	10	11	7	12	3	4	4	3	28.7	28.7	10.6	71.368	634	634	0	133.48	17.8	22.1	13.2	17.8	3307000000	1019400000	1439800000	212890000	634990000	49	AFVTDWDK;ATLNAFLYR;DALNLAQMQEQTLQLEQQSK;DKWSNFDPTGLER;GLLLFVDEADAFLR;GLLLFVDEADAFLRK;INEMVHFDLPGQEER;ITVLEALR;LAQFDYGR;LLSRPQDALEGVVLSPSLEAR;NILMYGPPGTGK;QQQLLNEENLR;QQQLLNEENLRK;QTVLESIR;SEQIRAQAEER;SWLFGINKGPK;TAGTLFGEGFR;WSNFDPTGLER				1755	343;983;1301;1583;3864;3865;5103;5341;5764;6596;7935;8919;8920;9000;9555;10255;10312;12249	True;True;True;True;True;True;True;True;True;True;True;True;True;True;True;True;True;True	344;988;1308;1593;3900;3901;5151;5392;5816;6655;8017;9008;9009;9089;9649;10353;10410;12363
A1L390	A1L390	18	18	18	Pleckstrin homology domain-containing family G member 3	PLEKHG3	sp|A1L390|PKHG3_HUMAN Pleckstrin homology domain-containing family G member 3 OS=Homo sapiens OX=9606 GN=PLEKHG3 PE=1 SV=1	1	18	18	18	11	14	9	8	11	14	9	8	11	14	9	8	23.2	23.2	23.2	134.41	1219	1219	0	192.38	14	18.7	11.6	11.9	3920100000	643440000	1299100000	890280000	1087300000	45	AWSSQDEVSTNVR;DRQELLQHSLPLGSYLLKPVQR;EAILEMDSYYPNR;ELSSSTQGELVAPLHPR;FFFNPSAVSQR;FNSLPRPDPEPVPPVGSK;GDPPPISDAEFRPSSEIVK;GNIPCSSLMLIESTR;IIDTPGLLKPEQVSALFGNIENIYALNSQLLR;IVQLSHVMDSHVSER;LQEIQSLLINWK;PTSWALFELPGPSQAVK;RLILENHHATIPQK;SIVEDYLLK;SNKPVMARPPLQWEK;SPTVPCLQEEAGEPLGGK;SYYENAEHHDAGFSVR;TFFLFDK				5	1095;1842;2058;2550;3022;3245;3553;3936;4887;5394;6854;8468;9250;9732;9916;9990;10288;10445	True;True;True;True;True;True;True;True;True;True;True;True;True;True;True;True;True;True	1100;1855;2072;2572;3052;3277;3588;3974;4933;5446;6915;8555;9341;9828;10013;10087;10386;10545
O15085	O15085	18	18	18	Rho guanine nucleotide exchange factor 11	ARHGEF11	sp|O15085|ARHGB_HUMAN Rho guanine nucleotide exchange factor 11 OS=Homo sapiens OX=9606 GN=ARHGEF11 PE=1 SV=1	1	18	18	18	7	14	9	10	7	14	9	10	7	14	9	10	17.7	17.7	17.7	167.7	1522	1522	0	191.33	7.6	14.2	9.3	10.4	2439800000	717150000	728860000	417240000	576560000	44	DIWNIFLEK;DVVAGLTQR;FPSLSESLMNR;FQLFMQEAESHPQCR;GVLCEAQEAAMPEIQEQIHDYR;ITGPKPLQDPEVQK;LGPPQIYELVALTSSDK;LHQSASSSTSSLSTR;LSSLSSLGDSAPER;NIIQHFENNQQYDAPEPGTQR;NPIHLAFPGPLFMEGLADSALEDVENLR;NTWMELLEEAVR;QLAALGDILSK;SAPMDFALNTYMSHAGIR;SLENPTPPFTPK;VLDLIFYQR;VVPALPESGQSEPGPPEVEGGTK;YPLLLESIIK				99	1571;1968;3272;3293;4169;5308;6226;6290;7049;7927;8107;8245;8740;9454;9772;11578;12095;12560	True;True;True;True;True;True;True;True;True;True;True;True;True;True;True;True;True;True	1581;1981;3304;3326;4210;5358;6282;6347;7110;8009;8192;8330;8829;9545;9868;11690;12209;12678
O94973	O94973	18	11	11	AP-2 complex subunit alpha-2	AP2A2	sp|O94973|AP2A2_HUMAN AP-2 complex subunit alpha-2 OS=Homo sapiens OX=9606 GN=AP2A2 PE=1 SV=2	1	18	11	11	10	11	12	9	6	7	8	7	6	7	8	7	27.5	18.1	18.1	103.96	939	939	0	110.14	18.2	16.9	18.3	16.2	2192600000	615440000	410680000	503700000	662750000	36	ACNQLGQFLQHR;ALLLSTYIK;AVDLLYAMCDR;FFQPTEMASQDFFQR;FVNLFPEVKPTIQDVLR;GLAVFISDIR;IIGFGSALLEEVDPNPANFVGAGIIHTK;LEPNLQAQMYR;LLQCYPPPDPAVR;MFIFYGNK;NADVELQQR;QSAALCLLR;SSPLIQFHLLHSK;THIETVINALK;TVFEALQAPACHENLVK;VGGYILGEFGNLIAGDPR;VVHLLNDQHLGVVTAATSLITTLAQK;YLALESMCTLASSEFSHEAVK				226	149;631;1017;3030;3406;3821;4893;6006;6566;7480;7765;8953;10106;10555;10985;11410;12071;12456	False;False;True;True;True;False;True;True;True;True;False;False;True;True;True;False;True;False	150;634;1022;3060;3441;3857;4939;6062;6625;7547;7846;9042;10203;10658;11090;11519;12185;12572
P07197	P07197	18	16	16	Neurofilament medium polypeptide	NEFM	sp|P07197|NFM_HUMAN Neurofilament medium polypeptide OS=Homo sapiens OX=9606 GN=NEFM PE=1 SV=3	1	18	16	16	11	9	6	9	9	8	5	8	9	8	5	8	27.7	26.4	26.4	102.47	916	916	0	193.46	15.4	15.7	11.1	15	2123800000	460310000	393130000	730090000	540270000	34	EAAEEKEEEPEAEEEEVAAK;EEEGEKEEEEGQEEEEEEDEGAK;EQLQGLNDRFAGYIEK;EYQDLLNVK;FSTFAGSITGPLYTHRPPITISSK;FVEEIIEETK;HLREYQDLLNVK;HNHDLSSYQDTIQQLENELR;KEAAEEKEEEPEAEEEEVAAK;LRDDTEAAIR;LTEAAEQNKEAIR;QASHAQLGDAYDQEIR;SEMEEALTAITEELAVSMKEEK;SQLESHSDQNMHQAEEWFK;SYTLDSLGNPSAYR;TDISTALKEIR;VEEHEETFEEK;VQSLQDEVAFLR				311	2018;2198;2682;2878;3347;3385;4397;4419;5486;6927;7083;8534;9549;10026;10285;10373;11251;11883	True;True;True;False;True;True;False;True;True;True;True;True;True;True;True;True;True;True	2032;2214;2707;2905;3382;3420;4438;4460;5538;6988;7144;8621;9642;10123;10383;10472;11357;11995
P62136	P62136	18	3	3	Serine/threonine-protein phosphatase PP1-alpha catalytic subunit	PPP1CA	sp|P62136|PP1A_HUMAN Serine/threonine-protein phosphatase PP1-alpha catalytic subunit OS=Homo sapiens OX=9606 GN=PPP1CA PE=1 SV=1	1	18	3	3	15	11	12	14	2	2	2	2	2	2	2	2	67.3	15.5	15.5	37.512	330	330	0	95.709	60.9	40.6	47	53.6	1450800000	317730000	338220000	52369000	742510000	15	AHQVVEDGYEFFAK;EIFLSQPILLELEAPLK;GNHECASINR;GVSFTFGAEVVAK;HDLDLICR;ICGDIHGQYYDLLR;IFCCHGGLSPDLQSMEQIR;IFCCHGGLSPDLQSMEQIRR;IKYPENFFLLR;IMRPTDVPDQGLLCDLLWSDPDKDVQGWGENDR;IYGFYDECK;LFEYGGFPPESNYLFLGDYVDR;QSLETICLLLAYK;SREIFLSQPILLELEAPLK;TFTDCFNCLPIAAIVDEK;YGQFSGLNPGGR;YGQFSGLNPGGRPITPPR;YPENFFLLR				855	460;2377;3934;4189;4272;4622;4758;4759;4951;5085;5433;6066;8960;10050;10476;12409;12410;12552	False;False;False;False;False;False;False;False;False;True;False;False;False;False;False;True;True;False	463;2397;3972;4230;4313;4666;4803;4804;4998;5133;5485;6122;9049;10147;10576;12525;12526;12669
P04350	P04350	18	1	0	Tubulin beta-4A chain	TUBB4A	sp|P04350|TBB4A_HUMAN Tubulin beta-4A chain OS=Homo sapiens OX=9606 GN=TUBB4A PE=1 SV=2	1	18	1	0	14	16	13	14	0	0	0	0	0	0	0	0	48.6	3.8	0	49.585	444	444	1	-2	42.3	42.8	41.9	40.5	0	0	0	0	0	0	ALTVPELTQQMFDAK;AVLVDLEPGTMDSVR;EIVHLQAGQCGNQIGAK;FPGQLNADLR;FPGQLNADLRK;IMNTFSVVPSPK;ISEQFTAMFR;LAVNMVPFPR;LHFFMPGFAPLTSR;LTTPTYGDLNHLVSATMSGVTTCLR;MREIVHLQAGQCGNQIGAK;NMMAACDPR;NSSYFVEWIPNNVK;RISEQFTAMFR;SGPFGQIFRPDNFVFGQSGAGNNWAK;TAVCDIPPR;YLTVAAVFR	+			282	672;1050;2407;3258;3259;5078;5242;5799;6268;7150;7361;7676;8066;8207;9223;9639;10343;12497	False;False;False;False;False;False;False;False;False;False;True;False;False;False;False;False;False;False	675;1055;2428;3290;3291;5126;5290;5851;6324;6325;7211;7753;8150;8292;9314;9734;10441;12614
Q9BQE3;Q9NY65	Q9BQE3;Q9NY65	17;9	17;9	1;0	Tubulin alpha-1C chain;Tubulin alpha-8 chain	TUBA1C;TUBA8	sp|Q9BQE3|TBA1C_HUMAN Tubulin alpha-1C chain OS=Homo sapiens OX=9606 GN=TUBA1C PE=1 SV=1;sp|Q9NY65|TBA8_HUMAN Tubulin alpha-8 chain OS=Homo sapiens OX=9606 GN=TUBA8 PE=1 SV=1	2	17	17	1	13	14	14	12	13	14	14	12	0	0	1	0	47.7	47.7	5.3	49.895	449	449;449	0	323.31	37.2	41.2	42.5	33.9	25979000000	6496800000	8528900000	6902800000	4050700000	158	AVFVDLEPTVIDEVR;AVFVDLEPTVIDEVRTGTYR;AYHEQLTVAEITNACFEPANQMVK;DVNAAIATIK;EDAANNYAR;EIIDLVLDR;FDGALNVDLTEFQTNLVPYPR;FDLMYAK;GHYTIGK;IHFPLATYAPVISAEK;LISQIVSSITASLR;NLDIERPTYTNLNR;QLFHPEQLITGK;QLFHPEQLITGKEDAANNYAR;TIGGGDDSFNTFFSETGAGK;TIQFVDWCPTGFK;VGINYQPPTVVPGGDLAK				1597	1028;1029;1107;1944;2133;2385;2959;2966;3744;4859;6370;7970;8776;8777;10585;10615;11414	True;True;True;True;True;True;True;True;True;True;True;True;True;True;True;True;True	1033;1034;1112;1957;2148;2405;2986;2993;3779;4905;6428;8052;8865;8866;10688;10718;11523
P04899	P04899	17	16	12	Guanine nucleotide-binding protein G(i) subunit alpha-2	GNAI2	sp|P04899|GNAI2_HUMAN Guanine nucleotide-binding protein G(i) subunit alpha-2 OS=Homo sapiens OX=9606 GN=GNAI2 PE=1 SV=3	1	17	16	12	12	14	8	15	11	13	7	14	7	9	5	10	59.2	56.1	42.3	40.45	355	355	0	239.84	44.8	56.6	31.3	54.4	11281000000	2097800000	2770000000	2571100000	3842300000	100	AMGNLQIDFADPSR;AMGNLQIDFADPSRADDAR;AVVYSNTIQSIMAIVK;EIYTHFTCATDTK;EYQLNDSAAYYLNDLER;IAQSDYIPTQQDVLR;IIHEDGYSEEECR;IIHEDGYSEEECRQYR;ITHSPLTICFPEYTGANK;LFDSICNNK;LLLLGAGESGK;LWADHGVQACFGR;NVQFVFDAVTDVIIK;QLFALSCTAEEQGVLPDDLSGVIR;QLFALSCTAEEQGVLPDDLSGVIRR;TTGIVETHFTFK;YDEAASYIQSK				288	708;709;1082;2413;2882;4595;4904;4905;5310;6052;6533;7294;8285;8773;8774;10922;12316	True;True;True;True;True;True;True;True;True;True;False;True;True;True;True;True;True	713;714;1087;2434;2909;4639;4950;4951;5360;6108;6592;7356;8370;8862;8863;11026;12431
P48643	P48643	17	17	17	T-complex protein 1 subunit epsilon	CCT5	sp|P48643|TCPE_HUMAN T-complex protein 1 subunit epsilon OS=Homo sapiens OX=9606 GN=CCT5 PE=1 SV=1	1	17	17	17	13	12	14	9	13	12	14	9	13	12	14	9	53.2	53.2	53.2	59.67	541	541	0	323.31	43.8	41	46.8	31.8	5890300000	1142400000	2079400000	1895500000	772970000	74	AFADALEVIPMALSENSGMNPIQTMTEVR;DGDVTVTNDGATILSMMDVDHQIAK;DVDFELIK;EMNPALGIDCLHK;ETGANLAICQWGFDDEANHLLLQNNLPAVR;FEEMIQQIK;GVIVDKDFSHPQMPK;IAILTCPFEPPKPK;ISDSVLVDIKDTEPLIQTAK;LDVTSVEDYK;LGFAGLVQEISFGTTK;MMVDKDGDVTVTNDGATILSMMDVDHQIAK;QQHVIETLIGK;QQISLATQMVR;SLHDALCVIR;SQDDEIGDGTTGVVVLAGALLEEAEQLLDR;VVYGGGAAEISCALAVSQEADKCPTLEQYAMR				686	301;1442;1917;2590;2761;2998;4168;4565;5230;5916;6173;7607;8900;8903;9791;10003;12128	True;True;True;True;True;True;True;True;True;True;True;True;True;True;True;True;True	302;1451;1930;2615;2787;3026;4209;4609;5278;5970;6229;7675;8989;8992;9887;10100;12242
P49411	P49411	17	17	17	Elongation factor Tu, mitochondrial	TUFM	sp|P49411|EFTU_HUMAN Elongation factor Tu, mitochondrial OS=Homo sapiens OX=9606 GN=TUFM PE=1 SV=2	1	17	17	17	11	13	10	9	11	13	10	9	11	13	10	9	49.1	49.1	49.1	49.541	452	452	0	197.02	32.7	38.3	32.5	22.1	5584100000	1745600000	2243500000	755800000	839170000	58	AEAGDNLGALVR;DKPHVNVGTIGHVDHGK;DLEKPFLLPVEAVYSVPGR;ELAMPGEDLK;ELLTEFGYK;GEETPVIVGSALCALEGR;GITINAAHVEYSTAAR;HYAHTDCPGHADYVK;LLDAVDTYIPVPAR;NMITGTAPLDGCILVVAANDGPMPQTR;PFLLPVEAVYSVPGR;QIGVEHVVVYVNK;TIGTGLVTNTLAMTEEEK;TIGTGLVTNTLAMTEEEKNIK;TTLTAAITK;TVVTGIEMFHK;YEEIDNAPEER				697	212;1581;1627;2435;2512;3582;3804;4529;6412;8063;8344;8701;10587;10588;10936;11036;12339	True;True;True;True;True;True;True;True;True;True;True;True;True;True;True;True;True	213;1591;1637;2456;2534;3617;3840;4573;6471;8147;8430;8790;10690;10691;11041;11142;12454
Q5M775	Q5M775	17	17	17	Cytospin-B	SPECC1	sp|Q5M775|CYTSB_HUMAN Cytospin-B OS=Homo sapiens OX=9606 GN=SPECC1 PE=1 SV=1	1	17	17	17	7	12	9	9	7	12	9	9	7	12	9	9	22	22	22	118.58	1068	1068	0	187.76	9.9	17.2	13.5	10.3	3656900000	1029900000	1021800000	1121200000	483980000	58	AALESQVRELLAEAK;ASLSPDASDFEHITAETPSRPLSSTSNPFK;ASSEDTLNKPGSTAASGVVR;DLLELSCNELR;DLLELSCNELRQELLK;EICDHQAEQLSR;ETIFELEDQVEQHR;GVTQRLDLPDLPLSDILK;KSPSLESLSRPPSLGFGDTR;KVEEENQGALEMIKR;LDLPDLPLSDILK;LHNNQLISELESSVIK;LLNIQQQLTCSLR;LMNLLQER;LNEFLELER;SFDLGRPGGAGQNISVHK;TILETSFHQHR				1248	81;917;931;1666;1667;2362;2768;4202;5644;5655;5886;6285;6551;6657;6687;9579;10593	True;True;True;True;True;True;True;True;True;True;True;True;True;True;True;True;True	81;922;936;1676;1677;2382;2794;4243;5696;5707;5940;6342;6610;6717;6748;9673;10696
P06576	P06576	17	17	17	ATP synthase subunit beta, mitochondrial	ATP5B	sp|P06576|ATPB_HUMAN ATP synthase subunit beta, mitochondrial OS=Homo sapiens OX=9606 GN=ATP5F1B PE=1 SV=3	1	17	17	17	10	13	13	6	10	13	13	6	10	13	13	6	54.3	54.3	54.3	56.559	529	529	0	242.77	26.7	39.9	42.2	18.3	4002700000	1112800000	1331300000	1146300000	412260000	45	AIAELGIYPAVDPLDSTSR;DQEGQDVLLFIDNIFR;FLSQPFQVAEVFTGHMGK;FTQAGSEVSALLGR;GFQQILAGEYDHLPEQAFYMVGPIEEAVAK;GSITSVQAIYVPADDLTDPAPATTFAHLDATTVLSR;IGLFGGAGVGK;IMDPNIVGSEHYDVAR;IPVGPETLGR;LVLEVAQHLGESTVR;SLQDIIAILGMDELSEEDK;TIAMDGTEGLVR;TREGNDLYHEMIESGVINLK;TVLIMELINNVAK;VALTGLTVAEYFR;VALVYGQMNEPPGAR;VVDLLAPYAK				302	469;1805;3184;3370;3667;4069;4832;5062;5164;7217;9833;10573;10862;11001;11115;11117;12052	True;True;True;True;True;True;True;True;True;True;True;True;True;True;True;True;True	472;1818;3214;3405;3702;4108;4877;5110;5212;7279;9930;10676;10965;11106;11221;11223;12166
Q6ZU35	Q6ZU35	17	17	17	Uncharacterized protein KIAA1211	KIAA1211	sp|Q6ZU35|CRACD_HUMAN Capping protein inhibiting regulator of actin dynamics OS=Homo sapiens OX=9606 GN=CRACD PE=1 SV=3	1	17	17	17	10	13	9	4	10	13	9	4	10	13	9	4	22	22	22	136.76	1233	1233	0	228.93	14.7	15.4	11.8	5.9	2259500000	604250000	700950000	661610000	292680000	42	ASPVQHALPSSLSVPHTAILVTGAQLCGPAVNLSQIK;AWSDCPQIIK;DLPSFLVPSLPYPPQK;EHSEEPGICEEQNPEAER;FSIMPAWQK;FSTPDAAPVSTEPAWLALAK;HFSSAGTIESVNLDAIPLAIAR;KPASPPLPATQQEKPSQTPEAGR;LEEDARLEER;LQAQAQAEER;LSRPYLVELLSR;PYTFQVSSGGK;QEGPVEAAQPPVER;RLEEDARLEER;RQELLEEEGEGQEPPLEAER;SVPVAHPGPPPASSQTPAPEHDK;VETAQPLWITLALQK				1301	925;1094;1699;2355;3328;3348;4314;5594;5955;6835;7046;8496;8576;9238;9320;10234;11312	True;True;True;True;True;True;True;True;True;True;True;True;True;True;True;True;True	930;1099;1709;2375;3363;3383;4355;5646;6010;6896;7107;8583;8663;9329;9411;10332;11419
Q86SQ0	Q86SQ0	17	17	17	Pleckstrin homology-like domain family B member 2	PHLDB2	sp|Q86SQ0|PHLB2_HUMAN Pleckstrin homology-like domain family B member 2 OS=Homo sapiens OX=9606 GN=PHLDB2 PE=1 SV=2	1	17	17	17	11	10	7	7	11	10	7	7	11	10	7	7	21.1	21.1	21.1	142.16	1253	1253	0	148.13	14.8	12.8	9.7	7.9	2459400000	663540000	835590000	524040000	436270000	41	AHLPLGQSNSCGSVLPPSLAAMAK;ASSESSYLSILPK;DLPHSVIDNDNYLNFSSLSSGALPYK;EGLYLSDTLPR;ELASENINLR;HFEDLEFQQLEHESR;IVILNNLEELK;MSIQDSLALQPK;NIPMKPPTPLLNTTSSLSGYPLGR;NNLIMMLQR;SPNPLLTFSVK;SQELAAMEETR;SSISSISGRDDLMDYHR;TASESNVYLNSFHYPDHSYK;TSASEGNPYVSSTLSVPASPR;TTSSISPHFSSATMGR;YSSSSLSHMGAYSR				1336	450;932;1696;2315;2442;4310;5379;7684;7941;8086;9977;10012;10092;10332;10868;10957;12625	True;True;True;True;True;True;True;True;True;True;True;True;True;True;True;True;True	453;937;1706;2334;2463;4351;5431;7761;8023;8171;10074;10109;10189;10430;10971;11062;12743
P53396	P53396	17	17	17	ATP-citrate synthase	ACLY	sp|P53396|ACLY_HUMAN ATP-citrate synthase OS=Homo sapiens OX=9606 GN=ACLY PE=1 SV=3	1	17	17	17	8	13	9	3	8	13	9	3	8	13	9	3	21.5	21.5	21.5	120.84	1101	1101	0	156.87	11	17.1	11.6	3.8	1418600000	300390000	584880000	446880000	86480000	40	AFDSGIIPMEFVNK;DEPSVAAMVYPFTGDHK;DLVSSLTSGLLTIGDR;EAYPEEAYIADLDAK;EILIPVFK;GVTIIGPATVGGIK;HPWDDISYVLPEHMSM;IGNTGGMLDNILASK;LGLVGVNLTLDGVK;LLQDHPWLLSQNLVVKPDQLIK;QHFPATPLLDYALEVEK;SMGFIGHYLDQK;TIAIIAEGIPEALTR;TILSLMTR;VDATADYICK;WGDIEFPPPFGR;YPGSTFMDHVLR				771	309;1384;1729;2121;2390;4199;4434;4838;6216;6571;8679;9875;10572;10597;11176;12197;12555	True;True;True;True;True;True;True;True;True;True;True;True;True;True;True;True;True	310;1393;1740;2136;2410;4240;4475;4883;6272;6630;8766;9972;10675;10700;11282;12311;12672
P50990	P50990	17	17	17	T-complex protein 1 subunit theta	CCT8	sp|P50990|TCPQ_HUMAN T-complex protein 1 subunit theta OS=Homo sapiens OX=9606 GN=CCT8 PE=1 SV=4	1	17	17	17	12	12	8	5	12	12	8	5	12	12	8	5	38.1	38.1	38.1	59.62	548	548	0	121.53	25.7	26.3	18.2	10.8	4000700000	1410300000	1539100000	718170000	333170000	39	AHEILPNLVCCSAK;APGFAQMLK;DIDEVSSLLR;DMLEAGILDTYLGK;EDGAISTIVLR;FAEAFEAIPR;GEENLMDAQVK;GSTDNLMDDIER;ILGSGISSSSVLHGMVFK;LFVTNDAATILR;LIAQACVSIFPDSGHFNVDNIR;LVPGGGATEIELAK;NVGLDIEAEVPAVK;QYGNEVFLAK;TAEELMNFSK;VADMALHYANK;YNIMLVR				734	439;762;1520;1751;2142;2905;3581;4093;5000;6134;6304;7238;8259;9073;10304;11085;12532	True;True;True;True;True;True;True;True;True;True;True;True;True;True;True;True;True	442;767;1530;1764;2157;2932;3616;4132;5047;6190;6361;7300;8344;9162;10402;11191;12649
P78347	P78347	17	17	17	General transcription factor II-I	GTF2I	sp|P78347|GTF2I_HUMAN General transcription factor II-I OS=Homo sapiens OX=9606 GN=GTF2I PE=1 SV=2	1	17	17	17	8	7	10	9	8	7	10	9	8	7	10	9	25.5	25.5	25.5	112.42	998	998	0	224.54	13.5	10.9	16.3	12.9	3751800000	1055100000	1165200000	708340000	823210000	37	AQVAMSTLPVEDEESSESR;DQSAVVVQGLPEGVAFK;EFSFEAWNAK;FEAHPNDLYVEGLPENIPFR;FGEAIGMGFPVK;GPVTIPYPLFQSHVEDLYVEGLPEGIPFR;ITINPGCVVVDGMPPGVSFK;MSVDAVEIETLR;MVDQLFCK;MVVTFLMSALESMCK;RILDSAEFIK;RPELLTHSTTEVTQPR;SILSPGGSCGPIK;SPSWYGIPR;SPTWFGIPR;STVVPVPYEK;VPFALFESFPEDFYVEGLPEGVPFR				937	858;1828;2269;2984;3042;4000;5311;7694;7719;7747;9210;9286;9706;9987;9991;10191;11814	True;True;True;True;True;True;True;True;True;True;True;True;True;True;True;True;True	863;1841;2287;3011;3072;4038;5361;7771;7799;7828;9301;9377;9802;10084;10088;10289;11926
P34932	P34932	17	17	16	Heat shock 70 kDa protein 4	HSPA4	sp|P34932|HSP74_HUMAN Heat shock 70 kDa protein 4 OS=Homo sapiens OX=9606 GN=HSPA4 PE=1 SV=4	1	17	17	16	5	8	11	6	5	8	11	6	5	7	10	5	31.8	31.8	30.1	94.33	840	840	0	201.89	9.9	15.6	22	9.8	2219800000	413240000	644080000	840110000	322410000	33	AESEEMETSQAGSK;AFSDPFVEAEK;AGGIETIANEYSDR;EFSITDVVPYPISLR;GCALQCAILSPAFK;KPVVDCVVSVPCFYTDAER;LMSANASDLPLSIECFMNDVDVSGTMNR;MQVDQEEPHVEEQQQQTPAENK;NAVEEYVYEMR;NKEDQYDHLDAADMTK;QDLPALEEKPR;QSLTMDPVVK;SNLAYDIVQLPTGLTGIK;SVMDATQIAGLNCLR;TSTVDLPIENQLLWQIDR;VLATAFDTTLGGRK;WNSPAEEGSSDCEVFSK				576	287;333;365;2270;3510;5623;6664;7672;7799;7956;8552;8964;9917;10223;10910;11567;12229	True;True;True;True;True;True;True;True;True;True;True;True;True;True;True;True;True	288;334;366;2288;3545;5675;6725;7748;7881;8038;8639;9053;10014;10321;11014;11677;12343
Q6P2Q9	Q6P2Q9	17	17	17	Pre-mRNA-processing-splicing factor 8	PRPF8	sp|Q6P2Q9|PRP8_HUMAN Pre-mRNA-processing-splicing factor 8 OS=Homo sapiens OX=9606 GN=PRPF8 PE=1 SV=2	1	17	17	17	6	9	9	3	6	9	9	3	6	9	9	3	11.6	11.6	11.6	273.6	2335	2335	0	186.76	3.8	6.4	6.6	2.2	890920000	203980000	362450000	287620000	36878000	29	ALDIPLVK;ATEPQMVLFNLYDDWLK;CIVMVPQWGTHQTVHLPGQLPQHEYLK;EAVVNTQELLDLLVK;EELGLIEQAYDNPHEALSR;ELGGLGMLSMGHVLIPQSDLR;GMLDPLEVHLLDFPNIVIK;GSELQLPFQACLK;LFPPWIKPADTEPPPLLVYK;LLENMPMPWEQIR;LVVDSHVQYR;QGYNMLNLLIHR;SGMSHEEDQLIPNLYR;TDMIQALGGVEGILEHTLFK;TEDPDLPAFYFDPLINPISHR;WGDYDSHDIER;YYVLNALK				1280	557;969;1179;2116;2222;2483;3916;4052;6096;6453;7282;8675;9637;10378;10399;12198;12683	True;True;True;True;True;True;True;True;True;True;True;True;True;True;True;True;True	560;974;1184;2131;2240;2505;3952;4091;6152;6512;7344;8762;9732;10478;10499;12312;12802
P11586	P11586	17	17	17	C-1-tetrahydrofolate synthase, cytoplasmic;Methylenetetrahydrofolate dehydrogenase;Methenyltetrahydrofolate cyclohydrolase;Formyltetrahydrofolate synthetase;C-1-tetrahydrofolate synthase, cytoplasmic, N-terminally processed	MTHFD1	sp|P11586|C1TC_HUMAN C-1-tetrahydrofolate synthase, cytoplasmic OS=Homo sapiens OX=9606 GN=MTHFD1 PE=1 SV=3	1	17	17	17	6	7	11	2	6	7	11	2	6	7	11	2	25.3	25.3	25.3	101.56	935	935	0	128.69	7.7	12.1	16.4	2.8	954470000	152770000	209650000	460380000	131670000	21	AAQAPSSFQLLYDLK;ASFITPVPGGVGPMTVAMLMQSTVESAK;FSDIQIR;GALALAQAVQR;GDLNDCFIPCTPK;GVPTGFILPIR;IYGADDIELLPEAQHK;LAILQVGNR;LDIDPETITWQR;MFGIPVVVAVNAFK;MHGGGPTVTAGLPLPK;QGFGNLPICMAK;STTTIGLVQALGAHLYQNVFACVR;TDPTTLTDEEINR;TDTESELDLISR;VLLSALER;YVVVTGITPTPLGEGK				382	105;893;3317;3480;3544;4183;5432;5732;5865;7477;7521;8640;10184;10384;10388;11647;12670	True;True;True;True;True;True;True;True;True;True;True;True;True;True;True;True;True	106;898;3352;3515;3579;4224;5484;5784;5918;7544;7588;8727;10282;10484;10488;11759;12789
Q96HP0	Q96HP0	17	12	11	Dedicator of cytokinesis protein 6	DOCK6	sp|Q96HP0|DOCK6_HUMAN Dedicator of cytokinesis protein 6 OS=Homo sapiens OX=9606 GN=DOCK6 PE=1 SV=3	1	17	12	11	7	11	11	5	3	6	7	1	3	6	6	1	10.8	8.9	8.5	229.56	2047	2047	0	100.13	4.5	7.1	6.8	2.9	284510000	71298000	133250000	43869000	36098000	19	ASSGDDACSFSGFRPATLTVTNFFK;DLVEFPADDLELLLQPR;EHQEDPEMLIDLMYR;EILEFPAR;GAFEAMAHVVSLVHR;LQSSPNPAALLTLR;LSDEDLFK;LTWLQNMAGK;LVIRPPIISGQIVNLGR;NLAADSLLPSLLER;PATLTVTNFFK;PGTALETPVGFTWIPLLQHGR;TFLFCTPFTPDGR;TLLSTDHAFPYIK;TVAAEVR;VAELYLPLLSIAR;WATDLTLPQLGR				1521	934;1726;2352;2388;3465;6911;6955;7162;7209;7958;8332;8370;10452;10707;10963;11096;12172	True;True;False;False;True;True;True;False;True;True;False;True;True;True;False;True;True	939;1737;2372;2408;3500;6972;7016;7223;7271;8040;8417;8457;10552;10810;11068;11202;12286
P68363;P68366;Q9H853	P68363;P68366	17;12;1	2;2;0	1;1;0	Tubulin alpha-1B chain;Tubulin alpha-4A chain	TUBA1B;TUBA4A	sp|P68363|TBA1B_HUMAN Tubulin alpha-1B chain OS=Homo sapiens OX=9606 GN=TUBA1B PE=1 SV=1;sp|P68366|TBA4A_HUMAN Tubulin alpha-4A chain OS=Homo sapiens OX=9606 GN=TUBA4A PE=1 SV=1	3	17	2	1	14	14	14	13	2	1	2	1	1	1	1	1	47.5	8.2	2.9	50.151	451	451;448;241	0	26.962	42.4	41	42.4	36.6	4634300000	1431500000	1263800000	1939000000	0	12	AVFVDLEPTVIDEVR;AVFVDLEPTVIDEVRTGTYR;AYHEQLSVAEITNACFEPANQMVK;DVNAAIATIK;EDAANNYAR;EIIDLVLDR;FDGALNVDLTEFQTNLVPYPR;FDLMYAK;GHYTIGK;IHFPLATYAPVISAEK;LISQIVSSITASLR;NLDIERPTYTNLNR;QLFHPEQLITGK;QLFHPEQLITGKEDAANNYAR;SIQFVDWCPTGFK;TIGGGDDSFNTFFSETGAGK;VGINYQPPTVVPGGDLAK				929	1028;1029;1106;1944;2133;2385;2959;2966;3744;4859;6370;7970;8776;8777;9723;10585;11414	False;False;True;False;False;False;False;False;False;False;False;False;False;False;True;False;False	1033;1034;1111;1957;2148;2405;2986;2993;3779;4905;6428;8052;8865;8866;9819;10688;11523
P47756	P47756	16	16	16	F-actin-capping protein subunit beta	CAPZB	sp|P47756|CAPZB_HUMAN F-actin-capping protein subunit beta OS=Homo sapiens OX=9606 GN=CAPZB PE=1 SV=4	1	16	16	16	11	13	11	15	11	13	11	15	11	13	11	15	61.7	61.7	61.7	31.35	277	277	0	323.31	54.5	54.9	54.5	61.7	39675000000	10197000000	10838000000	8616700000	10023000000	127	DETVSDCSPHIANIGR;DETVSDCSPHIANIGRLVEDMENKIR;DIVNGLR;DYLLCDYNR;DYLLCDYNRDGDSYRSPWSNK;GCWDSIHVVEVQEK;LEVEANNAFDQYR;LTSTVMLWLQTNK;LVEDMENK;LVEDMENKIR;NLSDLIDLVPSLCEDLLSSVDQPLK;SDQQLDCALDLMR;SDQQLDCALDLMRR;SGSGTMNLGGSLTR;STLNEIYFGK;YDPPLEDGAMPSAR				676	1392;1393;1568;1999;2000;3519;6037;7143;7169;7170;8036;9507;9508;9645;10160;12324	True;True;True;True;True;True;True;True;True;True;True;True;True;True;True;True	1401;1402;1578;2012;2013;3554;6093;7204;7230;7231;7232;8118;9599;9600;9740;10257;12439
O75688;P35813	O75688	16;3	16;3	16;3	Protein phosphatase 1B	PPM1B	sp|O75688|PPM1B_HUMAN Protein phosphatase 1B OS=Homo sapiens OX=9606 GN=PPM1B PE=1 SV=1	2	16	16	16	12	12	12	9	12	12	12	9	12	12	12	9	43.2	43.2	43.2	52.642	479	479;382	0	236.35	32.8	37	36.5	26.1	5241800000	690880000	1512000000	2431100000	607820000	73	GPTEQLVSPEPEVYEILR;HIYFINCGDSR;ILSAENIPNLPPGGGLAGK;IQNAGGSVMIQR;KDSELDK;NGQVCFSTQDHKPCNPR;NVIEAVYSR;QLLEEMLTSYR;RNVIEAVYSR;SGEEGMPDLAHVMR;SGSALELSVENVK;SGSTAVGVMISPK;SRLEVSDDLENVCNWVVDTCLHK;VANYCSTHLLEHITTNEDFR;VNGSLAVSR;YGLSSMQGWR				203	3993;4368;5041;5193;5478;7897;8262;8791;9278;9621;9644;9651;10053;11124;11763;12403	True;True;True;True;True;True;True;True;True;True;True;True;True;True;True;True	4031;4409;5088;5241;5530;7979;8347;8880;9369;9716;9739;9746;10150;11230;11875;12519
P60842	P60842	16	16	8	Eukaryotic initiation factor 4A-I	EIF4A1	sp|P60842|IF4A1_HUMAN Eukaryotic initiation factor 4A-I OS=Homo sapiens OX=9606 GN=EIF4A1 PE=1 SV=1	1	16	16	8	15	11	13	10	15	11	13	10	7	7	7	5	40.1	40.1	25.1	46.153	406	406	0	158.11	36.9	28.6	35	27.8	6102300000	1905400000	1744500000	1699700000	752610000	61	AILPCIK;ATQALVLAPTR;DFTVSAMHGDMDQK;DQIYDIFQK;GIYAYGFEK;GIYAYGFEKPSAIQQR;GVAINMVTEEDKR;KEELTLEGIR;LNSNTQVVLLSATMPSDVLEVTK;LQMEAPHIIVGTPGR;MFVLDEADEMLSR;PSAIQQR;QFYINVER;VDWLTEK;VFDMLNR;VLITTDLLAR				819	500;994;1430;1814;3811;3812;4141;5501;6719;6878;7499;8454;8633;11231;11335;11632	True;True;True;True;True;True;True;True;True;True;True;True;True;True;True;True	503;999;1439;1827;3847;3848;4180;5553;6780;6939;7566;8541;8720;11337;11443;11744
Q9Y3I0	Q9Y3I0	16	16	16	tRNA-splicing ligase RtcB homolog	RTCB	sp|Q9Y3I0|RTCB_HUMAN RNA-splicing ligase RtcB homolog OS=Homo sapiens OX=9606 GN=RTCB PE=1 SV=1	1	16	16	16	8	11	11	7	8	11	11	7	8	11	11	7	39.8	39.8	39.8	55.21	505	505	0	163.1	23.6	32.1	28.9	20.8	4321300000	940970000	1801900000	1208500000	369850000	56	EGYAWAEDKEHCEEYGR;EQLAQAMFDHIPVGVGSK;GGGVGGFLPAMK;GLGHQVATDALVAMEK;GMAAAGNYAWVNR;GQVCVMIHSGSR;LADMGIAIR;LMFEELR;LVMEEAPESYK;NLDFQDVLDK;NVTDVVNTCHDAGISK;QIGNVAALPGIVHR;SYNDELQFLEK;TNLDESDVQPVK;TNLDESDVQPVKEQLAQAMFDHIPVGVGSK;VFNTTPDDLDLHVIYDVSHNIAK				1942	2337;2669;3701;3847;3909;4034;5692;6646;7226;7968;8289;8700;10278;10786;10787;11362	True;True;True;True;True;True;True;True;True;True;True;True;True;True;True;True	2357;2694;3736;3883;3945;4073;5744;6706;7288;8050;8374;8789;10376;10889;10890;11470
P78371	P78371	16	16	16	T-complex protein 1 subunit beta	CCT2	sp|P78371|TCPB_HUMAN T-complex protein 1 subunit beta OS=Homo sapiens OX=9606 GN=CCT2 PE=1 SV=4	1	16	16	16	12	12	11	5	12	12	11	5	12	12	11	5	43.2	43.2	43.2	57.488	535	535	0	215.99	30.8	26.7	31.4	11.8	4104900000	1255100000	1344300000	1024100000	481440000	50	AAHSEGNTTAGLDMR;ASLSLAPVNIFK;GATQQILDEAER;GSGNLEAIHIIK;IHPQTIIAGWR;ILIANTGMDTDK;ILIANTGMDTDKIK;LALVTGGEIASTFDHPELVK;LGGSLADSYLDEGFLLDK;LGGSLADSYLDEGFLLDKK;QDLMNIAGTTLSSK;QLIYNYPEQLFGAAGVMAIEHADFAGVER;QVLLSAAEAAEVILR;SLHDALCVLAQTVK;TVYGGGCSEMLMAHAVTQLANR;VQDDEVGDGTTSVTVLAAELLR				939	66;916;3496;4061;4866;5004;5005;5744;6185;6186;8551;8787;9030;9792;11038;11861	True;True;True;True;True;True;True;True;True;True;True;True;True;True;True;True	66;921;3531;4100;4912;5051;5052;5796;6241;6242;8638;8876;9119;9888;11144;11973
P12931;P08631;P06239	P12931	16;2;1	14;0;1	10;0;0	Proto-oncogene tyrosine-protein kinase Src	SRC	sp|P12931|SRC_HUMAN Proto-oncogene tyrosine-protein kinase Src OS=Homo sapiens OX=9606 GN=SRC PE=1 SV=3	3	16	14	10	8	10	10	12	7	8	9	10	6	7	7	6	36.9	34.1	26.1	59.834	536	536;526;509	0	141.89	20	22.8	25.7	27.8	3938500000	811220000	865720000	953840000	1307700000	49	AANILVGENLVCK;DAWEIPR;GAYCLSVSDFDNAK;GPSAAFAPAAAEPK;GSLLDFLK;LDSGGFYITSR;LIEDNEYTAR;LLLNAENPR;LPQLVDMAAQIASGMAYVER;LTTVCPTSKPQTQGLAK;MPCPPECPESLHDLMCQCWR;PGTMSPEAFLQEAQVMK;TLKPGTMSPEAFLQEAQVMK;TQFNSLQQLVAYYSK;VPYPGMVNR;WTAPEAALYGR				393	100;1324;3508;3987;4076;5906;6318;6535;6805;7152;7632;8372;10695;10842;11855;12254	True;False;True;True;False;True;True;True;True;True;True;True;True;True;True;True	101;1331;3543;4025;4115;5960;6375;6594;6866;7213;7701;8459;10798;10945;11967;12368
O43143	O43143	16	16	16	Pre-mRNA-splicing factor ATP-dependent RNA helicase DHX15	DHX15	sp|O43143|DHX15_HUMAN Pre-mRNA-splicing factor ATP-dependent RNA helicase DHX15 OS=Homo sapiens OX=9606 GN=DHX15 PE=1 SV=2	1	16	16	16	9	11	15	4	9	11	15	4	9	11	15	4	27.5	27.5	27.5	90.932	795	795	0	169.24	15.7	18.5	25.8	6	3916500000	1008600000	1066200000	1496800000	344940000	47	ALVTGYFMQVAHLER;ASTNAMLISAGLPPLK;EAMNDPLLER;FAHIDGDHLTLLNVYHAFK;FQIYFDNCPLLTIPGR;FTDILVR;HRLDLGEDYPSGK;IAPQYYDMSNFPQCEAK;IIPLYSTLPPQQQQR;LGIDDLVHFDFMDPPAPETLMR;LQLPVWEYK;REVDDLGPEVGDIK;SNLGSVVLQLK;TCTDIKPEWLVK;TLATDILMGVLK;VESLLVTAISK				116	686;942;2075;2911;3292;3355;4465;4580;4922;6189;6872;9153;9919;10357;10651;11308	True;True;True;True;True;True;True;True;True;True;True;True;True;True;True;True	690;947;2089;2938;3325;3390;4508;4624;4969;6245;6933;9242;10016;10455;10754;11415
P43243	P43243	16	16	16	Matrin-3	MATR3	sp|P43243|MATR3_HUMAN Matrin-3 OS=Homo sapiens OX=9606 GN=MATR3 PE=1 SV=2	1	16	16	16	7	8	12	5	7	8	12	5	7	8	12	5	30.3	30.3	30.3	94.622	847	847	0	239.43	15.5	17.7	21	10.5	3240400000	516950000	526990000	1468300000	728110000	45	ALWFQGR;DLSAAGIGLLAAATQSLSMPASLGR;DSFDDRGPSLNPVLDYDHGSR;EDAMAMVDHCLK;GDADQASNILASFGLSAR;GPSLNPVLDYDHGSR;GYPHLCSICDLPVHSNK;IGPYQPNVPVGIDYVIPK;ITPENLPQILLQLK;LCSLFYTNEEVAK;NEENTEPGAESSENADDPNKDTSENADGQSDENK;RGAPPSSNIEDFHGLLPK;TEEGPTLSYGR;VIHLSNLPHSGYSDSAVLK;VVHIMDFQR;YQLLQLVEPFGVISNHLILNK				649	689;1707;1853;2135;3520;3989;4237;4843;5327;5827;7831;9173;10406;11497;12070;12584	True;True;True;True;True;True;True;True;True;True;True;True;True;True;True;True	693;1717;1866;2150;3555;4027;4278;4888;5378;5879;7913;9262;10506;11607;12184;12702
P55072	P55072	16	16	16	Transitional endoplasmic reticulum ATPase	VCP	sp|P55072|TERA_HUMAN Transitional endoplasmic reticulum ATPase OS=Homo sapiens OX=9606 GN=VCP PE=1 SV=4	1	16	16	16	9	8	10	8	9	8	10	8	9	8	10	8	32.6	32.6	32.6	89.321	806	806	0	151.31	20.7	18.1	18	14.8	1957200000	478760000	625150000	423680000	429650000	44	AHVIVMAATNRPNSIDPALR;DVDLEFLAK;ELQELVQYPVEHPDK;ETVVEVPQVTWEDIGGLEDVKR;GVLFYGPPGCGK;IVSQLLTLMDGLK;LADDVDLEQVANETHGHVGADLAALCSEAALQAIR;LAGESESNLR;LDQLIYIPLPDEK;MDELQLFR;NAPAIIFIDELDAIAPK;QAAPCVLFFDELDSIAK;QTNPSAMEVEEDDPVPEIR;VINQILTEMDGMSTK;VVETDPSPYCIVAPDTVIHCEGEPIK;WALSQSNPSALR				794	464;1919;2539;2790;4170;5401;5686;5721;5902;7400;7788;8498;8995;11511;12059;12170	True;True;True;True;True;True;True;True;True;True;True;True;True;True;True;True	467;1932;2561;2816;4211;5453;5738;5773;5956;7463;7870;8585;9084;11621;12173;12284
P33992	P33992	16	16	16	DNA replication licensing factor MCM5	MCM5	sp|P33992|MCM5_HUMAN DNA replication licensing factor MCM5 OS=Homo sapiens OX=9606 GN=MCM5 PE=1 SV=5	1	16	16	16	8	12	10	2	8	12	10	2	8	12	10	2	28.3	28.3	28.3	82.285	734	734	0	131.89	16.6	22.8	17.8	4.6	1904000000	519340000	686450000	549850000	148380000	41	AIACLLFGGSR;CPLDPYFIMPDK;CSVLAAANSVFGR;EVADEVTRPRPSGEEVLQDIQVMLK;GEDNIDFMPTILSR;IPGIIIAASAVR;LAALPNVYEVISK;LQELPDAVPHGEMPR;LQPFATEADVEEALR;NTLTNIAMRPGLEGYALPR;PGLEGYALPR;PSGEEVLQDIQVMLK;QPAEHLQLLEEAAK;RGDINLLMLGDPGTAK;SFAGAVSPQEEEEFRR;SIAPSIFGGTDMK				573	467;1215;1238;2799;3575;5145;5676;6855;6886;8229;8359;8456;8871;9174;9576;9681	True;True;True;True;True;True;True;True;True;True;True;True;True;True;True;True	470;1222;1245;2825;3610;5193;5728;6916;6947;8314;8445;8543;8960;9263;9670;9777
Q92499	Q92499	16	16	16	ATP-dependent RNA helicase DDX1	DDX1	sp|Q92499|DDX1_HUMAN ATP-dependent RNA helicase DDX1 OS=Homo sapiens OX=9606 GN=DDX1 PE=1 SV=2	1	16	16	16	8	9	8	6	8	9	8	6	8	9	8	6	30.5	30.5	30.5	82.431	740	740	0	173.72	18.1	18.5	15.3	11.9	2217100000	854980000	814770000	462570000	84793000	40	DLGLAFEIPPHMK;DNTRPGANSPEMWSEAIK;EAQTSFLHLGYLPNQLFR;ELAEQTLNNIK;ELLIIGGVAAR;FLVLDEADGLLSQGYSDFINR;FNFGEEEFKFPPK;GEDSVPDTVHHVVVPVNPK;GIDIHGVPYVINVTLPDEK;GSAFAIGSDGLCCQSR;HYYEVSCHDQGLCR;IMHFPTWVDLK;NQALFPACVLK;TGAFSIPVIQIVYETLK;TGAFSIPVIQIVYETLKDQQEGK;WQMNPYDR				1443	1641;1777;2097;2430;2507;3192;3231;3577;3749;4046;4536;5071;8129;10487;10488;12240	True;True;True;True;True;True;True;True;True;True;True;True;True;True;True;True	1651;1790;2112;2451;2529;3222;3263;3612;3784;4085;4580;5119;8214;10587;10588;12354
Q02218;Q9ULD0	Q02218	16;3	16;3	16;3	2-oxoglutarate dehydrogenase, mitochondrial	OGDH	sp|Q02218|ODO1_HUMAN 2-oxoglutarate dehydrogenase, mitochondrial OS=Homo sapiens OX=9606 GN=OGDH PE=1 SV=3	2	16	16	16	6	7	7	11	6	7	7	11	6	7	7	11	22.5	22.5	22.5	115.93	1023	1023;1010	0	142.62	8	6.8	7.7	16.9	1403500000	228980000	186660000	204020000	783830000	35	ELEQIFCQFDSK;FETPGIMQFTNEEK;FGLEGCEVLIPALK;FLQMCNDDPDVLPDLK;IEQLSPFPFDLLLK;KPLIIFTPK;LEAADEGSGDVK;LGFYGLDESDLDK;LNVLANVIR;NQGYYDYVKPR;RFGLEGCEVLIPALK;SMSCPSTGLTEDILTHIGNVASSVPVENFTIHGGLSR;SSENGVDYVIMGMPHR;SSFDEMLPGTHFQR;VIPEDGPAAQNPENVK;VVNAPIFHVNSDDPEAVMYVCK				977	2472;3016;3059;3172;4734;5609;5923;6178;6736;8139;9165;9886;10071;10075;11514;12092	True;True;True;True;True;True;True;True;True;True;True;True;True;True;True;True	2494;3046;3089;3202;4778;5661;5977;6234;6797;8224;9254;9983;10168;10172;11624;12206
Q9UPN3	Q9UPN3	16	15	14	Microtubule-actin cross-linking factor 1, isoforms 1/2/3/5	MACF1	sp|Q9UPN3|MACF1_HUMAN Microtubule-actin cross-linking factor 1, isoforms 1/2/3/5 OS=Homo sapiens OX=9606 GN=MACF1 PE=1 SV=4	1	16	15	14	8	6	10	5	8	6	10	4	7	5	10	4	3.3	3.2	3.1	838.3	7388	7388	0	168.42	1.9	1.3	2.2	1.2	660300000	156750000	134130000	163890000	205540000	32	ALIAQLPSPAIDHEQLR;ALLELVPWR;DGHNLISLLEVLSGIK;ELEEAVTSALQQETEK;EQYEALQEETR;GALPDDTEALQSLIDTHK;IAQLQEALLHCGK;ILGADLIFACGETEKPEVR;LEDLLQDSMDEK;LQNVQIALDFLK;LTVEEAVR;RLEEEEK;RLETVALPLQGLEDLAADR;SLLEILNSAADILINSSEADEDGIRDEK;VEPQLAEDQPVHGDLDLVMNLMDAHK;VTLDPVQLESSLLR				1890	610;627;1453;2468;2707;3484;4592;4993;5948;6884;7156;9239;9243;9806;11297;12003	True;True;True;True;True;True;True;True;True;True;False;True;True;True;True;True	613;630;1463;2490;2733;3519;4636;5040;6002;6945;7217;9330;9334;9902;11404;12117
Q7KZF4	Q7KZF4	16	16	16	Staphylococcal nuclease domain-containing protein 1	SND1	sp|Q7KZF4|SND1_HUMAN Staphylococcal nuclease domain-containing protein 1 OS=Homo sapiens OX=9606 GN=SND1 PE=1 SV=1	1	16	16	16	9	6	6	7	9	6	6	7	9	6	6	7	25.6	25.6	25.6	102	910	910	0	200.2	14.5	8.9	10.8	14.1	989910000	257230000	246710000	316960000	169000000	30	ADDADEFGYSR;ALLLPDYYLVTVMLSGIK;ANNPEQNRLSECEEQAK;DTPDEPWAFPAR;HFVDSHHQKPVNAIIEHVR;IHVFYIDYGNR;LRPLYDIPYMFEAR;NLPGLVQEGEPFSEEATLFTK;PASPATETVPAFSER;QFLPFLQR;SEAVVEYVFSGSR;VITEYLNAQESAK;VLPAQATEYAFAFIQVPQDDDAR;VLPAQATEYAFAFIQVPQDDDARTDAVDSVVR;VNVTVDYIRPASPATETVPAFSER;VWAHYEEQPVEEVMPVLEEK				1311	157;630;738;1899;4316;4874;6940;8015;8326;8619;9522;11526;11658;11659;11799;12130	True;True;True;True;True;True;True;True;True;True;True;True;True;True;True;True	158;633;743;1912;4357;4920;7001;8097;8411;8706;9614;11636;11770;11771;11911;12244
Q5T5U3	Q5T5U3	16	16	16	Rho GTPase-activating protein 21	ARHGAP21	sp|Q5T5U3|RHG21_HUMAN Rho GTPase-activating protein 21 OS=Homo sapiens OX=9606 GN=ARHGAP21 PE=1 SV=2	1	16	16	16	7	4	7	8	7	4	7	8	7	4	7	8	13.2	13.2	13.2	217.46	1958	1958	0	148.14	5.4	3.1	6.4	6.4	2656500000	1652200000	296540000	362310000	345470000	28	AASQSTTDYNQVVPNR;CSAQDLSISDWLAR;DLNVISSLLK;DQRPVNHLHQNSLLNQQTWVR;EGWLHFRPLVTDK;ELLVSSIFAAASR;GLEYTGIYR;GSNFTVAPSVVNSDNR;HQSYILAVNDQETGSDTTCWLPNDAR;LIHDLPEHHYETLK;LSPEVQSVAESK;NFQTTCGMSLPR;SQAVEAPSVSVNHYSPNSHQHIDWK;TGVSPGDVSDSATSDSTK;TSEDNMTHMVTHMPDQYK;TTSPPLSIPTTHLIHQPAGSR				1255	117;1225;1694;1827;2336;2519;3838;4080;4452;6331;7026;7876;10000;10544;10871;10954	True;True;True;True;True;True;True;True;True;True;True;True;True;True;True;True	118;1232;1704;1840;2356;2541;3874;4119;4495;6388;7087;7958;10097;10647;10974;11059
P52907	P52907	15	15	13	F-actin-capping protein subunit alpha-1	CAPZA1	sp|P52907|CAZA1_HUMAN F-actin-capping protein subunit alpha-1 OS=Homo sapiens OX=9606 GN=CAPZA1 PE=1 SV=3	1	15	15	13	11	14	10	12	11	14	10	12	10	12	8	11	73.8	73.8	67.8	32.922	286	286	0	323.31	65	73.8	57.7	58	51724000000	10928000000	14336000000	14134000000	12326000000	192	ADFDDRVSDEEK;ADFDDRVSDEEKVR;DHYSNGFCTVYAK;DVQDSLTVSNEAQTAK;EASDPQPEEADGGLK;EGAAHAFAQYNMDQFTPVK;ESCDSALR;FITHAPPGEFNEVFNDVR;FTITPPTAQVVGVLK;IEGYEDQVLITEHGDLGNSR;IIENAENEYQTAISENYQTMSDTTFK;IQVHYYEDGNVQLVSHK;LLLNNDNLLR;LLLNNDNLLREGAAHAFAQYNMDQFTPVK;TIDGQQTIIACIESHQFQPK				764	162;163;1515;1955;2099;2278;2722;3112;3362;4718;4891;5203;6537;6538;10580	True;True;True;True;True;True;True;True;True;True;True;True;True;True;True	163;164;1525;1968;2114;2296;2748;3142;3397;4762;4937;5251;6596;6597;10683
P23528	P23528	15	15	11	Cofilin-1	CFL1	sp|P23528|COF1_HUMAN Cofilin-1 OS=Homo sapiens OX=9606 GN=CFL1 PE=1 SV=3	1	15	15	11	12	12	9	10	12	12	9	10	10	10	7	8	78.9	78.9	56	18.502	166	166	0	301.82	63.3	63.3	64.5	59.6	15896000000	5589800000	4981600000	1847100000	3477600000	102	ASGVAVSDGVIK;AVLFCLSEDK;AVLFCLSEDKK;EILVGDVGQTVDDPYATFVK;HELQANCYEEVK;HELQANCYEEVKDR;HELQANCYEEVKDRCTLAEK;KEDLVFIFWAPESAPLK;KNIILEEGKEILVGDVGQTVDDPYATFVK;LGGSAVISLEGKPL;MIYASSK;NIILEEGKEILVGDVGQTVDDPYATFVK;SSTPEEVK;YALYDATYETK;YALYDATYETKESK				485	903;1042;1043;2393;4292;4293;4294;5492;5589;6184;7548;7926;10119;12289;12290	True;True;True;True;True;True;True;True;True;True;True;True;True;True;True	908;1047;1048;2413;4333;4334;4335;5544;5641;6240;7616;8008;10216;12403;12404
P36578	P36578	15	15	15	60S ribosomal protein L4	RPL4	sp|P36578|RL4_HUMAN 60S ribosomal protein L4 OS=Homo sapiens OX=9606 GN=RPL4 PE=1 SV=5	1	15	15	15	14	14	13	13	14	14	13	13	14	14	13	13	37.5	37.5	37.5	47.697	427	427	0	310.85	36.5	36.5	35.8	37.5	23630000000	5645000000	6955600000	6574500000	4454500000	93	AAAAAAALQAK;ACARPLISVYSEK;APIRPDIVNFVHTNLR;EAVLLLK;FCIWTESAFR;GPCIIYNEDNGIIK;IEEVPELPLVVEDK;LDELYGTWR;NIPGITLLNVSK;NNRQPYAVSELAGHQTSAESWGTGR;NVTLPAVFK;PLISVYSEK;QPYAVSELAGHQTSAESWGTGR;RGPCIIYNEDNGIIK;YAICSALAASALPALVMSK				607	1;139;770;2113;2942;3957;4709;5849;7937;8091;8291;8403;8891;9190;12288	True;True;True;True;True;True;True;True;True;True;True;True;True;True;True	1;140;775;2128;2969;3995;4753;5902;8019;8176;8376;8490;8980;9280;12402
Q06830	Q06830	15	15	11	Peroxiredoxin-1	PRDX1	sp|Q06830|PRDX1_HUMAN Peroxiredoxin-1 OS=Homo sapiens OX=9606 GN=PRDX1 PE=1 SV=1	1	15	15	11	14	14	8	10	14	14	8	10	11	10	5	7	66.3	66.3	51.3	22.11	199	199	0	242.36	62.8	66.3	54.3	58.8	42652000000	16578000000	14710000000	6220400000	5144700000	92	ATAVMPDGQFK;DISLSDYK;GLFIIDDK;GLFIIDDKGILR;HGEVCPAGWKPGSDTIK;HGEVCPAGWKPGSDTIKPDVQK;LNCQVIGASVDSHFCHLAWVNTPK;LVQAFQFTDK;PGSDTIKPDVQK;QGGLGPMNIPLVSDPK;QGGLGPMNIPLVSDPKR;QITVNDLPVGR;RTIAQDYGVLK;SVDETLR;TIAQDYGVLK				1003	957;1561;3839;3840;4318;4319;6681;7243;8366;8644;8645;8726;9356;10199;10574	True;True;True;True;True;True;True;True;True;True;True;True;True;True;True	962;1571;3875;3876;4359;4360;6742;7305;8453;8731;8732;8815;9447;10297;10677
P00338	P00338	15	15	15	L-lactate dehydrogenase A chain	LDHA	sp|P00338|LDHA_HUMAN L-lactate dehydrogenase A chain OS=Homo sapiens OX=9606 GN=LDHA PE=1 SV=2	1	15	15	15	13	12	12	9	13	12	12	9	13	12	12	9	61.7	61.7	61.7	36.688	332	332	0	227.72	55.4	50	53	33.4	6838200000	2072500000	2332100000	1929600000	504040000	77	DDVFLSVPCILGQNGISDLVK;DLADELALVDVIEDK;DLADELALVDVIEDKLK;DQLIYNLLK;EEQTPQNK;FIIPNVVK;GEMMDLQHGSLFLR;GYTSWAIGLSVADLAESIMK;LGVHPLSCHGWVLGEHGDSSVPVWSGMNVAGVSLK;LLIVSNPVDILTYVAWK;LVIITAGAR;QVVESAYEVIK;SADTLWGIQK;TLHPDLGTDKDKEQWK;VTLTSEEEAR				261	1363;1589;1590;1816;2238;3092;3600;4244;6250;6516;7200;9051;9415;10687;12008	True;True;True;True;True;True;True;True;True;True;True;True;True;True;True	1371;1599;1600;1829;2256;3122;3635;4285;6306;6575;7262;9140;9506;10790;12122
P62701;Q8TD47;P22090	P62701	15;5;4	15;5;4	15;5;4	40S ribosomal protein S4, X isoform	RPS4X	sp|P62701|RS4X_HUMAN 40S ribosomal protein S4, X isoform OS=Homo sapiens OX=9606 GN=RPS4X PE=1 SV=2	3	15	15	15	12	12	8	12	12	12	8	12	12	12	8	12	48.7	48.7	48.7	29.597	263	263;263;263	0	246.16	43.7	43.7	30	37.3	12657000000	3988000000	4311300000	2163900000	2194100000	64	DANGNSFATR;ECLPLIIFLR;ERHPGSFDVVHVK;FDTGNLCMVTGGANLGR;GNKPWISLPR;ITPEEAK;LRECLPLIIFLR;LSNIFVIGK;LTGVFAPR;PWISLPR;TDITYPAGFMDVISIDK;TIRYPDPLIK;VNDTIQIDLETGK;VRTDITYPAGFMDVISIDK;YPDPLIK				879	1303;2129;2713;2975;3937;5326;6928;7021;7103;8487;10374;10618;11750;11906;12550	True;True;True;True;True;True;True;True;True;True;True;True;True;True;True	1310;2144;2739;3002;3975;5377;6989;7082;7164;8574;10473;10721;11862;12018;12667
O75083	O75083	15	15	15	WD repeat-containing protein 1	WDR1	sp|O75083|WDR1_HUMAN WD repeat-containing protein 1 OS=Homo sapiens OX=9606 GN=WDR1 PE=1 SV=4	1	15	15	15	10	9	10	8	10	9	10	8	10	9	10	8	45.4	45.4	45.4	66.193	606	606	0	315	31.4	25.2	34.3	23.9	7295500000	1869200000	1931600000	1658100000	1836500000	58	AHDGGIYAISWSPDSTHLLSASGDK;CFSIDNPGYEPEVVAVHPGGDTVAIGGVDGNVR;DIAWTEDSK;FGAVFLWDSGSSVGEITGHNK;GPVTDVAYSHDGAFLAVCDASK;IWDVSVNSVVSTFPMGSTVLDQQLGCLWQK;LATGSDDNCAAFFEGPPFK;LYSILGTTLK;MTVDESGQLISCSMDDTVR;NIDNPALADIYTEHAHQVVVAK;VFASLPQVER;VVTVFSVADGYSENNVFYGHHAK;YAPSGFYIASGDVSGK;YEYQPFAGK;YTSLMLR				175	438;1153;1517;3036;3999;5411;5791;7346;7717;7916;11328;12116;12295;12360;12645	True;True;True;True;True;True;True;True;True;True;True;True;True;True;True	441;1158;1527;3066;4037;5463;5843;7408;7797;7998;11436;12230;12410;12475;12764
P62873	P62873	15	9	8	Guanine nucleotide-binding protein G(I)/G(S)/G(T) subunit beta-1	GNB1	sp|P62873|GBB1_HUMAN Guanine nucleotide-binding protein G(I)/G(S)/G(T) subunit beta-1 OS=Homo sapiens OX=9606 GN=GNB1 PE=1 SV=3	1	15	9	8	6	10	13	11	2	5	9	6	2	5	8	6	67.1	47.9	38.8	37.377	340	340	0	323.31	25.9	45	64.1	48.5	14043000000	2355400000	3659900000	3724400000	4303500000	47	ACADATLSQITNNIDPVGR;ADQELMTYSHDNIICGITSVSFSK;AGVLAGHDNR;AGVLAGHDNRVSCLGVTDDGMAVATGSWDSFLK;ELAGHTGYLSCCR;IYAMHWGTDSR;LFVSGACDASAK;LIIWDSYTTNK;LLLAGYDDFNCNVWDALK;LLVSASQDGK;QTFTGHESDINAICFFPNGNAFATGSDDATCR;SELDQLR;SELDQLRQEAEQLK;SSWVMTCAYAPSGNYVACGGLDNICSIYNLK;VSCLGVTDDGMAVATGSWDSFLK				894	136;195;421;422;2432;5423;6133;6335;6521;6615;8986;9541;9542;10128;11915	True;True;False;False;True;False;True;False;True;False;True;True;True;True;False	137;196;424;425;2453;5475;6189;6392;6580;6674;9075;9634;9635;10225;12028
Q96IZ0	Q96IZ0	15	15	15	PRKC apoptosis WT1 regulator protein	PAWR	sp|Q96IZ0|PAWR_HUMAN PRKC apoptosis WT1 regulator protein OS=Homo sapiens OX=9606 GN=PAWR PE=1 SV=1	1	15	15	15	9	7	5	9	9	7	5	9	9	7	5	9	49.7	49.7	49.7	36.567	340	340	0	323.31	43.5	33.8	31.2	29.1	7611900000	1731500000	2021900000	2331300000	1527200000	45	DLDDIEDENEQLK;DLDDIEDENEQLKQENK;IEDLEKEVVR;LKEEIDLLNR;REDAITQQNTIQNEAVNLLDPGSSYLLQEPPR;REDAITQQNTIQNEAVNLLDPGSSYLLQEPPRTVSGR;RSEDEPPAASASAAPPPQRDEEEPDGVPEK;STGVVNIPAAECLDEYEDDEAGQK;STGVVNIPAAECLDEYEDDEAGQKER;STGVVNIPAAECLDEYEDDEAGQKERK;STTSVSEEDVSSR;STTSVSEEDVSSRYSR;STTSVSEEDVSSRYSRTDR;TSSGLGGSTTDFLEEWK;TSSGLGGSTTDFLEEWKAK				1527	1605;1606;4693;6381;9127;9128;9343;10150;10151;10152;10181;10182;10183;10901;10902	True;True;True;True;True;True;True;True;True;True;True;True;True;True;True	1615;1616;4737;6439;9216;9217;9434;10247;10248;10249;10279;10280;10281;11005;11006
P28289;Q9NZQ9	P28289	15;1	14;1	14;1	Tropomodulin-1	TMOD1	sp|P28289|TMOD1_HUMAN Tropomodulin-1 OS=Homo sapiens OX=9606 GN=TMOD1 PE=1 SV=1	2	15	14	14	9	9	8	9	8	8	7	8	8	8	7	8	57.9	55.7	55.7	40.569	359	359;345	0	259.39	40.7	33.7	36.5	32.3	3312600000	782800000	904770000	614740000	1010300000	44	ASNAMMNNNDLVR;EFKDREDLVPYTGEK;EGLNSVIKPTQYKPVPDEEPNSTDVEETLER;FGYHFTQQGPR;LADLTGPIIPK;LEEVNLNNIR;LVEALPYNTSLVEMK;NIPIPTLK;REELLDHLEK;SNDPVAYALAEMLK;SNDPVAYALAEMLKENK;TLENELDELDPDNALLPAGLR;TLNVESNFISGAGILR;VEMEIVSMLEK;YRDLDEDEILGALTEEELR				525	919;2256;2313;3075;5691;5966;7168;7938;9139;9904;9905;10666;10719;11287;12592	True;True;True;True;True;True;True;False;True;True;True;True;True;True;True	924;2274;2332;3105;5743;6021;7229;8020;9228;10001;10002;10769;10822;11394;12710
P49368	P49368	15	15	15	T-complex protein 1 subunit gamma	CCT3	sp|P49368|TCPG_HUMAN T-complex protein 1 subunit gamma OS=Homo sapiens OX=9606 GN=CCT3 PE=1 SV=4	1	15	15	15	10	9	11	8	10	9	11	8	10	9	11	8	37.6	37.6	37.6	60.533	545	545	0	165.41	25.9	22.8	29.4	21.3	4424500000	1174500000	1283800000	1227200000	739060000	44	ALDDMISTLK;AMTGVEQWPYR;AVAQALEVIPR;EILSEVERNLQDAMQVCR;ELGIWEPLAVK;GISDLAQHYLMR;IPGGIIEDSCVLR;ISIPVDISDSDMMLNIINSSITTK;IVLLDSSLEYK;MLLDPMGGIVMTNDGNAILR;MMGHRPVLVLSQNTK;NLQDAMQVCR;NVLLDPQLVPGGGASEMAVAHALTEK;TAVETAVLLLR;TLIQNCGASTIR				696	552;720;1009;2392;2486;3794;5144;5256;5385;7577;7600;8029;8274;10344;10691	True;True;True;True;True;True;True;True;True;True;True;True;True;True;True	555;725;1014;2412;2508;3830;5192;5305;5437;7645;7668;8111;8359;10442;10794
Q99832	Q99832	15	15	15	T-complex protein 1 subunit eta	CCT7	sp|Q99832|TCPH_HUMAN T-complex protein 1 subunit eta OS=Homo sapiens OX=9606 GN=CCT7 PE=1 SV=2	1	15	15	15	11	9	6	9	11	9	6	9	11	9	6	9	33.9	33.9	33.9	59.366	543	543	0	124.72	24.9	18.2	13.6	21.7	1849300000	456470000	478710000	471160000	442930000	43	ALEIIPR;ATISNDGATILK;GGAEQFMEETER;INALTAASEAACLIVSVDETIKNPR;LPIGDVATQYFADR;LPIGDVATQYFADRDMFCAGR;MMPTPVILLK;MVVDAVMMLDDLLQLK;QLCDNAGFDATNILNK;QQLLIGAYAK;QVKPYVEEGLHPQIIIR;SLHDAIMIVR;TCTFILR;TFSYAGFEMQPK;YNFFTGCPK				1583	577;978;3685;5093;6772;6773;7606;7744;8754;8908;9022;9790;10358;10473;12526	True;True;True;True;True;True;True;True;True;True;True;True;True;True;True	580;983;3720;5141;6833;6834;7674;7825;8843;8997;9111;9886;10456;10573;12643
O14639	O14639	15	15	15	Actin-binding LIM protein 1	ABLIM1	sp|O14639|ABLM1_HUMAN Actin-binding LIM protein 1 OS=Homo sapiens OX=9606 GN=ABLIM1 PE=1 SV=3	1	15	15	15	8	10	6	11	8	10	6	11	8	10	6	11	22.2	22.2	22.2	87.687	778	778	0	192.96	11.3	19.4	10.8	22.2	4021800000	929960000	1329500000	970970000	791340000	39	DYQTLPDGHMPAMR;FPAAQAPDPSETPK;FSKFPAAQAPDPSETPK;GVSMPNMLEPK;IETDHWPGPPSFAVVGPDMK;IFPYEMLMVTNR;LNSGLGQLILK;LNSGLGQLILKEEMEKESR;PGSSIPGSPGHTIYAK;SSLLASRYDSPINSASHIPSSK;TLSPTPSAEGYQDVR;TLSPTPSAEGYQDVRDR;TSSESIYSRPGSSIPGSPGHTIYAK;VDNEILDYK;VDNEILDYKDLAAIPK				76	2006;3251;3329;4192;4739;4776;6716;6717;8369;10096;10739;10740;10900;11208;11209	True;True;True;True;True;True;True;True;True;True;True;True;True;True;True	2020;3283;3364;4233;4783;4821;6777;6778;8456;10193;10842;10843;11004;11314;11315
Q9NZI8;REV__Q15833;Q15517;Q9Y6M1	Q9NZI8	15;1;1;1	15;1;1;1	14;1;1;0	Insulin-like growth factor 2 mRNA-binding protein 1	IGF2BP1	sp|Q9NZI8|IF2B1_HUMAN Insulin-like growth factor 2 mRNA-binding protein 1 OS=Homo sapiens OX=9606 GN=IGF2BP1 PE=1 SV=2	4	15	15	14	7	9	8	10	7	9	8	10	6	8	7	9	34.1	34.1	31.9	63.48	577	577;593;529;599	0	152.09	16.3	22.9	18.2	22.5	4270500000	762950000	1228100000	1454200000	825250000	38	AISVHSTPEGCSSACK;DILAQVK;DQTPDENDQVIVK;IIGHFYASQMAQR;ITISSLQDLTLYNPER;LKEENFFGPK;LLVPTQYVGAIIGK;LYIGNLNESVTPADLEK;MILEIMHK;MVIITGPPEAQFK;QQQVDIPLR;RLEIEHSVPK;SGYAFVDCPDEHWAMK;TVNELQNLTAAEVVVPR;VSYIPDEQIAQGPENGRR				1779	517;1543;1830;4894;5313;6382;6614;7336;7531;7724;8925;9242;9660;11008;11965	True;True;True;True;True;True;True;True;True;True;True;True;True;True;True	520;1553;1843;4940;5363;6440;6673;7398;7599;7804;9014;9333;9755;11113;12079
Q9UQB8	Q9UQB8	15	15	15	Brain-specific angiogenesis inhibitor 1-associated protein 2	BAIAP2	sp|Q9UQB8|BAIP2_HUMAN Brain-specific angiogenesis inhibitor 1-associated protein 2 OS=Homo sapiens OX=9606 GN=BAIAP2 PE=1 SV=1	1	15	15	15	9	8	6	12	9	8	6	12	9	8	6	12	31.7	31.7	31.7	60.867	552	552	0	117.73	21	15.2	12.7	27.4	2863000000	647150000	597810000	558460000	1059600000	37	AFPAQTASGFK;AIFSHAAGDNSTLLSFK;EGDLITLLVPEAR;GYFDALVK;LPLWQQACADPSKIPER;LSDSYSNTLPVR;LSDSYSNTLPVRK;PLPVPPELAPFVGR;QGELENYVSDGYK;QIQNQLEEMLK;QRPYSVAVPAFSQGLDDYGAR;SFHNELLTQLEQK;SNLVISDPIPGAK;SNLVISDPIPGAKPLPVPPELAPFVGR;TIMEQFNPSLR				1897	330;482;2283;4227;6788;6964;6965;8417;8638;8718;8948;9588;9921;9922;10602	True;True;True;True;True;True;True;True;True;True;True;True;True;True;True	331;485;2301;4268;6849;7025;7026;8504;8725;8807;9037;9682;10018;10019;10705
Q86V48	Q86V48	15	15	15	Leucine zipper protein 1	LUZP1	sp|Q86V48|LUZP1_HUMAN Leucine zipper protein 1 OS=Homo sapiens OX=9606 GN=LUZP1 PE=1 SV=2	1	15	15	15	6	7	6	9	6	7	6	9	6	7	6	9	21.4	21.4	21.4	120.27	1076	1076	0	160.07	10.5	9.1	7.9	12	2104100000	337320000	434470000	531690000	800640000	30	AIIKPVIVDKDVK;ASHMGVSTDSGTQETK;EGVNQPAAVVMEDSSPHEALR;HTSTSNIQVGLAELTSVSNHVSSPFELSIHK;IEDGISSTLPSK;ISSELEMLR;LLASQLEEIK;LVNTTITPEPEPKPQPNSR;QLHNSLDPSELPGK;SQENILQGFSTSHK;SSIIIKPSDPVER;SSTDFSELEQPR;TFSDTTHGSVPSDPLGR;VKELESSEDRLDK;VTSSITIYPSDSSSPR				1341	497;905;2335;4502;4691;5277;6405;7237;8785;10013;10089;10117;10466;11542;12024	True;True;True;True;True;True;True;True;True;True;True;True;True;True;True	500;910;2355;4546;4735;5326;6464;7299;8874;10110;10186;10214;10566;11652;12138
O43390	O43390	15	15	11	Heterogeneous nuclear ribonucleoprotein R	HNRNPR	sp|O43390|HNRPR_HUMAN Heterogeneous nuclear ribonucleoprotein R OS=Homo sapiens OX=9606 GN=HNRNPR PE=1 SV=1	1	15	15	11	5	7	9	6	5	7	9	6	3	5	6	3	28.1	28.1	22.4	70.942	633	633	0	113.91	8.5	15.5	14.4	9.5	1959600000	536850000	490990000	669850000	261940000	28	AGPIWDLR;DLYEDELVPLFEK;EEEEPMDTSSVTHTEHYK;ENILEEFSK;GFCFLEYEDHK;GYAFITFCGK;LCDSYEIRPGK;LFVGSIPK;LMMDPLSGQNR;NLATTVTEEILEK;SAFLCGVMK;STAYEDYYYHPPPR;VTEGLVDVILYHQPDDK;VTEGLVDVILYHQPDDKK;YGGPPPDSVYSGVQPGIGTEVFVGK				127	396;1736;2197;2605;3632;4218;5810;6130;6654;7965;9422;10137;11979;11980;12391	True;True;True;True;True;True;True;True;True;True;True;True;True;True;True	398;1749;2213;2630;3667;4259;5862;6186;6714;8047;9513;10234;12093;12094;12507
Q13310	Q13310	15	7	7	Polyadenylate-binding protein 4	PABPC4	sp|Q13310|PABP4_HUMAN Polyadenylate-binding protein 4 OS=Homo sapiens OX=9606 GN=PABPC4 PE=1 SV=1	1	15	7	7	10	11	10	8	3	6	5	3	3	6	5	3	30.1	13.2	13.2	70.782	644	644	0	55.865	21	23.6	19.6	18	625710000	151080000	140920000	229170000	104550000	23	ALDTMNFDVIK;ALYDTFSAFGNILSCK;EFSPFGSITSAK;EFTNVYIK;FSPAGPVLSIR;GFGFVCFSSPEEATK;GFGFVSYEK;ITGMLLEIDNSELLHMLESPESLR;LFPLIQTMHSNLAGK;MNGMLLNDR;NFGEEVDDESLKELFSQFGK;PLYVALAQR;SLGYAYVNFQQPADAER;VGAVAAATS;YQGVNLYIK				1061	561;691;2272;2276;3335;3646;3651;5307;6093;7617;7860;8428;9788;11391;12574	False;False;True;False;True;False;True;False;True;False;True;False;False;True;True	564;695;2290;2294;3370;3681;3686;5356;5357;6149;7686;7942;8515;9884;11500;12692
Q92621	Q92621	15	15	15	Nuclear pore complex protein Nup205	NUP205	sp|Q92621|NU205_HUMAN Nuclear pore complex protein Nup205 OS=Homo sapiens OX=9606 GN=NUP205 PE=1 SV=3	1	15	15	15	12	0	5	1	12	0	5	1	12	0	5	1	11.9	11.9	11.9	227.92	2012	2012	0	146.84	9.8	0	3.9	0.7	502930000	458360000	0	44567000	0	18	AQIEQVIANCEHK;ASTEGVAIQGQQGTR;DLEHLMLLIGELYK;ESQLALIVCPLEQLLQGINPR;FTDELMEQGLTYK;LLHLLLDDMPVKPYSDGEGGIEDENR;MLALALLDR;PLLMEEISTVLQYVVGR;QSLAESLFAWACQSPLGK;SGLAIVSQHDLDQLQADAINAFGESLQK;TGGGFQR;TLQSLLTPQPPLLK;TSQDFLFSQLQYLPFSNK;VHNLITDFLALMPMK;VLVDSLVEDDRTLQSLLTPQPPLLK				1454	819;941;1625;2738;3354;6503;7553;8406;8957;9633;10501;10729;10897;11471;11711	True;True;True;True;True;True;True;True;True;True;True;True;True;True;True	824;946;1635;2764;3389;6562;7621;8493;9046;9728;10603;10832;11001;11581;11823
P62805	P62805	14	14	14	Histone H4	HIST1H4A	sp|P62805|H4_HUMAN Histone H4 OS=Homo sapiens OX=9606 GN=H4C1 PE=1 SV=2	1	14	14	14	10	11	7	14	10	11	7	14	10	11	7	14	68	68	68	11.367	103	103	0	278.59	62.1	66	51.5	68	147180000000	31154000000	42404000000	24422000000	49203000000	228	DAVTYTEHAK;DNIQGITKPAIR;DNIQGITKPAIRR;ISGLIYEETR;ISGLIYEETRGVLK;KTVTAMDVVYALKR;RISGLIYEETR;RISGLIYEETRGVLK;TLYGFGG;TVTAMDVVYALK;TVTAMDVVYALKR;VFLENVIR;VFLENVIRDAVTYTEHAK;VLRDNIQGITKPAIR				883	1323;1764;1765;5249;5250;5650;9224;9225;10760;11024;11025;11354;11355;11682	True;True;True;True;True;True;True;True;True;True;True;True;True;True	1330;1777;1778;5297;5298;5702;9315;9316;10863;11129;11130;11131;11462;11463;11794
Q9BQA1	Q9BQA1	14	14	14	Methylosome protein 50	WDR77	sp|Q9BQA1|MEP50_HUMAN Methylosome protein 50 OS=Homo sapiens OX=9606 GN=WDR77 PE=1 SV=1	1	14	14	14	11	12	13	13	11	12	13	13	11	12	13	13	64.6	64.6	64.6	36.724	342	342	0	323.31	48.2	57	64.6	55.8	37163000000	8500300000	9277400000	12909000000	6475700000	166	AHAAQVTCVAASPHK;CWAGSLWLFK;DATWSPLNHSLLTTVGWDHQVVHHVVPTEPLPAPGPASVTE;DPCAAPNEGFCSAGVQTEAGVADLTWVGER;DSVFLSCSEDNR;ETPPPLVPPAAR;ETPPPLVPPAAREWNLPPNAPACMER;EWNLPPNAPACMER;GILVASDSGAVELWELDENETLIVSK;ILLWDTR;KETPPPLVPPAAR;SDGALLLGASSLSGR;VWDLAQQVVLSSYR;YEHDDIVSTVSVLSSGTQAVSGSK				1596	437;1262;1318;1784;1876;2780;2781;2862;3784;5019;5526;9480;12132;12344	True;True;True;True;True;True;True;True;True;True;True;True;True;True	440;1269;1325;1797;1889;2806;2807;2889;3820;5066;5578;9571;12246;12459
P21796	P21796	14	14	14	Voltage-dependent anion-selective channel protein 1	VDAC1	sp|P21796|VDAC1_HUMAN Voltage-dependent anion-selective channel protein 1 OS=Homo sapiens OX=9606 GN=VDAC1 PE=1 SV=2	1	14	14	14	13	12	12	8	13	12	12	8	13	12	12	8	56.5	56.5	56.5	30.772	283	283	0	180.2	52.7	52.7	45.9	33.9	9102900000	3334900000	2653600000	2545200000	569170000	84	AVPPTYADLGK;EHINLGCDMDFDIAGPSIR;GYGFGLIK;LETAVNLAWTAGNSNTR;LTFDSSFSPNTGK;LTLSALLDGK;REHINLGCDMDFDIAGPSIR;VNNSSLIGLGYTQTLK;VNNSSLIGLGYTQTLKPGIK;VTGSLETK;VTQSNFAVGYK;WNTDNTLGTEITVEDQLAR;WTEYGLTFTEK;YQIDPDACFSAK				467	1057;2344;4228;6029;7092;7112;9145;11780;11781;11995;12022;12230;12257;12578	True;True;True;True;True;True;True;True;True;True;True;True;True;True	1062;2364;4269;6085;7153;7173;9234;11892;11893;12109;12136;12344;12371;12696
P23396	P23396	14	14	14	40S ribosomal protein S3	RPS3	sp|P23396|RS3_HUMAN 40S ribosomal protein S3 OS=Homo sapiens OX=9606 GN=RPS3 PE=1 SV=2	1	14	14	14	11	13	12	12	11	13	12	12	11	13	12	12	64.6	64.6	64.6	26.688	243	243	0	155.56	55.6	64.6	54.3	55.6	23398000000	5750500000	8253600000	6000000000	3394300000	83	AELNEFLTR;DEILPTTPISEQK;ELAEDGYSGVEVR;FGFPEGSVELYAEK;FVADGIFK;FVDGLMIHSGDPVNYYVDTAVR;GCEVVVSGK;GGKPEPPAMPQPVPTA;GLCAIAQAESLR;IMLPWDPTGK;KPLPDHVSIVEPK;LLGGLAVR;RFGFPEGSVELYAEK;TEIIILATR				481	260;1371;2428;3050;3377;3382;3513;3706;3822;5074;5610;6483;9164;10414	True;True;True;True;True;True;True;True;True;True;True;True;True;True	261;1379;2449;3080;3412;3417;3548;3741;3858;5122;5662;6542;9253;10514
P12277	P12277	14	14	14	Creatine kinase B-type	CKB	sp|P12277|KCRB_HUMAN Creatine kinase B-type OS=Homo sapiens OX=9606 GN=CKB PE=1 SV=1	1	14	14	14	12	10	12	8	12	10	12	8	12	10	12	8	59.3	59.3	59.3	42.644	381	381	0	284.41	50.1	42.3	53	36.7	8650300000	3236900000	1928400000	2234700000	1250200000	71	DLFDPIIEDR;DYEFMWNPHLGYILTCPSNLGTGLR;FCTGLTQIETLFK;FPAEDEFPDLSAHNNHMAK;LAVEALSSLDGDLAGR;LEQGQAIDDLMPAQK;LGFSEVELVQMVVDGVK;LLIEMEQR;LRFPAEDEFPDLSAHNNHMAK;RGTGGVDTAAVGGVFDVSNADR;SMTEAEQQQLIDDHFLFDKPVSPLLLASGMAR;TDLNPDNLQGGDDLDPNYVLSSR;TFLVWVNEEDHLR;VLTPELYAELR				390	1634;1985;2945;3252;5796;6011;6177;6509;6934;9194;9889;10377;10454;11706	True;True;True;True;True;True;True;True;True;True;True;True;True;True	1644;1998;2972;3284;5848;6067;6233;6568;6995;9284;9986;10477;10554;11818
Q9NR12	Q9NR12	14	14	14	PDZ and LIM domain protein 7	PDLIM7	sp|Q9NR12|PDLI7_HUMAN PDZ and LIM domain protein 7 OS=Homo sapiens OX=9606 GN=PDLIM7 PE=1 SV=1	1	14	14	14	11	13	10	8	11	13	10	8	11	13	10	8	40.3	40.3	40.3	49.844	457	457	0	203.45	34.6	37.4	36.3	25.6	7988100000	1954100000	2693500000	1857600000	1482900000	63	AFYMEEGVPYCER;DFNVPLSISR;GAIFCPPCYDVR;ILAHLTGTEFMQDPDEEHLK;ILAHLTGTEFMQDPDEEHLKK;ITGEIMHALK;LMENTEDWRPR;LMENTEDWRPRPGTGQSR;LSLGLSR;TEAPAPASSTPQEPWPGPTAPSPTSRPPWAVDPAFAER;VLEEGGFFEEK;VVLEGPAPWGFR;YLVALGHAYHPEEFVCSQCGK;YTFAPSVSLNK				1731	344;1419;3477;4959;4960;5305;6643;6644;7008;10397;11587;12081;12498;12637	True;True;True;True;True;True;True;True;True;True;True;True;True;True	345;1428;3512;5006;5007;5354;6703;6704;7069;10497;11699;12195;12615;12756
P18124	P18124	14	14	14	60S ribosomal protein L7	RPL7	sp|P18124|RL7_HUMAN 60S ribosomal protein L7 OS=Homo sapiens OX=9606 GN=RPL7 PE=1 SV=1	1	14	14	14	10	11	9	12	10	11	9	12	10	11	9	12	46	46	46	29.225	248	248	0	220.96	41.5	44.8	39.9	46	10355000000	2935700000	2356800000	2245800000	2816900000	62	AGNFYVPAEPK;EANNFLWPFK;EVPAVPETLK;EVPAVPETLKK;IALTDNALIAR;IVEPYIAWGYPNLK;KEVPAVPETLK;KTTHFVEGGDAGNREDQINR;QIFNGTFVK;RIALTDNALIAR;SVNELIYK;TTHFVEGGDAGNR;TTHFVEGGDAGNREDQINR;YGIICMEDLIHEIYTVGK				444	390;2085;2832;2833;4572;5369;5531;5649;8698;9204;10224;10927;10928;12395	True;True;True;True;True;True;True;True;True;True;True;True;True;True	391;2100;2858;2859;4616;5421;5583;5701;8787;9295;10322;11032;11033;12511
P14866	P14866	14	14	14	Heterogeneous nuclear ribonucleoprotein L	HNRNPL	sp|P14866|HNRPL_HUMAN Heterogeneous nuclear ribonucleoprotein L OS=Homo sapiens OX=9606 GN=HNRNPL PE=1 SV=2	1	14	14	14	6	12	9	7	6	12	9	7	6	12	9	7	46.3	46.3	46.3	64.132	589	589	0	273.33	24.4	41.1	29.2	22.8	9399300000	1183600000	3939500000	1948700000	2327500000	60	AITHLNNNFMFGQK;GLIDGVVEADLVEALQEFGPISYVVVMPK;LCFSTAQHAS;MAAAGGGGGGGRYYGGGSEGGRAPK;NDQDTWDYTNPNLSGQGDPGSNPNKR;NPNGPYPYTLK;QPAIMPGQSYGLEDGSCSYK;SDALETLGFLNHYQMK;SKPGAAMVEMADGYAVDR;SSSGLLEWESK;TDNAGDQHGGGGGGGGGAGAAGGGGGGENYDDPHK;TDNAGDQHGGGGGGGGGAGAAGGGGGGENYDDPHKTPASPVVHIR;VFNVFCLYGNVEK;YGPQYGHPPPPPPPPEYGPHADSPVLMVYGLDQSK				417	521;3858;5814;7358;7821;8112;8874;9473;9738;10112;10379;10380;11364;12408	True;True;True;True;True;True;True;True;True;True;True;True;True;True	524;3894;5866;7420;7903;8197;8963;9564;9834;10209;10479;10480;11472;12524
P05141;Q9H0C2	P05141	14;1	14;1	6;0	ADP/ATP translocase 2;ADP/ATP translocase 2, N-terminally processed	SLC25A5	sp|P05141|ADT2_HUMAN ADP/ATP translocase 2 OS=Homo sapiens OX=9606 GN=SLC25A5 PE=1 SV=7	2	14	14	6	7	8	11	8	7	8	11	8	3	3	5	3	40.3	40.3	16.4	32.852	298	298;315	0	103.99	24.8	27.5	34.9	23.5	6766900000	2225600000	2003500000	1489900000	1047900000	58	AAYFGIYDTAK;DFLAGGVAAAISK;EQGVLSFWR;GAWSNVLR;GIIDCVVR;GLGDCLVK;GTDIMYTGTLDCWR;GTDIMYTGTLDCWRK;KGTDIMYTGTLDCWR;LLLQVQHASK;MMMQSGR;QIFLGGVDK;TDAAVSFAK;YFPTQALNFAFK				292	133;1405;2662;3507;3772;3844;4109;4110;5548;6543;7604;8697;10361;12375	True;True;True;True;True;True;True;True;True;True;True;True;True;True	134;1414;2687;3542;3807;3880;4148;4149;5600;6602;7672;8786;10460;12490
P07947;P09769	P07947	14;1	8;1	7;0	Tyrosine-protein kinase Yes	YES1	sp|P07947|YES_HUMAN Tyrosine-protein kinase Yes OS=Homo sapiens OX=9606 GN=YES1 PE=1 SV=3	2	14	8	7	10	10	10	14	8	7	7	8	7	6	7	7	36.5	25.8	24.3	60.801	543	543;529	0	275.37	29.3	24.5	30.2	36.5	6393700000	1354400000	1138200000	1841800000	2059300000	53	AANILVGENLVCK;DAWEIPR;GAYSLSIR;GSLLDFLK;LIEDNEYTAR;LPQLVDMAAQIADGMAYIER;LTTVCPTVKPQTQGLAK;LVPLYAVVSEEPIYIVTEFMSK;MPCPQGCPESLHELMNLCWK;PGTMMPEAFLQEAQIMK;TLKPGTMMPEAFLQEAQIMK;VPYPGMVNR;WTAPEAALYGR;YRPENTPEPVSTSVSHYGAEPTTVSPCPSSSAK				321	100;1324;3509;4076;6318;6804;7153;7241;7634;8371;10694;11855;12254;12595	False;False;True;False;False;True;True;True;True;True;True;False;False;True	101;1331;3544;4115;6375;6865;7214;7303;7703;8458;10797;11967;12368;12713
O00151	O00151	14	14	14	PDZ and LIM domain protein 1	PDLIM1	sp|O00151|PDLI1_HUMAN PDZ and LIM domain protein 1 OS=Homo sapiens OX=9606 GN=PDLIM1 PE=1 SV=4	1	14	14	14	9	8	8	4	9	8	8	4	9	8	8	4	68.7	68.7	68.7	36.071	329	329	0	287.03	52.9	43.5	43.5	25.5	7227100000	2671100000	2414800000	1258700000	882500000	51	AALANLCIGDVITAIDGENTSNMTHLEAQNR;CGTGIVGVFVK;DFEQPLAISR;GCTDNLTLTVAR;HRHPECYVCTDCGTNLK;HRHPECYVCTDCGTNLKQK;MNLASEPQEVLHIGSAHNR;QSTSFLVLQEILESEEK;SAMPFTASPASSTTAR;TAASGVEANSRPLDHAQPPSSLVIDK;TAASGVEANSRPLDHAQPPSSLVIDKESEVYK;TTQQIDLQGPGPWGFR;VITNQYNNPAGLYSSENISNFNNALESK;VTPPEGYEVVTVFPK				38	79;1167;1399;3518;4462;4463;7618;8974;9446;10297;10298;10948;11530;12016	True;True;True;True;True;True;True;True;True;True;True;True;True;True	79;1172;1408;3553;4505;4506;7687;9063;9537;10395;10396;11053;11640;12130
P61158;Q9C0K3;Q9P1U1	P61158	14;1;1	14;1;1	14;1;1	Actin-related protein 3	ACTR3	sp|P61158|ARP3_HUMAN Actin-related protein 3 OS=Homo sapiens OX=9606 GN=ACTR3 PE=1 SV=3	3	14	14	14	10	9	8	12	10	9	8	12	10	9	8	12	54.8	54.8	54.8	47.371	418	418;210;418	0	225.27	44.7	34.9	32.8	46.4	5649100000	1503800000	2063500000	1000400000	1081400000	47	AEPEDHYFLLTEPPLNTPENR;AGRLPACVVDCGTGYTK;DITYFIQQLLR;FLGPEIFFHPEFANPDFTQPISEVVDEVIQNCPIDVR;FMEQVIFK;GVDDLDFFIGDEAIEKPTYATK;HGIVEDWDLMER;KDYEEIGPSICR;LGYAGNTEPQFIIPSCIAIK;LGYAGNTEPQFIIPSCIAIKESAK;NIVLSGGSTMFR;PIDVQVITHHMQR;TLTGTVIDSGDGVTHVIPVAEGYVIGSCIK;YSYVCPDLVK				829	272;404;1564;3146;3202;4147;4323;5484;6254;6255;7952;8385;10745;12631	True;True;True;True;True;True;True;True;True;True;True;True;True;True	273;406;1574;3176;3233;4187;4364;5536;6310;6311;8034;8472;10848;12749
P51991	P51991	14	14	14	Heterogeneous nuclear ribonucleoprotein A3	HNRNPA3	sp|P51991|ROA3_HUMAN Heterogeneous nuclear ribonucleoprotein A3 OS=Homo sapiens OX=9606 GN=HNRNPA3 PE=1 SV=2	1	14	14	14	11	8	8	5	11	8	8	5	11	8	8	5	41.5	41.5	41.5	39.594	378	378	0	205.66	33.9	28.6	31.7	22.5	9467000000	2733700000	1866400000	3529900000	1336900000	45	EDSVKPGAHLTVK;EDTEEYNLRDYFEK;GFAFVTFDDHDTVDK;IETIEVMEDR;IFVGGIKEDTEEYNLR;IFVGGIKEDTEEYNLRDYFEK;LFIGGLSFETTDDSLR;LFIGGLSFETTDDSLREHFEK;MEVKPPPGRPQPDSGR;RGEEGHDPKEPEQLR;RGFAFVTFDDHDTVDK;SSGSPYGGGYGSGGGSGGYGSR;WGTLTDCVVMR;YHTINGHNCEVK				751	2171;2177;3624;4742;4786;4787;6074;6075;7469;9179;9181;10085;12200;12427	True;True;True;True;True;True;True;True;True;True;True;True;True;True	2186;2192;3659;4786;4787;4831;4832;6130;6131;7535;7536;9268;9270;10182;12314;12543
Q13428	Q13428	14	14	14	Treacle protein	TCOF1	sp|Q13428|TCOF_HUMAN Treacle protein OS=Homo sapiens OX=9606 GN=TCOF1 PE=1 SV=3	1	14	14	14	8	10	8	9	8	10	8	9	8	10	8	9	13	13	13	152.1	1488	1488	0	181.51	8.1	10.2	7.2	9.1	4488900000	1503700000	1457200000	648080000	879960000	45	AEEDAALQAK;CFLAQPVTLLDIYTHWQQTSELGR;ELLPLIYHHLLR;GSLGQGTAPVLPGK;GSLGSQGAKDEPEEELQK;KNPASLPLTQAALK;LASTNSSVLGADLPSSMK;LASTNSSVLGADLPSSMKEK;LDSSPSVSSTLAAK;LGAGEGGEASVSPEK;PASTMGMGPLGK;SPAGPAATPAQAQAASTPR;TGLAVTVGQAK;VLTELLEQER				1068	223;1151;2510;4074;4075;5590;5783;5784;5908;6136;8328;9933;10509;11703	True;True;True;True;True;True;True;True;True;True;True;True;True;True	224;1156;2532;4113;4114;5642;5835;5836;5962;6192;8413;10030;10611;11815
Q9UQ80	Q9UQ80	14	14	14	Proliferation-associated protein 2G4	PA2G4	sp|Q9UQ80|PA2G4_HUMAN Proliferation-associated protein 2G4 OS=Homo sapiens OX=9606 GN=PA2G4 PE=1 SV=3	1	14	14	14	10	8	8	8	10	8	8	8	10	8	8	8	39.1	39.1	39.1	43.786	394	394	0	171.79	31	26.6	26.9	23.9	7810200000	2338400000	2144700000	2559100000	767950000	44	AAHLCAEAALR;AFFSEVER;AFFSEVERR;EGEFVAQFK;FDAMPFTLR;FTVLLMPNGPMR;GDAMIMEETGK;GIAFPTSISVNNCVCHFSPLK;HELLQPFNVLYEK;ITSGPFEPDLYK;LVKPGNQNTQVTEAWNK;RFDAMPFTLR;SEMEVQDAELK;VAHSFNCTPIEGMLSHQLK				1896	65;314;315;2290;2948;3375;3521;3745;4291;5335;7211;9156;9550;11108	True;True;True;True;True;True;True;True;True;True;True;True;True;True	65;315;316;2309;2975;3410;3556;3780;4332;5386;7273;9245;9643;11214
P17987	P17987	14	14	14	T-complex protein 1 subunit alpha	TCP1	sp|P17987|TCPA_HUMAN T-complex protein 1 subunit alpha OS=Homo sapiens OX=9606 GN=TCP1 PE=1 SV=1	1	14	14	14	11	10	10	6	11	10	10	6	11	10	10	6	34.4	34.4	34.4	60.343	556	556	0	136.37	23	21.4	25.7	12.2	3836700000	1213100000	1242700000	1025400000	355530000	42	AFHNEAQVNPER;EQLAIAEFAR;FATEAAITILR;GANDFMCDEMER;HGSYEDAVHSGALND;IHPTSVISGYR;QAGVFEPTIVK;SLHDALCVVK;SLLVIPNTLAVNAAQDSTDLVAK;SQNVMAAASIANIVK;SSLGPVGLDK;VLCELADLQDKEVGDGTTSVVIIAAELLK;WIGLDLSNGKPR;YPVNSVNILK				441	320;2668;2931;3488;4331;4867;8518;9793;9815;10032;10095;11570;12203;12567	True;True;True;True;True;True;True;True;True;True;True;True;True;True	321;2693;2958;3523;4372;4913;8605;9889;9911;10129;10192;11681;12317;12685
P25705	P25705	14	14	14	ATP synthase subunit alpha, mitochondrial	ATP5A1	sp|P25705|ATPA_HUMAN ATP synthase subunit alpha, mitochondrial OS=Homo sapiens OX=9606 GN=ATP5F1A PE=1 SV=1	1	14	14	14	11	9	8	4	11	9	8	4	11	9	8	4	29.1	29.1	29.1	59.75	553	553	0	203.98	23.5	20.8	18.3	9.8	2697900000	897300000	876800000	681810000	242020000	42	AVDSLVPIGR;EAYPGDVFYLHSR;EVAAFAQFGSDLDAATQQLLSR;FENAFLSHVVSQHQALLGTIR;HALIIYDDLSK;ISVREPMQTGIK;QMSLLLR;RTGAIVDVPVGEELLGR;TGAIVDVPVGEELLGR;TSIAIDTIINQK;VGSAAQTR;VLSIGDGIAR;VVDALGNAIDGK;VVDALGNAIDGKGPIGSK				496	1019;2122;2797;3010;4252;5283;8857;9355;10489;10881;11441;11686;12046;12047	True;True;True;True;True;True;True;True;True;True;True;True;True;True	1024;2137;2823;3038;4293;5332;8946;9446;10589;10984;11550;11798;12160;12161
Q9NYF8	Q9NYF8	14	14	13	Bcl-2-associated transcription factor 1	BCLAF1	sp|Q9NYF8|BCLF1_HUMAN Bcl-2-associated transcription factor 1 OS=Homo sapiens OX=9606 GN=BCLAF1 PE=1 SV=2	1	14	14	13	7	7	8	6	7	7	8	6	6	6	8	6	23.8	23.8	22.6	106.12	920	920	0	156.25	13.2	11.5	14.9	11.7	2827600000	728360000	531590000	1270300000	297390000	42	DLFDYSPPLHK;DRLLASTLVHSVK;EEEWDPEYTPK;FNDSEGDDTEETEDYRQFRK;IDISPSTLR;LLASTLVHSVK;MAPVPLDDSNRPASLTK;SFATASHRNTEEEGLKYK;SPHSPSPIATPPSQSSSCSDAPMLSTVHSAK;SQEEPKDTFEHDPSESIDEFNK;SSATSGDIWPGLSAYDNSPR;SSFYPDGGDQETAK;STSESFIQHIVSLVHHVK;YSPSQNSPIHHIPSR				1773	1635;1837;2206;3225;4659;6407;7380;9578;9958;10010;10062;10077;10175;12618	True;True;True;True;True;True;True;True;True;True;True;True;True;True	1645;1850;2224;3257;4703;6466;7442;9672;10055;10107;10159;10174;10273;12736
Q14254	Q14254	14	14	14	Flotillin-2	FLOT2	sp|Q14254|FLOT2_HUMAN Flotillin-2 OS=Homo sapiens OX=9606 GN=FLOT2 PE=1 SV=2	1	14	14	14	4	8	7	12	4	8	7	12	4	8	7	12	40.9	40.9	40.9	47.064	428	428	0	133.73	10.7	22.2	19.6	37.6	5894100000	743480000	1643500000	1301900000	2205300000	37	DADIGVAEAER;DADIGVAEAERDAGIREAECK;ELLAVACEQFLGK;IGEAEAAVIEAMGK;ISLEIMTLQPR;MALVLEALPQIAAK;NVVLQTLEGHLR;QIAVEAQEILR;QVLLAQAEAEK;RPAEAEAHRIQQIAEGEK;SAFSEEVNIK;TAEAQLAYELQGAREQQK;VDEIVVLSGDNSK;VDYLSSLGK				1116	1272;1273;2498;4805;5260;7376;8294;8692;9029;9280;9423;10302;11187;11233	True;True;True;True;True;True;True;True;True;True;True;True;True;True	1279;1280;2520;4850;5309;7437;8379;8781;9118;9371;9514;10400;11293;11339
Q9UDY2	Q9UDY2	14	14	14	Tight junction protein ZO-2	TJP2	sp|Q9UDY2|ZO2_HUMAN Tight junction protein ZO-2 OS=Homo sapiens OX=9606 GN=TJP2 PE=1 SV=2	1	14	14	14	5	9	9	8	5	9	9	8	5	9	9	8	22.2	22.2	22.2	133.96	1190	1190	0	166.76	7.9	12.2	15.7	13.4	1708400000	153160000	492310000	675500000	387490000	37	AFEVMDEFDGR;GEMVTILAQSR;GRPGPIGVLLMK;GSYGSDAEEEEYRQQLSEHSK;LAGGNDVGIFVAGIQEGTSAEQEGLQEGDQILK;LISDFEDTDGEGGAYTDNELDEPAEEPLVSSITR;MEGMDDDPEDR;RPVVLFGPIADIAMEK;SSEPVQHEESIRKPSPEPR;STGDIAGTVVPETNKEPR;TFLRPSPEDEAIYGPNTK;THKPDPGTPQHTSSRPPEPQK;VQVAALQASPPLDQDDRAFEVMDEFDGR;VVMVNGTPMEDVLHSFAVQQLR				1825	312;3602;4044;4102;5723;6364;7444;9311;10072;10146;10453;10560;11888;12090	True;True;True;True;True;True;True;True;True;True;True;True;True;True	313;3637;4083;4141;5775;6422;7510;9402;10169;10243;10553;10663;12000;12204
P12268	P12268	14	14	14	Inosine-5-monophosphate dehydrogenase 2	IMPDH2	sp|P12268|IMDH2_HUMAN Inosine-5-monophosphate dehydrogenase 2 OS=Homo sapiens OX=9606 GN=IMPDH2 PE=1 SV=2	1	14	14	14	7	9	10	4	7	9	10	4	7	9	10	4	44.7	44.7	44.7	55.804	514	514	0	302.34	27.2	31.5	35	13.8	2684100000	702350000	925250000	752230000	304220000	36	DKYPNLQVIGGNVVTAAQAK;FGVPVIADGGIQNVGHIAK;FVPYLIAGIQHSCQDIGAK;HGFCGIPITDTGR;NLIDAGVDALR;QLLCGAAIGTHEDDKYR;REDLVVAPAGITLK;RFGVPVIADGGIQNVGHIAK;RTSSAQVEGGVHSLHSYEK;TPLVSSPMDTVTEAGMAIAMALTGGIGFIHHNCTPEFQANEVR;TSSAQVEGGVHSLHSYEK;VAQGVSGAVQDK;VGMGSGSICITQEVLACGRPQATAVYK;YEQGFITDPVVLSPK				388	1585;3071;3413;4320;7989;8789;9130;9167;9360;10817;10899;11131;11425;12349	True;True;True;True;True;True;True;True;True;True;True;True;True;True	1595;3101;3448;4361;8071;8878;9219;9256;9451;10920;11003;11237;11534;12464
P63244	P63244	14	14	14	Guanine nucleotide-binding protein subunit beta-2-like 1;Guanine nucleotide-binding protein subunit beta-2-like 1, N-terminally processed	GNB2L1	sp|P63244|RACK1_HUMAN Receptor of activated protein C kinase 1 OS=Homo sapiens OX=9606 GN=RACK1 PE=1 SV=3	1	14	14	14	11	9	6	6	11	9	6	6	11	9	6	6	57.7	57.7	57.7	35.076	317	317	0	150.84	50.8	40.7	27.1	33.1	4035900000	1886500000	985330000	194290000	969780000	36	DETNYGIPQR;DGQAMLWDLNEGK;DVLSVAFSSDNR;FSPNSSNPIIVSCGWDK;GHNGWVTQIATTPQFPDMILSASR;HLYTLDGGDIINALCFSPNR;IIVDELK;LTRDETNYGIPQR;LWDLTTGTTTR;LWNTLGVCK;QEVISTSSK;TNHIGHTGYLNTVTVSPDGSLCASGGK;VWQVTIGTR;YWLCAATGPSIK				919	1391;1473;1942;3337;3731;4412;4940;7139;7301;7310;8602;10783;12140;12672	True;True;True;True;True;True;True;True;True;True;True;True;True;True	1400;1483;1955;3372;3766;4453;4987;7200;7363;7372;8689;10886;12254;12791
Q9ULP9	Q9ULP9	14	14	14	TBC1 domain family member 24	TBC1D24	sp|Q9ULP9|TBC24_HUMAN TBC1 domain family member 24 OS=Homo sapiens OX=9606 GN=TBC1D24 PE=1 SV=2	1	14	14	14	9	6	6	11	9	6	6	11	9	6	6	11	34.2	34.2	34.2	62.919	559	559	0	174.69	25	14.5	15.9	29	2637300000	471970000	402590000	667310000	1095400000	32	DIWSWVPER;EIQLLQMANEK;ELSCTELQELK;FALCQPLLLFSSLQHGYSLAR;FYFQCEGHEPTLLLIK;HPELTKPPPLMAAEPTAPLSHSASSDPADR;HSSSCLPLPEFVDNTQVPSYCLNAR;LSPFLAAR;MDAAIQDLGPK;MDAAIQDLGPKELSCTELQELK;MDSPGYNCFVDKDK;TVTPDASVYSDIVGK;WLFGELPLCYFAR;YEWVVIK				1870	1572;2400;2546;2915;3433;4428;4490;7027;7390;7391;7417;11029;12215;12359	True;True;True;True;True;True;True;True;True;True;True;True;True;True	1582;2420;2568;2942;3468;4469;4533;7088;7453;7454;7481;11135;12329;12474
P08754	P08754	14	9	9	Guanine nucleotide-binding protein G(k) subunit alpha	GNAI3	sp|P08754|GNAI3_HUMAN Guanine nucleotide-binding protein G(i) subunit alpha OS=Homo sapiens OX=9606 GN=GNAI3 PE=1 SV=3	1	14	9	9	10	9	8	14	5	4	5	9	5	4	5	9	51.7	34.7	34.7	40.532	354	354	0	323.31	44.4	34.2	32.8	51.7	3114900000	871470000	759510000	868810000	615150000	31	DGGVQACFSR;EIYTHFTCATDTK;EYQLNDSASYYLNDLDR;IDFGEAAR;IIHEDGYSEDECK;IIHEDGYSEDECKQYK;ISQSNYIPTQQDVLR;LFDSICNNK;LLLLGAGESGK;NVQFVFDAVTDVIIK;QLFVLAGSAEEGVMTPELAGVIK;SPLTICYPEYTGSNTYEEAAAYIQCQFEDLNR;SREYQLNDSASYYLNDLDRISQSNYIPTQQDVLR;TTGIVETHFTFK				336	1450;2413;2883;4644;4902;4903;5276;6052;6533;8285;8780;9971;10051;10922	True;False;True;True;True;True;True;False;False;False;True;True;True;False	1460;2434;2910;4688;4948;4949;5325;6108;6592;8370;8869;10068;10148;11026
P27824	P27824	14	14	14	Calnexin	CANX	sp|P27824|CALX_HUMAN Calnexin OS=Homo sapiens OX=9606 GN=CANX PE=1 SV=2	1	14	14	14	9	11	8	5	9	11	8	5	9	11	8	5	21.8	21.8	21.8	67.567	592	592	0	113.46	17.9	19.3	16.7	9.3	2283900000	750890000	1019600000	396460000	116960000	31	AEEDEILNR;AEEDEILNRSPR;APVPTGEVYFADSFDR;CESAPGCGVWQR;CESAPGCGVWQRPVIDNPNYK;GTLSGWILSK;IPNPDFFEDLEPFR;IVDDWANDGWGLK;IVDDWANDGWGLKK;KIPNPDFFEDLEPFR;TPELNLDQFHDK;TPYTIMFGPDK;WKPPMIDNPSYQGIWK;WKPPMIDNPSYQGIWKPR				520	224;225;796;1148;1149;4123;5156;5360;5361;5558;10799;10832;12208;12209	True;True;True;True;True;True;True;True;True;True;True;True;True;True	225;226;801;1153;1154;4162;5204;5411;5412;5610;10902;10935;12322;12323
Q15029	Q15029	14	14	14	116 kDa U5 small nuclear ribonucleoprotein component	EFTUD2	sp|Q15029|U5S1_HUMAN 116 kDa U5 small nuclear ribonucleoprotein component OS=Homo sapiens OX=9606 GN=EFTUD2 PE=1 SV=1	1	14	14	14	6	6	9	3	6	6	9	3	6	6	9	3	25.1	25.1	25.1	109.43	972	972	0	184.18	10.3	8.7	18	4.2	1487300000	202290000	393950000	763680000	127370000	30	GHVTQDAPIPGSPLYTIK;GLAEDIENEVVQITWNR;IEHTYTGGVDSDLGEAMSDCDPDGPLMCHTTK;ILDAVVAQEPLHR;ITMIAEPLEK;NVTLCGHLHHGK;SFVEFILEPLYK;SIVIRPLEPQPAPHLAR;TCFVDCLIEQTHPEIR;TLDELGIHLTK;VEESGEHVILGTGELYLDCVMHDLR;VPAGNWVLIEGVDQPIVK;YDWDLLAAR;YYPTAEEVYGPEVETIVQEEDTQPLTEPIIKPVK				1156	3741;3818;4720;4967;5322;8290;9602;9734;10350;10655;11257;11803;12330;12679	True;True;True;True;True;True;True;True;True;True;True;True;True;True	3776;3854;4764;5014;5373;8375;9696;9830;10448;10758;11363;11915;12445;12798
Q04637;O43432	Q04637	14;3	14;3	14;3	Eukaryotic translation initiation factor 4 gamma 1	EIF4G1	sp|Q04637|IF4G1_HUMAN Eukaryotic translation initiation factor 4 gamma 1 OS=Homo sapiens OX=9606 GN=EIF4G1 PE=1 SV=4	2	14	14	14	7	6	6	3	7	6	6	3	7	6	6	3	12.9	12.9	12.9	175.49	1599	1599;1585	0	234.17	6.2	4.9	4.9	3.2	1255300000	397640000	366640000	284140000	206930000	25	AASLLLEILGLLCK;ELQALYALQALVVTLEQPPNLLR;EMDEAATAEER;FIGELFK;FMLQDVLDLR;FSALQQAVPTESTDNRR;GSSGGSGAKPSDAASEAARPATSTLNR;LQGINCGPDFTPSFANLGR;LTPQMFQQLMK;MLTEAIMHDCVVK;NHDEESLECLCR;PGSIDSNNQLFAPGGR;SDQWKPLNLEEK;VPTTEKPTVTVNFR				991	116;2535;2570;3090;3203;3316;4090;6861;7130;7591;7904;8368;9509;11847	True;True;True;True;True;True;True;True;True;True;True;True;True;True	117;2557;2592;3120;3234;3351;4129;6922;7191;7659;7986;8455;9601;11959
P38919	P38919	14	10	10	Eukaryotic initiation factor 4A-III;Eukaryotic initiation factor 4A-III, N-terminally processed	EIF4A3	sp|P38919|IF4A3_HUMAN Eukaryotic initiation factor 4A-III OS=Homo sapiens OX=9606 GN=EIF4A3 PE=1 SV=4	1	14	10	10	11	9	6	4	7	8	4	3	7	8	4	3	40.9	35.3	35.3	46.871	411	411	0	95.843	28.2	25.8	14.4	13.9	2036600000	700620000	864220000	273730000	198080000	24	DIEQYYSTQIDEMPMNVADLI;EANFTVSSMHGDMPQK;ETQALILAPTR;GIYAYGFEK;GIYAYGFEKPSAIQQR;GLDVPQVSLIINYDLPNNR;GVAINFVK;LDYGQHVVAGTPGR;MLVLDEADEMLNK;PSAIQQR;QFFVAVER;VDWLTEK;VLISTDVWAR;YLPPATQVVLISATLPHEILEMTNK				620	1525;2082;2782;3811;3812;3832;4140;5919;7592;8454;8612;11231;11631;12487	True;True;True;False;False;True;True;True;True;False;True;False;True;True	1535;2097;2808;3847;3848;3868;4179;5973;7660;8541;8699;11337;11743;12604
O00410;O60518	O00410	14;1	14;1	14;1	Importin-5	IPO5	sp|O00410|IPO5_HUMAN Importin-5 OS=Homo sapiens OX=9606 GN=IPO5 PE=1 SV=4	2	14	14	14	6	6	6	2	6	6	6	2	6	6	6	2	21.1	21.1	21.1	123.63	1097	1097;1105	0	136.48	9.2	9.8	9.2	3	473110000	147970000	219750000	105390000	0	21	AAAAAEQQQFYLLLGNLLSPDNVVR;AIGTEPDSDVLSEIMHSFAK;FMQDASDVMQLLLK;HFADLLPGFLQAVNDSCYQNDDSVLK;ITFLLQAIR;LMVPLLK;LVLEQVVTSIASVADTAEEK;QAEETYENIPGQSK;QWGLCIFDDVIEHCSPASFK;SLVEIADTVPK;VAAAESMPLLLECAR;VIAALLQTMEDQGNQR;VSDILHSIFSSYK;YAEYFLRPMLQYVCDNSPEVR				53	2;490;3208;4304;5302;6672;7216;8510;9060;9859;11069;11479;11919;12285	True;True;True;True;True;True;True;True;True;True;True;True;True;True	2;493;3239;4345;5351;6733;7278;8597;9149;9956;11175;11589;12032;12399
P49790	P49790	14	14	14	Nuclear pore complex protein Nup153	NUP153	sp|P49790|NU153_HUMAN Nuclear pore complex protein Nup153 OS=Homo sapiens OX=9606 GN=NUP153 PE=1 SV=2	1	14	14	14	6	8	4	0	6	8	4	0	6	8	4	0	19.5	19.5	19.5	153.94	1475	1475	0	191.14	9	10.4	5.4	0	757360000	329650000	337620000	90083000	0	20	DSTSQHDDDNISTTSGFSSR;FGLSSGLSNPVSLTPFQFGVSNLGQEEK;FKPVIGTWDCDTCLVQNKPEAIK;FVASKPLEEEEMEVPVLPK;GGFSFGNVEPASLPSASVFVLGR;KPAFNLSAFGTLSPSLGNSSILK;NEDVCSCSTDTSEVPR;QLSAQSYGVTSSTAR;RIPSIVSSPLNSPLDR;SHLNFSMLESPALHCQPSTSSAFPIGSSGFSLVK;TAELSGSSSTLEPIISSSAHHVTTVNSTNCK;TTLSASGTGFGDK;TTYGGAAAAVR;VQMTSPSSTGSPMFK				715	1874;3060;3118;3380;3692;5592;7827;8827;9217;9672;10306;10934;10961;11873	True;True;True;True;True;True;True;True;True;True;True;True;True;True	1887;3090;3148;3415;3727;5644;7909;8916;9308;9768;10404;11039;11066;11985
Q9ULV0	Q9ULV0	14	10	10	Unconventional myosin-Vb	MYO5B	sp|Q9ULV0|MYO5B_HUMAN Unconventional myosin-Vb OS=Homo sapiens OX=9606 GN=MYO5B PE=1 SV=3	1	14	10	10	4	10	7	3	3	6	6	2	3	6	6	2	10.8	9.1	9.1	213.67	1848	1848	0	88.763	2	7.3	6.3	2.8	918460000	103260000	371660000	404140000	39409000	18	ACGVLETIR;AQDLEAAQALAQSER;EEVLILR;FPLVADLFHDDKDPVPATTPGK;LGILDLLDEECK;LGILDLLDEECKVPK;LVTTSETYVK;NLHQSGAVQTMEPLIQAAQLLQLK;NPDILVGENDLTALSYLHEPAVLHNLK;NQSIIVSGESGAGK;TMSLQQVINAR;TSLHLLMETLNATTPHYVR;VLASSPIMEAIGNAK;YNISQLEEWLR				1871	144;801;2245;3264;6194;6196;7280;7988;8099;8155;10772;10889;11566;12535	False;True;False;True;False;True;True;True;True;False;True;True;True;True	145;806;2263;3296;6250;6252;7342;8070;8184;8240;10875;10992;11676;12652
Q92974	Q92974	14	14	14	Rho guanine nucleotide exchange factor 2	ARHGEF2	sp|Q92974|ARHG2_HUMAN Rho guanine nucleotide exchange factor 2 OS=Homo sapiens OX=9606 GN=ARHGEF2 PE=1 SV=4	1	14	14	14	5	3	4	6	5	3	4	6	5	3	4	6	23.1	23.1	23.1	111.54	986	986	0	175.23	9.4	6	7.5	7.8	720370000	223350000	247180000	108210000	141630000	17	ALVELLR;ATEAGSLEAR;DLLVGPGVELLLTPR;ELLSNVDEGIYQLEK;FLSQLLER;GMFLISAAPPEMYEVHTASR;LGDLLISQFSGPSAEQMCK;LIHDGCLLWK;LVNLYGLLHGLQAAVAQQDTLMEAR;QATELALLQR;QLAALGQTEPLPAEAPWAR;SVSTTNIAGHFNDESPLGLR;TCPSREDFPLIETEDEAYLR;TGMLEELHLEPGVVQGLFPCVDELSDIHTR				1475	681;965;1680;2511;3183;3912;6149;6330;7235;8537;8741;10244;10356;10519	True;True;True;True;True;True;True;True;True;True;True;True;True;True	685;970;1690;2533;3213;3948;6205;6387;7297;8624;8830;10342;10454;10621
Q6S8J3	Q6S8J3	14	1	0	POTE ankyrin domain family member E	POTEE	sp|Q6S8J3|POTEE_HUMAN POTE ankyrin domain family member E OS=Homo sapiens OX=9606 GN=POTEE PE=2 SV=3	1	14	1	0	9	11	8	13	0	0	1	0	0	0	0	0	11.3	1.7	0	121.36	1075	1075	1	-2	9.3	8.9	9.5	9.6	68530000	0	0	68530000	0	1	AGFAGDDAPR;AGFAGDDAPRAVFPSIVGRPR;AVFPSIVGR;AVFPSIVGRPR;DIKEKLCYVALDFEQEMATAASSSSLEK;EIVRDIKEK;IWHHTFYNELR;LCYVALDFEQEMATAASSSSLEK;QEYDESGPSIVHR;QEYDESGPSIVHRK;RGILTLK;SYELPDGQVITIGNER;SYELPDGQVITIGNERFR;VAPEEHPILLTEAPLNPK	+			1291	361;362;1024;1025;1537;2409;5414;5830;8606;8607;9187;10264;10265;11127	False;False;False;False;False;False;False;False;False;False;False;False;False;True	362;363;1029;1030;1547;2430;5466;5882;5883;8693;8694;9276;10362;10363;11233
P19105;O14950;P24844	P19105;O14950;P24844	13;13;7	13;13;7	13;13;7	Myosin regulatory light chain 12A;Myosin regulatory light chain 12B;Myosin regulatory light polypeptide 9	MYL12A;MYL12B;MYL9	sp|P19105|ML12A_HUMAN Myosin regulatory light chain 12A OS=Homo sapiens OX=9606 GN=MYL12A PE=1 SV=2;sp|O14950|ML12B_HUMAN Myosin regulatory light chain 12B OS=Homo sapiens OX=9606 GN=MYL12B PE=1 SV=2;sp|P24844|MYL9_HUMAN Myosin regulatory light polypeptide	3	13	13	13	13	10	8	13	13	10	8	13	13	10	8	13	66.7	66.7	66.7	19.794	171	171;172;172	0	323.31	66.7	63.2	63.2	66.7	29952000000	8762500000	8679800000	4543700000	7966500000	108	ATSNVFAMFDQSQIQEFK;DGFIDKEDLHDMLASLGK;EAFNMIDQNR;EAFNMIDQNRDGFIDKEDLHDMLASLGK;EDLHDMLASLGK;ELLTTMGDR;ELLTTMGDRFTDEEVDELYR;ELLTTMGDRFTDEEVDELYREAPIDK;FTDEEVDELYR;GNFNYIEFTR;KGNFNYIEFTR;LNGTDPEDVIR;NAFACFDEEATGTIQEDYLR				90	998;1445;2041;2042;2152;2516;2517;2518;3353;3932;5544;6696;7770	True;True;True;True;True;True;True;True;True;True;True;True;True	1003;1454;1455;2055;2056;2167;2538;2539;2540;3388;3970;5596;6757;7851
P26599;O95758	P26599	13;1	13;1	13;1	Polypyrimidine tract-binding protein 1	PTBP1	sp|P26599|PTBP1_HUMAN Polypyrimidine tract-binding protein 1 OS=Homo sapiens OX=9606 GN=PTBP1 PE=1 SV=1	2	13	13	13	10	11	11	9	10	11	11	9	10	11	11	9	42.7	42.7	42.7	57.221	531	531;552	0	322.61	36.7	40.1	39.2	28.1	12091000000	2619500000	2954200000	4170900000	2346500000	102	AQAALQAVNSVQSGNLALAASAAAVDAGMAMAGQSPVLR;GQPIYIQFSNHK;HQNVQLPREGQEDQGLTK;IAIPGLAGAGNSVLLVSNLNPER;IIVENLFYPVTLDVLHQIFSK;KLPIDVTEGEVISLGLPFGK;LSLDGQNIYNACCTLR;MDGIVPDIAVGTK;MDGIVPDIAVGTKR;NFQNIFPPSATLHLSNIPPSVSEEDLK;NNQFQALLQYADPVSAQHAK;TDSSPNQAR;VTNLLMLK				507	797;4027;4449;4566;4941;5571;7007;7404;7405;7874;8088;10387;12013	True;True;True;True;True;True;True;True;True;True;True;True;True	802;4066;4492;4610;4988;5623;7068;7467;7468;7956;8173;10487;12127
P45880	P45880	13	13	13	Voltage-dependent anion-selective channel protein 2	VDAC2	sp|P45880|VDAC2_HUMAN Voltage-dependent anion-selective channel protein 2 OS=Homo sapiens OX=9606 GN=VDAC2 PE=1 SV=2	1	13	13	13	11	9	11	8	11	9	11	8	11	9	11	8	46.3	46.3	46.3	31.566	294	294	0	93.822	45.9	35.4	45.9	26.2	9577000000	3301400000	3136400000	1981000000	1158200000	78	ATHGQTCAR;ATHGQTCARPMCIPPSYADLGK;GFGFGLVK;LTFDTTFSPNTGK;LTFDTTFSPNTGKK;LTLSALVDGK;PMCIPPSYADLGK;SINAGGHK;TGDFQLHTNVNDGTEFGGSIYQK;VNNSSLIGVGYTQTLRPGVK;VTGTLETK;WCEYGLTFTEK;YQLDPTASISAK				656	974;975;3643;7093;7094;7113;8430;9710;10491;11782;11997;12173;12583	True;True;True;True;True;True;True;True;True;True;True;True;True	979;980;3678;7154;7155;7174;8517;9806;10591;11894;12111;12287;12701
P06733;P13929;P09104	P06733	13;2;2	13;2;2	13;2;2	Alpha-enolase	ENO1	sp|P06733|ENOA_HUMAN Alpha-enolase OS=Homo sapiens OX=9606 GN=ENO1 PE=1 SV=2	3	13	13	13	11	9	5	4	11	9	5	4	11	9	5	4	49.3	49.3	49.3	47.168	434	434;434;434	0	132.98	42.9	37.3	15.7	14.5	3487900000	1477800000	1188000000	722660000	99444000	67	AAVPSGASTGIYEALELR;DATNVGDEGGFAPNILENKEGLELLK;DYPVVSIEDPFDQDDWGAWQK;FGANAILGVSLAVCK;GNPTVEVDLFTSK;HIADLAGNSEVILPVPAFNVINGGSHAGNK;LAMQEFMILPVGAANFR;LAQANGWGVMVSHR;LMIEMDGTENK;LNVTEQEK;VNQIGSVTESLQACK;VVIGMDVAASEFFR;YISPDQLADLYK				304	131;1317;2002;3033;3940;4348;5746;5760;6650;6737;11791;12074;12445	True;True;True;True;True;True;True;True;True;True;True;True;True	132;1324;2016;3063;3978;4389;5798;5812;6710;6798;11903;12188;12561
P46937;Q86UL8	P46937	13;1	13;1	12;0	Transcriptional coactivator YAP1	YAP1	sp|P46937|YAP1_HUMAN Transcriptional coactivator YAP1 OS=Homo sapiens OX=9606 GN=YAP1 PE=1 SV=2	2	13	13	12	9	9	5	7	9	9	5	7	8	8	5	7	41.7	41.7	40.1	54.461	504	504;1455	0	323.31	32.3	34.5	16.7	25.6	7133200000	2695600000	2493800000	934340000	1009500000	57	AHSSPASLQLGAVSPGTLTPTGVVSGPAATPTAQHLR;DESTDSGLSMSSYSVPR;GDSETDLEALFNAVMNPK;ISQSAPVKQPPPLAPQSPQGGVMGGSNSNQQQQMR;KLPDSFFKPPEPK;LDKESFLTWL;LPDSFFKPPEPK;QPPPLAPQSPQGGVMGGSNSNQQQQMR;SQLPTLEQDGGTQNPVSSPGMSQELR;TANVPQTVPMR;TMTTNSSDPFLNSGTYHSR;TTSWLDPR;YFLNHIDQTTTWQDPR				672	462;1387;3556;5275;5568;5877;6752;8885;10029;10327;10773;10958;12371	True;True;True;True;True;True;True;True;True;True;True;True;True	465;1396;3591;5324;5620;5930;6813;8974;10126;10425;10876;11063;12486
O43175	O43175	13	13	13	D-3-phosphoglycerate dehydrogenase	PHGDH	sp|O43175|SERA_HUMAN D-3-phosphoglycerate dehydrogenase OS=Homo sapiens OX=9606 GN=PHGDH PE=1 SV=4	1	13	13	13	11	10	9	8	11	10	9	8	11	10	9	8	36.4	36.4	36.4	56.65	533	533	0	196.35	30.4	27.8	23.5	21.4	4433000000	1351000000	1139200000	1245600000	697160000	56	AGTGVDNVDLEAATR;ALQSGQCAGAALDVFTEEPPRDR;ALVDHENVISCPHLGASTK;DLPLLLFR;GTIQVITQGTSLK;ILQDGGLQVVEK;NAGNCLSPAVIVGLLK;PWIGLAEALGTLMR;QHVTEAFQFHF;SLTGVVNAQALTSAFSPHTK;TLGILGLGR;TQTSDPAMLPTMIGLLAEAGVR;VLISDSLDPCCR				121	411;651;679;1697;4120;5035;7772;8486;8689;9855;10682;10858;11628	True;True;True;True;True;True;True;True;True;True;True;True;True	414;654;683;1707;4159;5082;7853;8573;8776;9952;10785;10961;11740
Q14103	Q14103	13	13	12	Heterogeneous nuclear ribonucleoprotein D0	HNRNPD	sp|Q14103|HNRPD_HUMAN Heterogeneous nuclear ribonucleoprotein D0 OS=Homo sapiens OX=9606 GN=HNRNPD PE=1 SV=1	1	13	13	12	9	8	9	8	9	8	9	8	8	7	8	7	32.1	32.1	29.9	38.434	355	355	0	121.22	26.2	25.6	25.6	22.3	11221000000	2552400000	3171400000	3642700000	1854500000	55	ESESVDK;EYFGGFGEVESIELPMDNK;FGEVVDCTLK;GFCFITFK;GFCFITFKEEEPVK;GFCFITFKEEEPVKK;GFGFVLFK;HSEAATAQREEWK;IFVGGLSPDTPEEK;IREYFGGFGEVESIELPMDNK;MFIGGLSWDTTK;MFIGGLSWDTTKK;NEEDEGHSNSSPR				1100	2727;2870;3046;3628;3629;3630;3649;4477;4789;5215;7482;7483;7830	True;True;True;True;True;True;True;True;True;True;True;True;True	2753;2897;3076;3663;3664;3665;3684;4520;4834;5263;7549;7550;7912
Q6IBS0	Q6IBS0	13	13	12	Twinfilin-2	TWF2	sp|Q6IBS0|TWF2_HUMAN Twinfilin-2 OS=Homo sapiens OX=9606 GN=TWF2 PE=1 SV=2	1	13	13	12	9	9	8	6	9	9	8	6	9	9	7	6	50.1	50.1	48.1	39.548	349	349	0	232	37	37.8	35.5	28.7	5282700000	1738500000	1757900000	816770000	969480000	51	AHQTGIHATEELK;AHQTGIHATEELKEFFAK;AVLPLLDAQQPCYLLYR;DDLSFAGYQK;ETIELVHTEPTDVAQLPSR;HLSSCAAPAPLTSAER;HQTLQGLAFPLQPEAQR;IEIGDGAELTAEFLYDEVHPK;LLDSVEQDFHLEIAK;MVNYIQMK;TEISVESK;VVIEDEQLVLGASQEPVGR;YHFFLYK				1274	458;459;1047;1351;2766;4398;4453;4722;6430;7732;10415;12073;12422	True;True;True;True;True;True;True;True;True;True;True;True;True	461;462;1052;1359;2792;4439;4496;4766;6489;7812;10515;12187;12538
P15880	P15880	13	13	13	40S ribosomal protein S2	RPS2	sp|P15880|RS2_HUMAN 40S ribosomal protein S2 OS=Homo sapiens OX=9606 GN=RPS2 PE=1 SV=2	1	13	13	13	9	9	5	9	9	9	5	9	9	9	5	9	47.1	47.1	47.1	31.324	293	293	0	109.66	37.5	37.5	22.2	28	7176800000	2163500000	2372300000	797910000	1843000000	48	AEDKEWMPVTK;AFVAIGDYNGHVGLGVK;ESEIIDFFLGASLK;ETVFTKSPYQEFTDHLVK;EWMPVTK;GCTATLGNFAK;GTGIVSAPVPK;IGKPHTVPCK;LLMMAGIDDCYTSAR;LSIVPVR;SLEEIYLFSLPIK;SPYQEFTDHLVK;TYSYLTPDLWK				425	220;339;2725;2788;2861;3517;4116;4829;6545;7004;9765;9997;11063	True;True;True;True;True;True;True;True;True;True;True;True;True	221;340;2751;2814;2888;3552;4155;4874;6604;7065;9861;10094;11169
Q12905	Q12905	13	13	13	Interleukin enhancer-binding factor 2	ILF2	sp|Q12905|ILF2_HUMAN Interleukin enhancer-binding factor 2 OS=Homo sapiens OX=9606 GN=ILF2 PE=1 SV=2	1	13	13	13	7	10	9	8	7	10	9	8	7	10	9	8	49	49	49	43.062	390	390	0	105.82	24.6	41	33.8	23.8	4234500000	921670000	1387200000	1063000000	862570000	47	AQDPSEVLTMLTNETGFEISSSDATVK;GTMTTGHNVADLVVILK;ILITTVPPNLR;ILPTLEAVAALGNK;INNVIDNLIVAPGTFEVQIEEVR;KLDPELHLDIK;NQDLAPNSAEQASILSLVTK;PFVPHIPFDFYLCEMAFPR;QPLALNVAYR;VKPAPDETSFSEALLK;VKPAPDETSFSEALLKR;VLQSALAAIR;WFEENASQSTVK				1033	802;4126;5009;5030;5119;5561;8136;8349;8882;11544;11545;11678;12191	True;True;True;True;True;True;True;True;True;True;True;True;True	807;4165;5056;5077;5167;5613;8221;8435;8971;11654;11655;11790;12305
P35240	P35240	13	13	13	Merlin	NF2	sp|P35240|MERL_HUMAN Merlin OS=Homo sapiens OX=9606 GN=NF2 PE=1 SV=1	1	13	13	13	5	8	8	9	5	8	8	9	5	8	8	9	27.9	27.9	27.9	69.689	595	595	0	96.935	15.5	21.7	21.2	16.5	1272200000	236030000	289820000	232670000	513630000	40	DLFDLVCR;EEPVTFHFLAK;ERETALDILHNENSDR;ETALDILHNENSDR;HLQEQLNELK;ISFPWNEIR;IYCPPEASVLLASYAVQAK;LLEIATKPTYPPMNPIPAPLPPDIPSFNLIGDSLSFDFK;NISYSDKEFTIKPLDK;RGFLAQEELLPK;RVINLYQMTPEMWEER;VINLYQMTPEMWEER;VLEAEVLALK				583	1633;2236;2711;2753;4391;5246;5427;6449;7950;9185;9374;11509;11583	True;True;True;True;True;True;True;True;True;True;True;True;True	1643;2254;2737;2779;4432;5294;5479;6508;8032;9274;9465;11619;11695
P40926	P40926	13	13	13	Malate dehydrogenase, mitochondrial	MDH2	sp|P40926|MDHM_HUMAN Malate dehydrogenase, mitochondrial OS=Homo sapiens OX=9606 GN=MDH2 PE=1 SV=3	1	13	13	13	12	12	8	5	12	12	8	5	12	12	8	5	52.7	52.7	52.7	35.503	338	338	0	144.85	49.7	50	35.5	24	4770900000	1963100000	1371200000	1107700000	328860000	38	AGAGSATLSMAYAGAR;ANTFVAELK;FVFSLVDAMNGK;GCDVVVIPAGVPR;GYLGPEQLPDCLK;IFGVTTLDIVR;IQEAGTEVVK;LTLYDIAHTPGVAADLSHIETK;MISDAIPELK;SQETECTYFSTPLLLGK;TIIPLISQCTPK;VAVLGASGGIGQPLSLLLK;VDFPQDQLTALTGR				629	351;743;3393;3511;4234;4768;5173;7115;7539;10015;10592;11156;11190	True;True;True;True;True;True;True;True;True;True;True;True;True	352;748;3428;3546;4275;4813;5221;7176;7607;10112;10695;11262;11296
Q9HCM4	Q9HCM4	13	13	12	Band 4.1-like protein 5	EPB41L5	sp|Q9HCM4|E41L5_HUMAN Band 4.1-like protein 5 OS=Homo sapiens OX=9606 GN=EPB41L5 PE=1 SV=3	1	13	13	12	8	8	7	9	8	8	7	9	7	8	6	8	33.7	33.7	32.6	81.855	733	733	0	227.05	25.5	25.8	18.8	16.8	1757200000	440500000	522690000	312800000	481250000	38	DGISLISPPAPFLVDAVTSSGPILAEEAVLK;DGISLISPPAPFLVDAVTSSGPILAEEAVLKQK;EATDELDALLASLTENLIDHTVAPQVSSTSMITPR;FMDSAQVAHWLDGTK;FYSSEPNNLREELTR;GQTPAQAETNYLNK;IGLFFWPK;IGSPYCLHLR;LDCPFDTAVQLAAYNLQAELGDYDLAEHSPELVSEFR;LPGLGEPEVEYETLKDTSEK;SALPVSPSISSAPVPVEIENLPQSPGTDQHDR;VSLLDGTDVSVDLPK;WLEMYGVDMHVVK				1716	1456;1457;2102;3199;3442;4032;4831;4848;5837;6769;9439;11935;12214	True;True;True;True;True;True;True;True;True;True;True;True;True	1466;1467;2117;3230;3477;4071;4876;4893;5890;6830;9530;12049;12328
P55084	P55084	13	13	13	Trifunctional enzyme subunit beta, mitochondrial;3-ketoacyl-CoA thiolase	HADHB	sp|P55084|ECHB_HUMAN Trifunctional enzyme subunit beta, mitochondrial OS=Homo sapiens OX=9606 GN=HADHB PE=1 SV=3	1	13	13	13	7	5	7	8	7	5	7	8	7	5	7	8	38	38	38	51.294	474	474	0	184.82	23.2	13.5	20.7	20.5	4778200000	1016800000	550270000	1340700000	1870400000	35	AALTGLLHR;AMDSDWFAENYMGR;AMDSDWFAENYMGRK;AQDEGLLSDVVPFKVPGK;DFMYVSQDPK;DLMPHDLAR;DNGIRPSSLEQMAK;DQLLLGPTYATPK;EGGQYGLVAACAAGGQGHAMIVEAYPK;FNFLAPELPAVSEFSTSETMGHSADR;FNNWGGSLSLGHPFGATGCR;TPFLLSGTSYK;VGLPPLEK				796	95;701;702;800;1417;1685;1761;1817;2296;3232;3242;10801;11420	True;True;True;True;True;True;True;True;True;True;True;True;True	95;705;706;805;1426;1695;1774;1830;2315;3264;3274;10904;11529
P22314	P22314	13	13	13	Ubiquitin-like modifier-activating enzyme 1	UBA1	sp|P22314|UBA1_HUMAN Ubiquitin-like modifier-activating enzyme 1 OS=Homo sapiens OX=9606 GN=UBA1 PE=1 SV=3	1	13	13	13	11	6	7	2	11	6	7	2	11	6	7	2	19.9	19.9	19.9	117.85	1058	1058	0	134.91	17.5	8.2	10.4	2.5	2580300000	1144200000	612930000	687930000	135290000	29	AAVATFLQSVQVPEFTPK;AENYDIPSADR;ATLPSPDKLPGFK;GNVQVVIPFLTESYSSSQDPPEK;LAGTQPLEVLEAVQR;LAYVAAGDLAPINAFIGGLAAQEVMK;LDQPMTEIVSR;LQTSSVLVSGLR;NEEDAAELVALAQAVNAR;NFPNAIEHTLQWAR;NGFLNLALPFFGFSEPLAAPR;QPAENVNQYLTDPK;YFLVGAGAIGCELLK				472	125;271;984;3951;5728;5804;5903;6915;7829;7873;7885;8872;12372	True;True;True;True;True;True;True;True;True;True;True;True;True	126;272;989;3989;5780;5856;5957;6976;7911;7955;7967;8961;12487
Q9Y2W1	Q9Y2W1	13	12	12	Thyroid hormone receptor-associated protein 3	THRAP3	sp|Q9Y2W1|TR150_HUMAN Thyroid hormone receptor-associated protein 3 OS=Homo sapiens OX=9606 GN=THRAP3 PE=1 SV=2	1	13	12	12	5	5	5	7	4	4	5	7	4	4	5	7	16.4	16.4	16.4	108.66	955	955	0	165.68	9.1	7.9	7.4	12.9	1725200000	166930000	226250000	330600000	1001500000	26	ASESSKPWPDATYGTGSASR;DSRPSQAAGDNQGDEAKEQTFSGGTSQDTK;EEEWDPEYTPK;EHHFGSSGMTLHER;EQTFSGGTSQDTK;IDISPSTFR;MDSFDEDLARPSGLLAQER;NREEEWDPEYTPK;PWPDATYGTGSASR;SIFQHIQSAQSQR;SPLQSVVVR;SPSELFAQHIVTIVHHVK;TEELEEESFPER				1924	888;1871;2206;2343;2700;4658;7416;8169;8489;9693;9970;9983;10408	True;True;False;True;True;True;True;True;True;True;True;True;True	893;1884;2224;2363;2726;4702;7480;8254;8576;9789;10067;10080;10508
P55884	P55884	13	13	13	Eukaryotic translation initiation factor 3 subunit B	EIF3B	sp|P55884|EIF3B_HUMAN Eukaryotic translation initiation factor 3 subunit B OS=Homo sapiens OX=9606 GN=EIF3B PE=1 SV=3	1	13	13	13	7	5	5	2	7	5	5	2	7	5	5	2	21.7	21.7	21.7	92.48	814	814	0	95.728	12.9	8.1	11.4	3.1	777170000	373300000	113020000	242910000	47941000	21	AQAVSEDAGGNEGRAAEAEPR;DRPQEADGIDSVIVVDNVPQVGPDR;GTQGVVTNFEIFR;GYIFLEYASPAHAVDAVK;MAQELYMEQK;MTLDTLSIYETPSMGLLDKK;PRPPTLLSQEQIK;QVPVDVVEMK;SDSRAQAVSEDAGGNEGRAAEAEPR;TSIFWNDVKDPVSIEER;VNLFTDFDK;YMTISDEWDIPEK;YMTISDEWDIPEKQPFK				803	799;1841;4131;4231;7382;7709;8452;9039;9513;10883;11775;12523;12524	True;True;True;True;True;True;True;True;True;True;True;True;True	804;1854;4170;4272;7444;7788;8539;9128;9605;10986;11887;12640;12641
Q12955;Q01484	Q12955	13;1	13;1	13;1	Ankyrin-3	ANK3	sp|Q12955|ANK3_HUMAN Ankyrin-3 OS=Homo sapiens OX=9606 GN=ANK3 PE=1 SV=3	2	13	13	13	6	6	6	7	6	6	6	7	6	6	6	7	4.9	4.9	4.9	480.4	4377	4377;3957	0	121.12	2.3	1.9	2.4	2.9	964620000	409000000	235510000	167970000	152140000	20	ATFSPIVTVEPR;DFPQYFAVVSR;DIEVLEGKPIYVDCYGNLAPLTK;DSMMIEELLVPSK;GLPQTAVCNLNITLPAHK;IDIVTLLEGPIFDYGNISGTR;IHGSGHVEEPASPLAAYQK;LANPPPMVEGEGLASR;LSLHEEEGSSGSEQK;LVEMGPAGAQFLGPVIVEIPHFGSMR;MNDPVESSLR;NATTDALTSVLTK;VENPNSLISQSFMLLK				1038	971;1422;1526;1863;3879;4661;4862;5749;7010;7175;7609;7797;11291	True;True;True;True;True;True;True;True;True;True;True;True;True	976;1431;1536;1876;3915;4705;4908;5801;7071;7237;7677;7879;11398
Q9BQG0	Q9BQG0	13	13	13	Myb-binding protein 1A	MYBBP1A	sp|Q9BQG0|MBB1A_HUMAN Myb-binding protein 1A OS=Homo sapiens OX=9606 GN=MYBBP1A PE=1 SV=2	1	13	13	13	6	5	7	3	6	5	7	3	6	5	7	3	14.5	14.5	14.5	148.85	1328	1328	0	96.652	6.2	5	7.6	3.7	630550000	102930000	236560000	214920000	76135000	20	ALVDILSEVSK;AMFLQPDLDSLVDFSTNNQK;AQHQQALSSLELLNVLFR;ATLQEILPEVLK;EAVSSAFFSLLQTLSTQFK;FLSPPALQGYVAWLR;LLGAALPLLTK;NSPLTVPMFLSLFSR;QPENALVLELLEPLLSIIR;SPAESCDLLGDIQTCIR;SVFGHICSHLTPR;VLDLVEVLVTK;VYSTALSSFLTK				1598	680;704;818;985;2114;3182;6478;8200;8879;9931;10207;11579;12166	True;True;True;True;True;True;True;True;True;True;True;True;True	684;708;823;990;2129;3212;6537;8285;8968;10028;10305;11691;12280
Q5T9A4	Q5T9A4	13	4	3	ATPase family AAA domain-containing protein 3B	ATAD3B	sp|Q5T9A4|ATD3B_HUMAN ATPase family AAA domain-containing protein 3B OS=Homo sapiens OX=9606 GN=ATAD3B PE=1 SV=1	1	13	4	3	6	7	4	9	2	2	2	2	1	1	2	1	21.1	10.2	6.9	72.572	648	648	0	31.493	11.9	13.6	7.6	13.1	446570000	139390000	132280000	7415600	167480000	9	ATLNAFLYHMGQHSNK;DKWSNFDPTGLER;GLLLFMDEADAFLR;ITVLEALR;LAQFDYGR;LHFDNCVLKPATEGK;LLSRPQDVLEGVVLSPSLEAR;QQQLLNEENLR;QQQLLNEENLRK;QTVLESIR;SEQIRAQAEER;TAGTLFGEGFR;WSNFDPTGLER				1257	982;1583;3863;5341;5764;6267;6597;8919;8920;9000;9555;10312;12249	True;False;True;False;False;True;True;False;False;False;False;False;False	987;1593;3899;5392;5816;6323;6656;9008;9009;9089;9649;10410;12363
P31943	P31943	12	12	7	Heterogeneous nuclear ribonucleoprotein H;Heterogeneous nuclear ribonucleoprotein H, N-terminally processed	HNRNPH1	sp|P31943|HNRH1_HUMAN Heterogeneous nuclear ribonucleoprotein H OS=Homo sapiens OX=9606 GN=HNRNPH1 PE=1 SV=4	1	12	12	7	8	11	7	8	8	11	7	8	5	6	3	4	34.7	34.7	19.4	49.229	449	449	0	201.43	25.4	34.5	24.1	25.2	12001000000	1804000000	4712300000	3712300000	1772300000	107	ATENDIYNFFSPLNPVR;DLNYCFSGMSDHR;GLPWSCSADEVQR;IQNGAQGIR;LMAMQRPGPYDR;MLGTEGGEGFVVK;MMLGTEGGEGFVVK;SNNVEMDWVLK;STGEAFVQFASQEIAEK;VHIEIGPDGR;VTGEADVEFATHEDAVAAMSK;YGDGGSTFQSTTGHCVHMR				562	968;1695;3883;5194;6626;7572;7603;9923;10147;11460;11988;12381	True;True;True;True;True;True;True;True;True;True;True;True	973;1705;3919;5242;6685;7640;7671;10020;10244;11569;12102;12496;12497
P60891;P21108	P60891;P21108	12;6	12;6	4;2	Ribose-phosphate pyrophosphokinase 1;Ribose-phosphate pyrophosphokinase 3	PRPS1;PRPS1L1	sp|P60891|PRPS1_HUMAN Ribose-phosphate pyrophosphokinase 1 OS=Homo sapiens OX=9606 GN=PRPS1 PE=1 SV=2;sp|P21108|PRPS3_HUMAN Ribose-phosphate pyrophosphokinase 3 OS=Homo sapiens OX=9606 GN=PRPS1L1 PE=1 SV=2	2	12	12	4	9	11	9	8	9	11	9	8	2	3	3	3	47.2	47.2	17	34.834	318	318;318	0	171.97	39.6	45.9	37.1	27.4	13206000000	3347600000	3896200000	3162300000	2800100000	71	IADRLGLELGK;IFSGSSHQDLSQK;INNACFEAVVVTNTIPQEDK;IQVIDISMILAEAIR;LGLELGK;LNVDFALIHK;MVLVGDVK;THNGESVSYLFSHVPL;VAILVDDMADTCGTICHAADK;VTAVIPCFPYAR;VTSIADR;VYAILTHGIFSGPAISR				821	4545;4781;5118;5204;6202;6732;7726;10563;11111;11969;12023;12144	True;True;True;True;True;True;True;True;True;True;True;True	4589;4826;5166;5252;6258;6793;7806;10666;11217;12083;12137;12258
P30041	P30041	12	12	12	Peroxiredoxin-6	PRDX6	sp|P30041|PRDX6_HUMAN Peroxiredoxin-6 OS=Homo sapiens OX=9606 GN=PRDX6 PE=1 SV=3	1	12	12	12	9	11	7	6	9	11	7	6	9	11	7	6	63.4	63.4	63.4	25.035	224	224	0	167.01	55.4	59.8	44.6	34.8	3907800000	1024100000	1777800000	955630000	150250000	65	DFTPVCTTELGR;DGDSVMVLPTIPEEEAK;DINAYNCEEPTEK;ELAILLGMLDPAEKDEK;LIALSIDSVEDHLAWSK;LPFPIIDDR;LSILYPATTGR;NFDEILR;PGGLLLGDVAPNFEANTTVGR;VATPVDWK;VVFVFGPDK;VVFVFGPDKK				537	1429;1440;1550;2433;6301;6763;6999;7851;8355;11146;12064;12065	True;True;True;True;True;True;True;True;True;True;True;True	1438;1449;1560;2454;6358;6824;7060;7933;8441;11252;12178;12179
Q12792	Q12792	12	11	11	Twinfilin-1	TWF1	sp|Q12792|TWF1_HUMAN Twinfilin-1 OS=Homo sapiens OX=9606 GN=TWF1 PE=1 SV=3	1	12	11	11	7	8	9	7	7	8	8	7	7	8	8	7	37.7	35.7	35.7	40.282	350	350	0	227.24	22.3	27.4	33.1	19.4	8867200000	2270600000	2245300000	2391300000	1960100000	59	DYDSFVLPLLEDK;HQTLQGVAFPISR;IEIDNGDELTADFLYEEVHPK;LLEIVER;NEIIILANTTNTELK;QLQMDVIR;QPCYILFR;SHQTGIQASEDVK;SHQTGIQASEDVKEIFAR;YHFFLYK;YLLSQSSPAPLTAAEEELR;YLLSQSSPAPLTAAEEELRQIK				1025	1984;4454;4721;6450;7839;8821;8877;9674;9675;12422;12479;12480	True;True;True;True;True;True;True;True;True;False;True;True	1997;4497;4765;6509;7921;8910;8966;9770;9771;12538;12596;12597
P26641	P26641	12	12	12	Elongation factor 1-gamma	EEF1G	sp|P26641|EF1G_HUMAN Elongation factor 1-gamma OS=Homo sapiens OX=9606 GN=EEF1G PE=1 SV=3	1	12	12	12	8	7	8	6	8	7	8	6	8	7	8	6	29.1	29.1	29.1	50.118	437	437	0	139.26	23.8	23.1	24	19.2	3828900000	1134600000	1109000000	1091400000	493880000	52	AAAPAPEEEMDECEQALAAEPK;AAGTLYTYPENWR;EYFSWEGAFQHVGK;ILGLLDAYLK;KLDPGSEETQTLVR;LDPGSEETQTLVR;QVLEPSFR;RILGLLDAYLK;STFVLDEFK;STFVLDEFKR;VLSAPPHFHFGQTNR;YSNEDTLSVALPYFWEHFDK				509	18;60;2871;4998;5562;5895;9027;9212;10144;10145;11683;12616	True;True;True;True;True;True;True;True;True;True;True;True	18;60;2898;5045;5614;5949;9116;9303;10241;10242;11795;12734
P39019	P39019	12	12	12	40S ribosomal protein S19	RPS19	sp|P39019|RS19_HUMAN 40S ribosomal protein S19 OS=Homo sapiens OX=9606 GN=RPS19 PE=1 SV=2	1	12	12	12	8	7	9	9	8	7	9	9	8	7	9	9	55.9	55.9	55.9	16.06	145	145	0	109.16	46.2	44.8	53.1	49	5053400000	1164100000	924110000	707170000	2258100000	52	ALAAFLK;DLDRIAGQVAAANK;DVNQQEFVR;ELAPYDENWFYTR;GGAGVGSMTK;IAGQVAAANK;LKVPEWVDTVK;LTPQGQR;LTPQGQRDLDRIAGQVAAANK;RVLQALEGLK;VLQALEGLK;VPEWVDTVK				621	541;1610;1946;2439;3687;4560;6392;7128;7129;9377;11666;11813	True;True;True;True;True;True;True;True;True;True;True;True	544;1620;1959;2460;3722;4604;6451;7189;7190;9468;11778;11925
P00558;P07205	P00558	12;2	12;2	12;2	Phosphoglycerate kinase 1	PGK1	sp|P00558|PGK1_HUMAN Phosphoglycerate kinase 1 OS=Homo sapiens OX=9606 GN=PGK1 PE=1 SV=3	2	12	12	12	10	11	9	6	10	11	9	6	10	11	9	6	40.5	40.5	40.5	44.614	417	417;417	0	125.02	33.1	39.1	28.8	16.3	5038800000	1823800000	1595000000	1149700000	470300000	49	ACANPAAGSVILLENLR;ALESPERPFLAILGGAK;IQLINNMLDK;ITLPVDFVTADK;ITLPVDFVTADKFDENAK;LGDVYVNDAFGTAHR;SVVLMSHLGRPDGVPMPDK;TGQATVASGIPAGWMGLDCGPESSK;VDFNVPMK;VLNNMEIGTSLFDEEGAK;VLPGVDALSNI;YSLEPVAVELK				269	138;588;5187;5318;5319;6157;10249;10523;11189;11655;11661;12615	True;True;True;True;True;True;True;True;True;True;True;True	139;591;5235;5369;5370;6213;10347;10625;11295;11767;11773;12733
P04406	P04406	12	12	12	Glyceraldehyde-3-phosphate dehydrogenase	GAPDH	sp|P04406|G3P_HUMAN Glyceraldehyde-3-phosphate dehydrogenase OS=Homo sapiens OX=9606 GN=GAPDH PE=1 SV=3	1	12	12	12	7	11	8	7	7	11	8	7	7	11	8	7	54.3	54.3	54.3	36.053	335	335	0	266.72	30.7	43	41.2	31.9	18210000000	4340100000	6928300000	4172000000	2770000000	48	GALQNIIPASTGAAK;GILGYTEHQVVSSDFNSDTHSSTFDAGAGIALNDHFVK;IISNASCTTNCLAPLAK;LISWYDNEFGYSNR;LVINGNPITIFQERDPSK;RVIISAPSADAPMFVMGVNHEK;TVDGPSGK;VIHDNFGIVEGLMTTVHAITATQK;VIISAPSADAPMFVMGVNHEK;VPTANVSVVDLTCR;VVDLMAHMASK;VVDLMAHMASKE				283	3485;3780;4928;6372;7207;9373;10967;11496;11499;11844;12053;12054	True;True;True;True;True;True;True;True;True;True;True;True	3520;3816;4975;6430;7269;9464;11072;11606;11609;11956;12167;12168
P62424	P62424	12	12	12	60S ribosomal protein L7a	RPL7A	sp|P62424|RL7A_HUMAN 60S ribosomal protein L7a OS=Homo sapiens OX=9606 GN=RPL7A PE=1 SV=2	1	12	12	12	8	9	8	12	8	9	8	12	8	9	8	12	38.7	38.7	38.7	29.995	266	266	0	147.04	27.4	31.6	24.8	38.7	17624000000	5092000000	5311500000	4068800000	3151800000	48	AGVNTVTTLVENK;AGVNTVTTLVENKK;LKVPPAINQFTQALDR;LKVPPAINQFTQALDRQTATQLLK;MGVPYCIIK;NFGIGQDIQPK;RHWGGNVLGPK;TCTTVAFTQVNSEDK;TNYNDRYDEIR;TNYNDRYDEIRR;VPPAINQFTQALDR;VVNPLFEK				875	426;427;6393;6394;7516;7861;9203;10359;10791;10792;11837;12094	True;True;True;True;True;True;True;True;True;True;True;True	429;430;6452;6453;7583;7943;9294;10457;10894;10895;11949;12208
P08865	P08865	12	12	12	40S ribosomal protein SA	RPSA	sp|P08865|RSSA_HUMAN 40S ribosomal protein SA OS=Homo sapiens OX=9606 GN=RPSA PE=1 SV=4	1	12	12	12	10	11	9	6	10	11	9	6	10	11	9	6	55.6	55.6	55.6	32.854	295	295	0	173.57	49.2	54.6	43.1	30.8	5438000000	1486900000	2069500000	1353500000	528120000	47	ADHQPLTEASYVNLPTIALCNTDSPLR;AIVAIENPADVSVISSR;EHPWEVMPDLYFYRDPEEIEK;FAAATGATPIAGR;FLAAGTHLGGTNLDFQMEQYIYK;FTPGTFTNQIQAAFR;FTPGTFTNQIQAAFREPR;LLVVTDPR;SDGIYIINLK;SGALDVLQMK;SGALDVLQMKEEDVLK;YVDIAIPCNNK				337	171;526;2351;2893;3120;3367;3368;6618;9481;9607;9608;12655	True;True;True;True;True;True;True;True;True;True;True;True	172;529;2371;2920;3150;3402;3403;6677;9572;9701;9702;12774
P62834	P62834	12	12	4	Ras-related protein Rap-1A	RAP1A	sp|P62834|RAP1A_HUMAN Ras-related protein Rap-1A OS=Homo sapiens OX=9606 GN=RAP1A PE=1 SV=1	1	12	12	4	6	7	9	8	6	7	9	8	0	0	3	3	66.3	66.3	29.3	20.987	184	184	0	266.76	34.2	36.4	62.5	51.1	7509500000	1375400000	1588500000	1691500000	2854200000	47	CDLEDER;CDLEDERVVGKEQGQNLAR;DTEDVPMILVGNK;EQGQNLAR;INVNEIFYDLVR;LVVLGSGGVGK;QVEVDCQQCMLEILDTAGTEQFTAMR;QWCNCAFLESSAK;SALTVQFVQGIFVEK;VKDTEDVPMILVGNK;YDPTIEDSYR;YDPTIEDSYRK				887	1133;1134;1885;2661;5123;7285;9013;9057;9442;11539;12327;12328	True;True;True;True;True;True;True;True;True;True;True;True	1138;1139;1898;2686;5171;7347;9102;9146;9533;11649;12442;12443
P50991	P50991	12	12	12	T-complex protein 1 subunit delta	CCT4	sp|P50991|TCPD_HUMAN T-complex protein 1 subunit delta OS=Homo sapiens OX=9606 GN=CCT4 PE=1 SV=4	1	12	12	12	9	9	7	8	9	9	7	8	9	9	7	8	27.6	27.6	27.6	57.924	539	539	0	225.05	25	24.1	19.7	20	4519200000	1616600000	1225500000	1380300000	296810000	46	AFADAMEVIPSTLAENAGLNPISTVTELR;ALIAGGGAPEIELALR;AYILNLVK;DALSDLALHFLNK;ETLLNSATTSLNSK;GIEILTDMSRPVELSDR;GIEILTDMSRPVELSDRETLLNSATTSLNSK;GIHPTIISESFQK;IGLIQFCLSAPK;TLSGMESYCVR;VIDPATATSVDLR;VIDPATATSVDLRDIK				735	302;609;1109;1302;2773;3755;3756;3768;4834;10734;11482;11483	True;True;True;True;True;True;True;True;True;True;True;True	303;612;1114;1309;2799;3790;3791;3803;4879;10837;11592;11593
P63104	P63104	12	12	9	14-3-3 protein zeta/delta	YWHAZ	sp|P63104|1433Z_HUMAN 14-3-3 protein zeta/delta OS=Homo sapiens OX=9606 GN=YWHAZ PE=1 SV=1	1	12	12	9	7	11	9	5	7	11	9	5	4	8	6	3	48.2	48.2	38	27.745	245	245	0	265.05	35.5	48.2	40	24.9	3574900000	1057000000	1313700000	893240000	310900000	45	DICNDVLSLLEK;DSTLIMQLLR;FLIPNASQAESK;GIVDQSQQAYQEAFEISK;IETELRDICNDVLSLLEK;KGIVDQSQQAYQEAFEISK;LAEQAER;NLLSVAYK;SVTEQGAELSNEER;TAFDEAIAELDTLSEESYK;YLAEVAAGDDK;YLAEVAAGDDKK				912	1519;1873;3150;3805;4740;5542;5708;8001;10246;10310;12452;12453	True;True;True;True;True;True;True;True;True;True;True;True	1529;1886;3180;3841;4784;5594;5760;8083;10344;10408;12568;12569
P40938	P40938	12	12	12	Replication factor C subunit 3	RFC3	sp|P40938|RFC3_HUMAN Replication factor C subunit 3 OS=Homo sapiens OX=9606 GN=RFC3 PE=1 SV=2	1	12	12	4	9	8	9	6	9	8	9	6	4	3	3	1	18.5	18.5	18.5	40.556	356	356	0	153.92	32	29.4	24.5	22.2	5049900000	954900000	334800000	1082000000	678160000	44	EGLNLPSQLAHR;GLLSELLHNCDGQLK;NLVQCGDFPHLLVYGPSGAGK;VPAPSIEDICHVLSTVCK;VVLLTEVDK				631	2312;3871;8049;11806;12083	True;True;True;True;True	2331;3907;8131;11918;12197
Q9Y281	Q9Y281	12	8	8	Cofilin-2	CFL2	sp|Q9Y281|COF2_HUMAN Cofilin-2 OS=Homo sapiens OX=9606 GN=CFL2 PE=1 SV=1	1	12	8	8	9	9	8	7	7	7	6	5	7	7	6	5	75.3	52.4	52.4	18.736	166	166	0	99.329	56	58.4	59.6	48.2	4578800000	1813400000	1388700000	586220000	790470000	36	ASGVTVNDEVIK;AVLFCLSDDK;AVLFCLSDDKR;HEWQVNGLDDIKDR;KEDLVFIFWAPESAPLK;LGGNVVVSLEGKPL;LLPLNDCR;MIYASSK;QILVGDIGDTVEDPYTSFVK;SSTQEEIK;YALYDATYETK;YALYDATYETKESK				1908	904;1040;1041;4303;5492;6183;6561;7548;8710;10121;12289;12290	True;True;True;True;False;True;True;False;True;True;False;False	909;1045;1046;4344;5544;6239;6620;7616;8799;10218;12403;12404
O60506	O60506	12	8	8	Heterogeneous nuclear ribonucleoprotein Q	SYNCRIP	sp|O60506|HNRPQ_HUMAN Heterogeneous nuclear ribonucleoprotein Q OS=Homo sapiens OX=9606 GN=SYNCRIP PE=1 SV=2	1	12	8	8	8	10	9	3	6	8	6	0	6	8	6	0	25.8	20.1	20.1	69.602	623	623	0	112.23	18.9	22.8	20.1	4	2432100000	714060000	847400000	870600000	0	33	AGPIWDLR;DLEGENIEIVFAKPPDQK;DYAFIHFDER;EFNEDGALAVLQQFK;EQILEEFSK;GFCFLEYEDHK;LFVGSIPK;LMMDPLTGLNR;NLANTVTEEILEK;SAFLCGVMK;VWGNVGTVEWADPIEDPDPEVMAK;YGGPPPDSVYSGQQPSVGTEIFVGK				157	396;1622;1979;2261;2664;3632;6130;6655;7963;9422;12134;12390	False;True;True;True;True;False;False;True;True;False;True;True	398;1632;1992;2279;2689;3667;6186;6715;8045;9513;12248;12506
Q92598	Q92598	12	11	11	Heat shock protein 105 kDa	HSPH1	sp|Q92598|HS105_HUMAN Heat shock protein 105 kDa OS=Homo sapiens OX=9606 GN=HSPH1 PE=1 SV=1	1	12	11	11	9	6	6	4	9	5	5	3	9	5	5	3	22.5	20.9	20.9	96.864	858	858	0	137.86	16.2	11.2	10.5	6.6	1667200000	868640000	401270000	328370000	68968000	31	ELNNTCEPVVTQPK;FICEQDHQNFLR;GCALQCAILSPAFK;IEVPLYSLLEQTHLK;KPVTDCVISVPSFFTDAER;LMSSNSTDLPLNIECFMNDKDVSGK;QDLPSLDEKPR;RGPFELEAFYSDPQGVPYPEAK;SVLDAAQIVGLNCLR;SVNEVMEWMNNVMNAQAK;VEDVSAVEIVGGATR;VLGTAFDPFLGGK				1449	2523;3085;3510;4751;5622;6667;8555;9191;10215;10226;11245;11616	True;True;False;True;True;True;True;True;True;True;True;True	2545;3115;3545;4796;5674;6728;8642;9281;10313;10324;11351;11728
Q12959;Q15700	Q12959	12;1	12;1	12;1	Disks large homolog 1	DLG1	sp|Q12959|DLG1_HUMAN Disks large homolog 1 OS=Homo sapiens OX=9606 GN=DLG1 PE=1 SV=2	2	12	12	12	6	8	5	7	6	8	5	7	6	8	5	7	25.4	25.4	25.4	100.45	904	904;870	0	155.46	12.2	19.4	11.4	15.5	1507500000	315280000	515310000	335790000	341070000	27	AASHEQAAAALK;AVLGDDEITREPR;FGDILHVINASDDEWWQAR;FIEAGQYNNHLYGTSVQSVR;GQEEYVLSYEPVNQQEVNYTRPVIILGPMK;IISVNSVDLR;IITGGAAAQDGR;INDDLISEFPDK;LQIAQLYPISIFIKPK;QVTPDGESDEVGVIPSK;SKPSEPIQPVNTWEISSLPSSTVTSETLPSSLSPSVEK;YQDEDTPPQEHISPQITNEVIGPELVHVSEK				1039	114;1044;3038;3088;4008;4932;4934;5096;6863;9050;9740;12570	True;True;True;True;True;True;True;True;True;True;True;True	115;1049;3068;3118;4046;4979;4981;5144;6924;9139;9836;12688
Q9BUP0	Q9BUP0	12	10	10	EF-hand domain-containing protein D1	EFHD1	sp|Q9BUP0|EFHD1_HUMAN EF-hand domain-containing protein D1 OS=Homo sapiens OX=9606 GN=EFHD1 PE=1 SV=1	1	12	10	10	7	8	9	8	5	7	7	6	5	7	7	6	57.3	48.5	48.5	26.927	239	239	0	149.28	35.6	49	45.2	46.4	5847800000	1389500000	1592300000	2026600000	839420000	27	AAAGELQEDSGLMALAK;DGFIDLMELK;DLESMFK;EEAEESGPQLAPLGAPAPEPKPEPEPPAR;EFLLIFHK;FEAELKAEQDERK;LGAPQTHLGLK;LSEIDVALEGVK;LSEIDVALEGVKGAK;REEAEESGPQLAPLGAPAPEPKPEPEPPAR;SMIKEVDEDFDGK;VFNPYTEFPEFSR				1624	9;1446;1630;2182;2259;2983;6140;6970;6971;9134;9877;11361	True;False;True;True;True;True;False;True;True;True;True;True	9;1456;1640;2197;2277;3010;6196;7031;7032;9223;9974;11469
P06241	P06241	12	8	8	Tyrosine-protein kinase Fyn	FYN	sp|P06241|FYN_HUMAN Tyrosine-protein kinase Fyn OS=Homo sapiens OX=9606 GN=FYN PE=1 SV=3	1	12	8	8	6	9	6	8	3	6	4	4	3	6	4	4	29.4	22.5	22.5	60.761	537	537	0	93.496	13.4	20.9	15.1	20.3	1183400000	155610000	504050000	152960000	370820000	23	AQFETLQQLVQHYSER;DVWEIPR;GAYSLSIR;GSLLDFLK;LIEDNEYTAR;LPNLVDMAAQVAAGMAYIER;LTEERDGSLNQSSGYR;MPCPQDCPISLHELMIHCWK;QLLSFGNPR;SANILVGNGLICK;TLKPGTMSPESFLEEAQIMK;WTAPEAALYGR				300	814;1971;3509;4076;6318;6794;7084;7633;8803;9447;10696;12254	True;True;False;False;False;True;True;True;True;True;True;False	819;1984;3544;4115;6375;6855;7145;7702;8892;9538;10799;12368
Q27J81	Q27J81	12	12	12	Inverted formin-2	INF2	sp|Q27J81|INF2_HUMAN Inverted formin-2 OS=Homo sapiens OX=9606 GN=INF2 PE=1 SV=2	1	12	12	12	9	6	3	4	9	6	3	4	9	6	3	4	14.3	14.3	14.3	135.62	1249	1249	0	170.78	12.2	8	4.7	6.1	924710000	515170000	173400000	163380000	72757000	23	ALDELFEAIEQK;DPTSLLGVLQAEADSTSEGLEDAVHSR;IECMLLCEGAAAVLDMVRPK;ISDALLQLTCVSCVR;NEFIGLQLLDVLAR;QDAKDPTSLLGVLQAEADSTSEGLEDAVHSR;QLPIFCQLILR;QLSQALDTSNVMVK;SHPDLLQLPR;SSQLLWEALESLVNR;SVQANLDQSQR;VSCSPVSAQLLSVLQGLLHLEPTLR				1223	554;1794;4688;5225;7834;8547;8814;8830;9673;10111;10235;11916	True;True;True;True;True;True;True;True;True;True;True;True	557;1807;4732;5273;7916;8634;8903;8919;9769;10208;10333;12029
O14936	O14936	12	12	12	Peripheral plasma membrane protein CASK	CASK	sp|O14936|CSKP_HUMAN Peripheral plasma membrane protein CASK OS=Homo sapiens OX=9606 GN=CASK PE=1 SV=3	1	12	12	12	4	7	5	5	4	7	5	5	4	7	5	5	18.5	18.5	18.5	105.12	926	926	0	84.845	6.6	11.7	6.6	7.3	780680000	160890000	327890000	137840000	154070000	22	FTSSPGLSTEDLKR;IHEQGLIAILDVEPQALK;IHLPETVEQLR;ILTQPHFMALLQTHDVVAHEVYSDEALR;ITVYEALNHPWLK;LFEGIIK;MLMLDPAER;NPPSDAVQR;QGTLHVGDEIR;TAEFAPFVVFIAAPTITPGLNEDESLQR;VGDIIQIISK;VGTPHFMAPEVVK				89	3372;4857;4863;5052;5347;6059;7580;8122;8666;10305;11394;11447	True;True;True;True;True;True;True;True;True;True;True;True	3407;4903;4909;5099;5398;6115;7648;8207;8753;10403;11503;11556
P42704	P42704	12	12	12	Leucine-rich PPR motif-containing protein, mitochondrial	LRPPRC	sp|P42704|LPPRC_HUMAN Leucine-rich PPR motif-containing protein, mitochondrial OS=Homo sapiens OX=9606 GN=LRPPRC PE=1 SV=3	1	12	12	12	5	8	9	2	5	8	9	2	5	8	9	2	13.6	13.6	13.6	157.9	1394	1394	0	106.63	5.3	9.3	10	2.3	629120000	77514000	207810000	292580000	51211000	19	FSPTDFLAK;GPTEAVGYFLYNLIDSMSDSEVQAK;ISNQFDWALMR;LANQFAIYKPVTDFFLQLVDAGK;LGAVYDVSHYNALLK;MLNGLEDSIGLSK;NLLESYHVPELIK;SEAANGNLDFVLSFLK;SNTLPISLQSIR;SVLELIPELNEKEEAYNSLMK;TVQLTSSELESTLETLK;VIEPQYFGLAYLFR				645	3338;3992;5270;5750;6145;7581;7996;9519;9928;10216;11013;11485	True;True;True;True;True;True;True;True;True;True;True;True	3373;4030;5319;5802;6201;7649;8078;9611;10025;10314;11118;11595
Q92878	Q92878	12	12	12	DNA repair protein RAD50	RAD50	sp|Q92878|RAD50_HUMAN DNA repair protein RAD50 OS=Homo sapiens OX=9606 GN=RAD50 PE=1 SV=1	1	12	12	12	7	7	2	3	7	7	2	3	7	7	2	3	13.3	13.3	13.3	153.89	1312	1312	0	107.14	7.6	7.3	3	4.2	541420000	322850000	4383600	43683000	170500000	19	AVLNNVIFCHQEDSNWPLSEGK;DEMLGLVPMR;EQVSPLETTLEK;GYEEEIIHFK;HSDELTSLLGYFPNK;ILELDQELIK;LDQEMEQLNHHTTTR;LIQDQQEQIQHLK;QIITFFSPLTILVGPNGAGK;TANQLMNDFAEK;VFQGTDEQLNDLYHNHQR;VFQTEAELQEVISDLQSK				1465	1045;1383;2701;4223;4476;4983;5900;6354;8705;10326;11368;11373	True;True;True;True;True;True;True;True;True;True;True;True	1050;1392;2727;4264;4519;5030;5954;6411;8794;10424;11476;11481
P63096	P63096	12	7	7	Guanine nucleotide-binding protein G(i) subunit alpha-1	GNAI1	sp|P63096|GNAI1_HUMAN Guanine nucleotide-binding protein G(i) subunit alpha-1 OS=Homo sapiens OX=9606 GN=GNAI1 PE=1 SV=2	1	12	7	7	9	7	5	11	4	2	2	6	4	2	2	6	47.2	30.2	30.2	40.361	354	354	0	100.02	39.3	23.4	17.2	37.9	1171400000	216860000	95454000	73468000	785620000	14	AVVYSNTIQSIIAIIR;DSGVQACFNR;EIYTHFTCATDTK;EYQLNDSAAYYLNDLDR;IAQPNYIPTQQDVLR;IIHEAGYSEEECK;IIHEAGYSEEECKQYK;KSPLTICYPEYAGSNTYEEAAAYIQCQFEDLNK;LFDSICNNK;LLLLGAGESGK;NVQFVFDAVTDVIIK;TTGIVETHFTFK				911	1081;1856;2413;2881;4594;4899;4900;5643;6052;6533;8285;10922	True;True;False;True;True;True;True;True;False;False;False;False	1086;1869;2434;2908;4638;4945;4946;5695;6108;6592;8370;11026
P49792	P49792	12	12	8	E3 SUMO-protein ligase RanBP2	RANBP2	sp|P49792|RBP2_HUMAN E3 SUMO-protein ligase RanBP2 OS=Homo sapiens OX=9606 GN=RANBP2 PE=1 SV=2	1	12	12	8	9	2	4	0	9	2	4	0	7	1	2	0	6.8	6.8	5	358.2	3224	3224	0	83.446	5.2	1.2	2	0	335050000	243460000	35892000	55698000	0	13	ELVGPPLAETVFTPK;GEAGQNLLEMMACDR;HGLQPALLVHWAECLQK;KEGQWDCSVCLVR;LLLDIPLQTPHK;NSIPEPIDPLFK;QSLPATSIPTPASFK;SFVWHALDYADELPKPEQLAIR;SGFEGMFTK;SGQSALYDALFSSQSPK;VIPDFVCQGGDITK;YIASVQGSTPSPR				716	2560;3567;4326;5509;6524;8182;8962;9603;9624;9642;11513;12431	True;True;True;True;True;True;True;True;True;True;True;True	2582;3602;4367;5561;6583;8267;9051;9697;9719;9737;11623;12547
Q9HAV0	Q9HAV0	12	4	4	Guanine nucleotide-binding protein subunit beta-4	GNB4	sp|Q9HAV0|GBB4_HUMAN Guanine nucleotide-binding protein subunit beta-4 OS=Homo sapiens OX=9606 GN=GNB4 PE=1 SV=3	1	12	4	4	8	8	8	7	2	2	1	3	2	2	1	3	41.5	19.4	19.4	37.567	340	340	0	28.926	24.4	27.4	30.3	22.4	397260000	94919000	140450000	0	161880000	12	ADQELLLYSHDNIICGITSVAFSK;AGVLAGHDNR;ELPGHTGYLSCCR;IYAMHWGYDSR;LIIWDSYTTNK;LLVSASQDGK;LWDIRDGMCR;QEAEQLR;SELEQLR;SELEQLRQEAEQLR;SELEQLRQEAEQLRNQIQDAR;SSWVMTCAYAPSGNYVACGGLDNICSIYNLK				1709	193;421;2525;5424;6335;6615;7300;8563;9543;9544;9545;10128	True;False;False;True;False;False;True;False;False;False;True;False	194;424;2547;5476;6392;6674;7362;8650;9636;9637;9638;10225
Q14643	Q14643	12	7	7	Inositol 1,4,5-trisphosphate receptor type 1	ITPR1	sp|Q14643|ITPR1_HUMAN Inositol 1,4,5-trisphosphate receptor type 1 OS=Homo sapiens OX=9606 GN=ITPR1 PE=1 SV=3	1	12	7	7	7	4	7	5	3	1	4	1	3	1	4	1	6	4	4	313.93	2758	2758	0	49.353	3.4	1.6	3.3	2.4	122910000	37035000	14038000	41330000	30502000	7	ASVESCIR;AVLNPTNADILIETK;CNSLLPLDDIVR;EADPDDHYQPGEGTQATADK;FAQTMEFVEEYLR;FLQLLCENHNR;LLGTVIQYGNVIQLLHLK;LQDIVSALEDR;QIGYDVLAEDTITALLHNNR;QPVFVQLLQGVFR;TTCFICGLER;VVQHFVHCIETHGR				1128	947;1046;1206;2031;2923;3171;6498;6842;8702;8890;10917;12104	False;True;False;True;True;False;True;True;True;True;False;False	952;1051;1211;2045;2950;3201;6557;6903;8791;8979;11021;12218
Q562R1	Q562R1	12	2	2	Beta-actin-like protein 2	ACTBL2	sp|Q562R1|ACTBL_HUMAN Beta-actin-like protein 2 OS=Homo sapiens OX=9606 GN=ACTBL2 PE=1 SV=2	1	12	2	2	8	10	9	10	1	1	1	2	1	1	1	2	27.7	10.4	10.4	42.003	376	376	0	14.713	20.7	21.5	21.8	26.3	6134900	0	0	0	6134900	6	CDVDIRK;DLTDYLMK;DLTDYLMKILTER;DLYANTVLSGGSTMYPGIADR;HQGVMVGMGQK;IIAPPER;IIAPPERK;LDLAGRDLTDYLMK;PRHQGVMVGMGQK;SYELPDGQVITIGNER;SYELPDGQVITIGNERFR;VAPDEHPILLTEAPLNPK				1243	1138;1716;1717;1732;4444;4879;4880;5879;8450;10264;10265;11126	False;False;False;True;False;False;False;False;False;False;False;True	1143;1726;1727;1728;1743;1744;4485;4486;4487;4925;4926;5932;5933;8537;10362;10363;11232
Q96F07	Q96F07	12	3	3	Cytoplasmic FMR1-interacting protein 2	CYFIP2	sp|Q96F07|CYFP2_HUMAN Cytoplasmic FMR1-interacting protein 2 OS=Homo sapiens OX=9606 GN=CYFIP2 PE=1 SV=2	1	12	3	3	8	5	6	6	3	0	0	0	3	0	0	0	12.8	3.2	3.2	148.4	1278	1278	0	21.804	8.2	5.3	6.3	6.7	77274000	77274000	0	0	0	3	CNEQPNRVEIYEK;FINMFAVLDELK;IQFPIEMSMPWILTDHILETK;LADQIFAYYK;LGTPQQIAIAR;LLGYQGIAVVMEELLK;NVLISVLQAIR;QLQVVPLFGDMQIELAR;SSLDGPIVLAIEDFHK;TMLESLIADK;YAPLHLVPLIER;YQILNNEVFAILNK				1508	1204;3099;5181;5693;6245;6500;8272;8824;10093;10768;12292;12579	False;False;False;False;False;False;True;False;True;False;False;True	1209;3129;5229;5745;6301;6559;8357;8913;10190;10871;12406;12697
Q05639	Q05639	12	2	2	Elongation factor 1-alpha 2	EEF1A2	sp|Q05639|EF1A2_HUMAN Elongation factor 1-alpha 2 OS=Homo sapiens OX=9606 GN=EEF1A2 PE=1 SV=1	1	12	2	2	9	11	9	7	0	2	0	0	0	2	0	0	39.1	12.3	12.3	50.47	463	463	0	30.713	24.8	37.1	26.1	18.4	151940000	0	151940000	0	0	2	EAAEMGK;EGNASGVSLLEALDTILPPTRPTDK;EHALLAYTLGVK;IGGIGTVPVGR;IGYNPATVPFVPISGWHGDNMLEPSPNMPWFK;LPLQDVYK;NMITGTSQADCAVLIVAAGVGEFEAGISK;PLRLPLQDVYK;QTVAVGVIK;SVEMHHEALSEALPGDNVGFNVK;THINIVVIGHVDSGK;YAWVLDK				996	2019;2319;2340;4817;4852;6785;8064;8418;8999;10204;10557;12307	False;True;False;False;True;False;False;False;False;False;False;False	2033;2339;2360;4862;4897;6846;8148;8505;9088;10302;10660;12422
P62249	P62249	11	11	11	40S ribosomal protein S16	RPS16	sp|P62249|RS16_HUMAN 40S ribosomal protein S16 OS=Homo sapiens OX=9606 GN=RPS16 PE=1 SV=2	1	11	11	11	7	10	6	7	7	10	6	7	7	10	6	7	58.9	58.9	58.9	16.445	146	146	0	83.804	43.8	57.5	35.6	39.7	10013000000	2148100000	3122500000	1914900000	2827900000	49	DILIQYDR;FAGVDIR;GGGHVAQIYAIR;GPLQSVQVFGR;LLEPVLLLGK;LLEPVLLLGKER;PLEMIEPR;TATAVAHCK;TLLVADPR;VNGRPLEMIEPR;YVDEASK				861	1546;2910;3698;3974;6457;6458;8396;10334;10710;11762;12654	True;True;True;True;True;True;True;True;True;True;True	1556;2937;3733;4012;6516;6517;8483;10432;10813;11874;12773
Q07955	Q07955	11	11	11	Serine/arginine-rich splicing factor 1	SRSF1	sp|Q07955|SRSF1_HUMAN Serine/arginine-rich splicing factor 1 OS=Homo sapiens OX=9606 GN=SRSF1 PE=1 SV=2	1	11	11	11	11	9	7	8	11	9	7	8	11	9	7	8	44.4	44.4	44.4	27.744	248	248	0	100.86	44.4	40.7	31.9	40.7	3308800000	600120000	989890000	970300000	748450000	48	DGTGVVEFVR;DGYDYDGYR;DIEDVFYK;EAGDVCYADVYR;FRSHEGETAYIR;GGPPFAFVEFEDPR;GGPPFAFVEFEDPRDAEDAVYGR;GPAGNNDCR;IYVGNLPPDIR;SHEGETAYIR;VVVSGLPPSGSWQDLK				1010	1487;1504;1522;2050;3313;3712;3713;3953;5442;9663;12125	True;True;True;True;True;True;True;True;True;True;True	1497;1514;1532;2064;3348;3747;3748;3991;5494;9758;12239
P60174	P60174	11	11	11	Triosephosphate isomerase	TPI1	sp|P60174|TPIS_HUMAN Triosephosphate isomerase OS=Homo sapiens OX=9606 GN=TPI1 PE=1 SV=3	1	11	11	11	9	8	7	5	9	8	7	5	9	8	7	5	55.6	55.6	55.6	30.791	286	286	0	166.03	47.9	44.8	43	31.1	5699000000	2513100000	1389700000	1618200000	177990000	46	DCGATWVVLGHSER;ELASQPDVDGFLVGGASLKPEFVDIINAK;ELASQPDVDGFLVGGASLKPEFVDIINAKQ;HVFGESDELIGQK;IAVAAQNCYK;QSLGELIGTLNAAK;SNVSDAVAQSTR;TATPQQAQEVHEK;VAHALAEGLGVIACIGEK;VPADTEVVCAPPTAYIDFAR;VVLAYEPVWAIGTGK				813	1331;2443;2444;4506;4606;8961;9930;10342;11104;11801;12079	True;True;True;True;True;True;True;True;True;True;True	1338;2464;2465;4550;4650;9050;10027;10440;11210;11913;12193
P47755	P47755	11	9	9	F-actin-capping protein subunit alpha-2	CAPZA2	sp|P47755|CAZA2_HUMAN F-actin-capping protein subunit alpha-2 OS=Homo sapiens OX=9606 GN=CAPZA2 PE=1 SV=3	1	11	9	9	8	7	8	7	7	5	6	6	7	5	6	6	60.1	50.7	50.7	32.949	286	286	0	174.34	42	33.6	44.1	42	10249000000	3620600000	1947900000	2826100000	1854200000	45	ADLEEQLSDEEK;ADLEEQLSDEEKVR;DIQDSLTVSNEVQTAK;EATDPRPCEVENAVESWR;EGAAHAFAQYNLDQFTPVK;FIIHAPPGEFNEVFNDVR;FTITPSTTQVVGILK;IDGQQTIIACIESHQFQAK;IQVHYYEDGNVQLVSHK;IVEAAENEYQTAISENYQTMSDTTFK;LLLNNDNLLR				675	178;179;1558;2103;2277;3091;3363;4648;5203;5363;6537	True;True;True;True;True;True;True;True;False;True;False	179;180;1568;2118;2295;3121;3398;4692;5251;5415;6596
O60684	O60684	11	11	4	Importin subunit alpha-7	KPNA6	sp|O60684|IMA7_HUMAN Importin subunit alpha-7 OS=Homo sapiens OX=9606 GN=KPNA6 PE=1 SV=1	1	11	11	4	9	9	9	5	9	9	9	5	3	3	2	2	30.8	30.8	13.6	60.029	536	536	0	181.25	25.4	26.9	23.7	13.4	4059800000	909090000	1316500000	1315300000	518870000	43	AQIQAVIDANIFPVLIEILQK;DYVLNCSILNPLLTLLTK;EAAWAITNATSGGTPEQIR;EPSPPIDEVINTPR;IEFLQSHENQEIYQK;IVQVALNGLENILR;LVELLMHNDYK;NAVWALSNLCR;RLVELLMHNDYK;SGSGVNPYCGLIEEAYGLDK;YLVSLGCIKPLCDLLTVMDSK				160	822;2014;2028;2642;4710;5397;7174;7800;9257;9646;12502	True;True;True;True;True;True;True;True;True;True;True	827;2028;2042;2667;4754;5449;7236;7882;9348;9741;12619
Q9NXV2	Q9NXV2	11	11	10	BTB/POZ domain-containing protein KCTD5	KCTD5	sp|Q9NXV2|KCTD5_HUMAN BTB/POZ domain-containing protein KCTD5 OS=Homo sapiens OX=9606 GN=KCTD5 PE=1 SV=1	1	11	11	10	8	8	8	6	8	8	8	6	7	7	7	5	65.8	65.8	56.8	26.092	234	234	0	323.31	53.4	50.9	50.4	42.3	5693900000	867130000	1863100000	1681900000	1281700000	43	AENHCELLSPAR;CSAGLGALAQRPGSVSK;DLAEEGVLEEAEFYNITSLIK;DPTYFGPVLNYLR;ELHNTPYGTASEPSEK;GGIGAGLGGGLCR;LCQADPDLDSDKDETGAYLIDR;LCQADPDLDSDKDETGAYLIDRDPTYFGPVLNYLR;LNVGGTYFLTTR;TSQVPVK;VLQCQEEELTQMVSTMSDGWK				1769	268;1224;1593;1796;2490;3704;5821;5822;6735;10898;11669	True;True;True;True;True;True;True;True;True;True;True	269;1231;1603;1809;2512;3739;5873;5874;6796;11002;11781
O43809	O43809	11	11	11	Cleavage and polyadenylation specificity factor subunit 5	NUDT21	sp|O43809|CPSF5_HUMAN Cleavage and polyadenylation specificity factor subunit 5 OS=Homo sapiens OX=9606 GN=NUDT21 PE=1 SV=1	1	11	11	11	9	8	7	7	9	8	7	7	9	8	7	7	58.1	58.1	58.1	26.227	227	227	0	151.58	52	47.6	46.3	40.1	2759300000	457250000	771190000	753830000	777060000	40	ALFAVPK;LFLVQLQEK;LMTEILGR;LPGGELNPGEDEVEGLK;LPGGELNPGEDEVEGLKR;LPHVLLLQLGTTFFK;LVAAPLFELYDNAPGYGPIISSLPQLLSR;PNFEPPQYPYIPAHITK;PNFEPPQYPYIPAHITKPK;TINLYPLTNYTFGTK;TVEGVLIVHEHR				140	592;6082;6668;6764;6765;6771;7163;8436;8437;10604;10978	True;True;True;True;True;True;True;True;True;True;True	595;6138;6729;6825;6826;6832;7224;8523;8524;10707;11083
Q13283	Q13283	11	11	10	Ras GTPase-activating protein-binding protein 1	G3BP1	sp|Q13283|G3BP1_HUMAN Ras GTPase-activating protein-binding protein 1 OS=Homo sapiens OX=9606 GN=G3BP1 PE=1 SV=1	1	11	11	10	7	9	6	5	7	9	6	5	7	8	6	5	33.7	33.7	31.1	52.164	466	466	0	140.2	20.4	26.6	18.7	16.5	3753400000	1240800000	1192600000	1061300000	258850000	38	DFFQSYGNVVELR;FMQTFVLAPEGSVANK;FYVHNDIFR;HPDSHQLFIGNLPHEVDK;LPNFGFVVFDDSEPVQK;NLPPSGAVPVTGIPPHVVK;QYYTLLNQAPDMLHR;SSSPAPADIAQTVQEDLR;TFSWASVTSK;VLSNRPIMFR;VMEKPSPLLVGR				1060	1401;3211;3445;4425;6791;8023;9083;10114;10472;11690;11727	True;True;True;True;True;True;True;True;True;True;True	1410;3242;3480;4466;6852;8105;9172;10211;10572;11802;11839
Q9UMS4	Q9UMS4	11	11	11	Pre-mRNA-processing factor 19	PRPF19	sp|Q9UMS4|PRP19_HUMAN Pre-mRNA-processing factor 19 OS=Homo sapiens OX=9606 GN=PRPF19 PE=1 SV=1	1	11	11	11	6	8	7	9	6	8	7	9	6	8	7	9	37.7	37.7	37.7	55.18	504	504	0	188.59	22	28.2	28.4	28	8319400000	1414900000	2725300000	2573000000	1606300000	38	ALQDEWDAVMLHSFTLR;IWSVPNASCVQVVR;PKPPSATSIPAILK;QELSHALYQHDAACR;QVASHVGLHSASIPGILALDLCPSDTNK;SLICSISNEVPEHPCVSPVSNHVYER;SLICSISNEVPEHPCVSPVSNHVYERR;TVPEELVKPEELSK;VAHPIRPKPPSATSIPAILK;VTDETSGCSLTCAQFHPDGLIFGTGTMDSQIK;VTSVVFHPSQDLVFSASPDATIR				1877	644;5418;8394;8586;9003;9797;9798;11010;11107;11973;12026	True;True;True;True;True;True;True;True;True;True;True	647;5470;8481;8673;9092;9893;9894;11115;11213;12087;12140
Q9Y512	Q9Y512	11	11	11	Sorting and assembly machinery component 50 homolog	SAMM50	sp|Q9Y512|SAM50_HUMAN Sorting and assembly machinery component 50 homolog OS=Homo sapiens OX=9606 GN=SAMM50 PE=1 SV=3	1	11	11	11	9	7	8	4	9	7	8	4	9	7	8	4	31.6	31.6	31.6	51.976	469	469	0	167.41	22.6	23.5	20.7	8.3	1843600000	771730000	456160000	548220000	67445000	32	DDIIICEIGDVFK;DVVVQHVHFDGLGR;ETSYGLSFFKPR;GMSAEYSFPIWK;LPNLLGR;NFSVNLYK;SLEPLPSSGPDFGGLGEEAEFVEVEPEAK;SSLSHAMVIDSR;THFFLNAGNLCNLNYGEGPK;VTFQFSYGTK;VTGQFPWSSLR				1959	1349;1970;2783;3919;6792;7878;9773;10099;10551;11985;11993	True;True;True;True;True;True;True;True;True;True;True	1357;1983;2809;3956;6853;7960;9869;10196;10654;12099;12107
Q13435	Q13435	11	11	11	Splicing factor 3B subunit 2	SF3B2	sp|Q13435|SF3B2_HUMAN Splicing factor 3B subunit 2 OS=Homo sapiens OX=9606 GN=SF3B2 PE=1 SV=2	1	11	11	11	4	7	7	5	4	7	7	5	4	7	7	5	20.1	20.1	20.1	100.23	895	895	0	93.986	7.2	14.9	13.3	9.9	1681500000	132410000	729560000	500690000	318880000	31	AELQLPPPPPPGHYGAWAAQELQAK;EQQAQVEKEDFSDMVAEHAAK;GIEKPPFELPDFIK;GPPPPPGDENREMDDPSVGPK;IEEAMDGSETPQLFTVLPEKR;ISLGMPVGPNAHK;LAEIGAPIQGNREELVER;LAQQQAALLMQQEER;QLVARPDVVEMHDVTAQDPK;RGIEKPPFELPDFIK;VPPPWLIAMQR				1069	262;2689;3757;3979;4701;5262;5698;5772;8838;9186;11840	True;True;True;True;True;True;True;True;True;True;True	263;2714;3792;4017;4745;5311;5750;5824;8927;9275;11952
Q9BRK4	Q9BRK4	11	10	10	Leucine zipper putative tumor suppressor 2	LZTS2	sp|Q9BRK4|LZTS2_HUMAN Leucine zipper putative tumor suppressor 2 OS=Homo sapiens OX=9606 GN=LZTS2 PE=1 SV=2	1	11	10	10	10	8	6	3	9	8	5	3	9	8	5	3	24.8	23.8	23.8	72.759	669	669	0	127.45	24.8	19	15.4	11.8	1035300000	382400000	305700000	128370000	218840000	30	AAAGVGGSLR;AGQLDAEAAGLREPPVPPATADPFLLAESDEAK;AIVQTLPVPLEPAPEAATAPQAPVMGSVSSLISGR;AIVQTLPVPLEPAPEAATAPQAPVMGSVSSLISGRPCPGGPAPPR;EALREDCAAQAQR;EPPVPPATADPFLLAESDEAK;EREALREDCAAQAQR;NSLSSLPTYSTGGAEPTTSSPGGHLPSHGSGR;QEAEQLR;QLQDDFAQLLQER;QLQHNYIQMYR				1601	12;398;532;533;2071;2641;2708;8195;8563;8817;8820	True;True;True;True;True;True;True;True;False;True;True	12;400;535;536;2085;2666;2734;8280;8650;8906;8909
P19022	P19022	11	11	10	Cadherin-2	CDH2	sp|P19022|CADH2_HUMAN Cadherin-2 OS=Homo sapiens OX=9606 GN=CDH2 PE=1 SV=4	1	11	11	10	6	7	8	3	6	7	8	3	5	6	7	2	20.6	20.6	18.9	99.808	906	906	0	201.4	9.2	14.1	14.5	6.6	2194900000	615410000	664180000	729390000	185910000	27	DWVIPPINLPENSR;FAIQTDPNSNDGLVTVVKPIDFETNR;GPFPQELVR;LNGDFAQLNLK;LSDPANWLK;MDERPIHAEPQYPVR;QLLIDPEDDVRDNILK;RMDERPIHAEPQYPVR;SAAPHPGDIGDFINEGLK;YDEEGGGEEDQDYDLSQLQQPDTVEPDAIKPVGIR;YSVTGPGADQPPTGIFIINPISGQLSVTKPLDR				448	1976;2914;3967;6694;6961;7401;8793;9262;9402;12317;12630	True;True;True;True;True;True;True;True;True;True;True	1989;2941;4005;6755;7022;7464;8882;9353;9493;12432;12748
P34897;P34896	P34897	11;1	11;1	11;1	Serine hydroxymethyltransferase, mitochondrial	SHMT2	sp|P34897|GLYM_HUMAN Serine hydroxymethyltransferase, mitochondrial OS=Homo sapiens OX=9606 GN=SHMT2 PE=1 SV=3	2	11	11	11	4	6	11	3	4	6	11	3	4	6	11	3	34.7	34.7	34.7	55.992	504	504;483	0	100.14	10.3	16.3	34.7	8.1	1339900000	293560000	359570000	643230000	43513000	26	AFPMPGFDEH;AHLLADMAHISGLVAAK;ALEAFDLDPAQWGVNVQPYSGSPANLAVYTALLQPHDR;AMADALLER;EYSLQVLK;IMGLDLPDGGHLTHGYMSDVK;INFAVFPSLQGGPHNHAIAAVAVALK;ISATSIFFESMPYK;SGLIFYR;TGLIDYNQLALTAR;VLELVSITANK				575	331;448;564;700;2886;5068;5106;5223;9635;10515;11596	True;True;True;True;True;True;True;True;True;True;True	332;451;567;704;2913;5116;5154;5271;9730;10617;11708
P62258	P62258	11	8	8	14-3-3 protein epsilon	YWHAE	sp|P62258|1433E_HUMAN 14-3-3 protein epsilon OS=Homo sapiens OX=9606 GN=YWHAE PE=1 SV=1	1	11	8	8	9	9	8	6	6	6	5	4	6	6	5	4	51.4	44.3	44.3	29.174	255	255	0	71.367	42	42.7	38.4	30.6	2289700000	835230000	625560000	670950000	158000000	26	AAFDDAIAELDTLSEESYK;AASDIAMTELPPTHPIR;DSTLIMQLLR;EAAENSLVAYK;IISSIEQKEENK;LAEQAER;LAEQAERYDEMVESMKK;LICCDILDVLDK;MDDREDLVYQAK;NLLSVAYK;VAGMDVELTVEER				862	45;112;1873;2020;4931;5708;5710;6306;7399;8001;11102	True;True;False;True;True;False;True;True;True;False;True	45;113;1886;2034;4978;5760;5762;6363;7462;8083;11208
Q13200	Q13200	11	11	11	26S proteasome non-ATPase regulatory subunit 2	PSMD2	sp|Q13200|PSMD2_HUMAN 26S proteasome non-ATPase regulatory subunit 2 OS=Homo sapiens OX=9606 GN=PSMD2 PE=1 SV=3	1	11	11	11	3	5	9	3	3	5	9	3	3	5	9	3	21.5	21.5	21.5	100.2	908	908	0	74.223	5.5	9.5	17.8	5.1	633850000	17028000	210370000	309500000	96952000	24	AELATEEFLPVTPILEGFVILR;AVPLALALISVSNPR;DKAPVQPQQSPAAAPGGTDEKPSGK;DTSLYRPALEELRR;EDVLTLLLPVMGDSK;GEAIEAILAALEVVSEPFR;LALMLNDMELVEDIFTSCK;LVGSQEELASWGHEYVR;MLVTFDEELRPLPVSVR;TITGFQTHTTPVLLAHGER;WLPLGLGLNHLGK				1054	254;1055;1574;1903;2179;3569;5738;7192;7593;10626;12225	True;True;True;True;True;True;True;True;True;True;True	255;1060;1584;1916;2194;3604;5790;7254;7661;10729;12339
Q99459	Q99459	11	11	11	Cell division cycle 5-like protein	CDC5L	sp|Q99459|CDC5L_HUMAN Cell division cycle 5-like protein OS=Homo sapiens OX=9606 GN=CDC5L PE=1 SV=2	1	11	11	11	6	4	7	4	6	4	7	4	6	4	7	4	22.6	22.6	22.6	92.25	802	802	0	96.758	12.8	9.2	15.1	9.4	832510000	169910000	211490000	245620000	205500000	23	AQDVLVQEMEVVK;DLPRPSEVNETILRPLNVEPPLTDLQK;ILQEAQNLMALTNVDTPLK;KESDLPSAILQTSGVSEFTK;LGLLGLPAPK;LNINPEDGMADYSDPSYVK;LVLPAPQISDAELQEVVK;QLNDLWDQIEQAHLELR;QVVQTPNTVLSTPFR;RGVDYNAEIPFEK;WYEWLDPSIK				1564	804;1698;5037;5522;6210;6699;7219;8808;9054;9195;12272	True;True;True;True;True;True;True;True;True;True;True	809;1708;5084;5574;6266;6760;7281;8897;9143;9285;12386
Q9ULJ8	Q9ULJ8	11	10	10	Neurabin-1	PPP1R9A	sp|Q9ULJ8|NEB1_HUMAN Neurabin-1 OS=Homo sapiens OX=9606 GN=PPP1R9A PE=1 SV=2	1	11	10	10	5	4	6	6	4	3	5	6	4	3	5	6	16.9	16.9	16.9	123.34	1098	1098	0	88.205	6.9	5.8	9.7	8.1	1558200000	220110000	239950000	601480000	496620000	22	AENNEYSVTGHYPLNLPSVTVTNLDTFGHLK;AHLVEVQGLQVR;EKPGQVSEVAQLISQTLEQER;FSSAPIK;IRDLEAEVFR;LELFPVELEK;LELFPVELEKDEDGLGISIIGMGVGADAGLEK;LESYWIEAQTLCHTVNEHLK;NLFMQMGMEPNENAAVIAK;SEIPSPQSQLLEDAEANLVGR;VFNTYSNEDYDRR				1869	269;453;2423;3341;5210;5990;5991;6026;7982;9537;11363	True;True;True;True;True;False;True;True;True;True;True	270;456;2444;3376;5258;6045;6046;6082;8064;9630;11471
P30101	P30101	11	11	11	Protein disulfide-isomerase A3	PDIA3	sp|P30101|PDIA3_HUMAN Protein disulfide-isomerase A3 OS=Homo sapiens OX=9606 GN=PDIA3 PE=1 SV=4	1	11	11	11	7	7	3	1	7	7	3	1	7	7	3	1	38.4	38.4	38.4	56.782	505	505	0	127	26.1	19.2	8.5	2.2	701660000	314160000	306310000	81192000	0	21	ELSDFISYLQR;FAHTNVESLVNEYDDNGEGIILFRPSHLTNK;FIQENIFGICPHMTEDNKDLIQGK;FISDKDASIVGFFDDSFSEAHSEFLK;FLQDYFDGNLK;FVMQEEFSR;GFPTIYFSPANK;IFRDGEEAGAYDGPR;MDATANDVPSPYEVR;TFSHELSDFGLESTAGEIPVVAIR;VVVAENFDEIVNNENK				544	2547;2912;3105;3108;3169;3405;3665;4780;7395;10469;12118	True;True;True;True;True;True;True;True;True;True;True	2569;2939;3135;3138;3199;3440;3700;4825;7458;10569;12232
O60237	O60237	11	11	11	Protein phosphatase 1 regulatory subunit 12B	PPP1R12B	sp|O60237|MYPT2_HUMAN Protein phosphatase 1 regulatory subunit 12B OS=Homo sapiens OX=9606 GN=PPP1R12B PE=1 SV=2	1	11	11	11	3	8	3	5	3	8	3	5	3	8	3	5	18.7	18.7	18.7	110.4	982	982	0	105.84	6.7	12.1	4.8	9.4	733450000	149970000	333520000	130560000	119400000	20	AELEHLGGK;EEEQQMLQDAR;EMDKNENEEADLDEQSSK;GADINTVNVDGLTALHQACIDENLDMVK;GNEIPQTIAPSTYVSTYLK;LGQTPFDVADEGLVEHLELLQK;LNSTSDIEEKENR;LQEAQLELADIK;LSRLESGGSNPTTSDSYGDRASAR;SGATALHVAAAK;SYLTPVRDEEAESLRK				148	255;2201;2571;3455;3930;6233;6722;6846;7045;9609;10274	True;True;True;True;True;True;True;True;True;True;True	256;2219;2593;3490;3968;6289;6783;6907;7106;9703;10372
P14625	P14625	11	9	9	Endoplasmin	HSP90B1	sp|P14625|ENPL_HUMAN Endoplasmin OS=Homo sapiens OX=9606 GN=HSP90B1 PE=1 SV=1	1	11	9	9	5	6	7	3	3	5	5	2	3	5	5	2	16.8	15.1	15.1	92.468	803	803	0	77.433	7.8	9.7	10.2	4.5	966800000	284830000	448260000	233710000	0	20	DISTNYYASQK;EESDDEAAVEEEEEEKKPK;ELISNASDALDK;ELISNASDALDKIR;FQSSHHPTDITSLDQYVER;NLLHVTDTGVGMTR;RVFITDDFHDMMPK;SGYLLPDTK;SILFVPTSAPR;TDDEVVQREEEAIQLDGLNASQIR;VFITDDFHDMMPK				413	1563;2241;2494;2495;3304;7997;9368;9661;9702;10366;11349	True;True;False;False;True;True;True;True;True;True;True	1573;2259;2516;2517;3338;8079;9459;9756;9798;10465;11457
Q9Y5B9	Q9Y5B9	11	11	11	FACT complex subunit SPT16	SUPT16H	sp|Q9Y5B9|SP16H_HUMAN FACT complex subunit SPT16 OS=Homo sapiens OX=9606 GN=SUPT16H PE=1 SV=1	1	11	11	11	5	5	4	7	5	5	4	7	5	5	4	7	15.9	15.9	15.9	119.91	1047	1047	0	114.65	7.4	7.6	5.5	10.6	968270000	103930000	285210000	85891000	493250000	20	APGEQTVPALNLQNAFR;EELEFEVPFR;ELAAQLNEEAK;HQHMHDRDDLYAEQMER;INFYCPGSALGR;NEGNIFPNPEATFVK;TLMVDPSQEVQENYNFLLQLQEELLK;VDILYNNIK;VTMINAIPVASLDPIK;YETVIMPVFGIATPFHIATIK;YTEGVQSLNWTK				1963	761;2220;2427;4445;5109;7835;10715;11199;12011;12356;12634	True;True;True;True;True;True;True;True;True;True;True	766;2238;2448;4488;5157;7917;10818;11305;12125;12471;12752
Q86VP6	Q86VP6	11	11	11	Cullin-associated NEDD8-dissociated protein 1	CAND1	sp|Q86VP6|CAND1_HUMAN Cullin-associated NEDD8-dissociated protein 1 OS=Homo sapiens OX=9606 GN=CAND1 PE=1 SV=2	1	11	11	11	7	7	3	1	7	7	3	1	7	7	3	1	15.7	15.7	15.7	136.37	1230	1230	0	95.725	9.3	9.7	4.6	1.1	598940000	215720000	339380000	43846000	0	18	ADVFHAYLSLLK;AISCMGQIICNLGDNLGSDLPNTLQIFLER;DLLDTVLPHLYNETK;EGPAVVGQFIQDVK;FTISDHPQPIDPLLK;IDLRPVLGEGVPILASFLR;ISGSILNELIGLVR;LGTLSALDILIK;LTLIDPETLLPR;QGGLLVNFHPSILTCLLPQLTSPR;SPLMSEFQSQISSNPELAAIFESIQK				1344	204;513;1665;2322;3361;4662;5251;6244;7111;8646;9969	True;True;True;True;True;True;True;True;True;True;True	205;516;1675;2342;3396;4706;5299;6300;7172;8733;10066
Q99569;Q9UQB3	Q99569	11;1	11;1	11;1	Plakophilin-4	PKP4	sp|Q99569|PKP4_HUMAN Plakophilin-4 OS=Homo sapiens OX=9606 GN=PKP4 PE=1 SV=2	2	11	11	11	3	2	9	6	3	2	9	6	3	2	9	6	12.8	12.8	12.8	131.87	1192	1192;1225	0	98.329	2.7	1.6	10.5	7.3	424060000	79526000	18252000	191240000	135040000	18	AAAQVLNTLWQYR;DGWNQNHFITPVSTLER;GLPILVELLR;HLVDLLDHR;LELEVPQAR;LLGLNELDDLLGK;LPGGNGPSVLSDETMAAICCALHEVTSK;MVPPRPDSLTGLR;NVGGIPALLR;PSPIYISSYSSPAR;SAVSPDLHITPIYEGR				1569	22;1501;3876;4403;5989;6492;6766;7734;8258;8461;9468	True;True;True;True;True;True;True;True;True;True;True	22;1511;3912;4444;6044;6551;6827;7814;8343;8548;9559
P42356;A4QPH2	P42356	11;1	11;1	11;1	Phosphatidylinositol 4-kinase alpha	PI4KA	sp|P42356|PI4KA_HUMAN Phosphatidylinositol 4-kinase alpha OS=Homo sapiens OX=9606 GN=PI4KA PE=1 SV=4	2	11	11	11	4	4	7	4	4	4	7	4	4	4	7	4	8.5	8.5	8.5	236.83	2102	2102;592	0	91.262	3.4	3.1	5.8	3	350690000	68336000	86637000	120420000	75301000	17	AGLTVDPVIVEAFLASLSNR;ASSSAGNLGVLIPVIAVLTR;FPVVVHSVTPSLR;FSGTTGQMSDLNK;ITNVSAIIKPYPK;QNTTLGATQLSERPACVK;SFPPDAILFYIPQIVQALR;SILPSNLLTVCQEGTLK;TLLLSLLATEIER;VFDAFLNMMADK;VVATAPGCGVIECIPDCTSR				643	387;938;3274;3323;5325;8868;9598;9704;10705;11330;12045	True;True;True;True;True;True;True;True;True;True;True	388;943;3306;3358;5376;8957;9692;9800;10808;11438;12159
P27816	P27816	11	11	11	Microtubule-associated protein 4	MAP4	sp|P27816|MAP4_HUMAN Microtubule-associated protein 4 OS=Homo sapiens OX=9606 GN=MAP4 PE=1 SV=3	1	11	11	11	2	4	6	3	2	4	6	3	2	4	6	3	18	18	18	121	1152	1152	0	92.666	4.9	5.7	8.4	8	357540000	56797000	73188000	162970000	64591000	12	ATPMPSRPSTTPFIDK;DGVLTLANNVTPAK;DGVLTLANNVTPAKDVPPLSETEATPVPIKDMEIAQTQK;DMSPLSETEMALGK;DVPPLSETEATPVPIK;EIEMASEERPPAQALEIMMGLK;GISEDSHLESLQDVGQSAAPTFMISPETVTGTGK;MDLAPSKDMGPPKENK;NVCLPPEMEVALTEDQVPALK;TDYIPLLDVDEK;VGSLDNVGHLPAGGAVK				519	992;1497;1498;1757;1952;2370;3796;7410;8247;10393;11443	True;True;True;True;True;True;True;True;True;True;True	997;1507;1508;1770;1965;2390;3832;7474;8332;10493;11552
P61224;A6NIZ1;O95716	P61224;A6NIZ1	11;9;1	3;3;0	3;3;0	Ras-related protein Rap-1b;Ras-related protein Rap-1b-like protein	RAP1B	sp|P61224|RAP1B_HUMAN Ras-related protein Rap-1b OS=Homo sapiens OX=9606 GN=RAP1B PE=1 SV=1;sp|A6NIZ1|RP1BL_HUMAN Ras-related protein Rap-1b-like protein OS=Homo sapiens OX=9606 PE=2 SV=1	3	11	3	3	8	10	8	8	2	3	2	3	2	3	2	3	52.2	15.2	15.2	20.825	184	184;184;219	0	25.895	42.4	51.6	42.4	44	847290000	224630000	416240000	0	206430000	12	CDLEDER;CDLEDERVVGKEQGQNLAR;DTDDVPMILVGNK;EQGQNLAR;INVNEIFYDLVR;LVVLGSGGVGK;QWNNCAFLESSAK;SALTVQFVQGIFVEK;VKDTDDVPMILVGNK;YDPTIEDSYR;YDPTIEDSYRK				835	1133;1134;1881;2661;5123;7285;9064;9442;11538;12327;12328	False;False;True;False;False;False;True;False;True;False;False	1138;1139;1894;2686;5171;7347;9153;9533;11648;12442;12443
O00148	O00148	11	3	3	ATP-dependent RNA helicase DDX39A	DDX39A	sp|O00148|DX39A_HUMAN ATP-dependent RNA helicase DDX39A OS=Homo sapiens OX=9606 GN=DDX39A PE=1 SV=2	1	11	3	3	6	8	6	5	1	3	0	0	1	3	0	0	34	10.8	10.8	49.129	427	427	0	30.318	20.4	27.6	12.9	17.8	80585000	0	80585000	0	0	4	AIVDCGFEHPSEVQHECIPQAILGMDVLCQAK;CMALAQLLVEQNFPAIAIHR;DFLLKPELLR;DVQEIFR;ELAFQISK;FMQDPMEVFVDDETK;GSYVSIHSSGFR;ILVATNLFGR;LTLHGLQQYYVK;MLEQLDMR;VSVFFGGLSIK				37	528;1197;1408;1956;2431;3210;4104;5055;7110;7567;11956	False;True;False;False;False;True;False;False;False;False;True	531;1202;1417;1969;2452;3241;4143;5102;7171;7635;12070
Q99879;Q99877;Q93079;Q5QNW6;P62807;P58876;P57053;O60814;A0A2R8Y619	Q99879;Q99877;Q93079;Q5QNW6;P62807;P58876;P57053;O60814	10;10;10;10;10;10;10;10;2	10;10;10;10;10;10;10;10;2	0;0;0;0;0;0;0;0;0	Histone H2B type 1-M;Histone H2B type 1-N;Histone H2B type 1-H;Histone H2B type 2-F;Histone H2B type 1-C/E/F/G/I;Histone H2B type 1-D;Histone H2B type F-S;Histone H2B type 1-K	HIST1H2BM;HIST1H2BN;HIST1H2BH;HIST2H2BF;HIST1H2BC;HIST1H2BD;H2BFS;HIST1H2BK	sp|Q99879|H2B1M_HUMAN Histone H2B type 1-M OS=Homo sapiens OX=9606 GN=H2BC14 PE=1 SV=3;sp|Q99877|H2B1N_HUMAN Histone H2B type 1-N OS=Homo sapiens OX=9606 GN=H2BC15 PE=1 SV=3;sp|Q93079|H2B1H_HUMAN Histone H2B type 1-H OS=Homo sapiens OX=9606 GN=H2BC9 PE=1 S	9	10	10	0	7	8	7	10	7	8	7	10	0	0	0	0	58.7	58.7	0	13.989	126	126;126;126;126;126;126;126;126;122	0	144.54	47.6	53.2	51.6	58.7	81693000000	21939000000	26277000000	14869000000	18608000000	121	AMGIMNSFVNDIFER;AMGIMNSFVNDIFERIAGEASR;EIQTAVR;ESYSVYVYK;HAVSEGTK;IAGEASR;KESYSVYVYK;LLLPGELAK;QVHPDTGISSK;RSTITSR				165	705;706;2401;2750;4265;4559;5524;6540;9019;9349	True;True;True;True;True;True;True;True;True;True	709;710;711;2421;2776;4306;4603;5576;6599;9108;9440
P06748	P06748	10	10	10	Nucleophosmin	NPM1	sp|P06748|NPM_HUMAN Nucleophosmin OS=Homo sapiens OX=9606 GN=NPM1 PE=1 SV=2	1	10	10	10	7	9	6	8	7	9	6	8	7	9	6	8	53.1	53.1	53.1	32.575	294	294	0	302.63	32.3	40.5	32	46.9	25306000000	6731500000	7862700000	6060900000	4650800000	116	DELHIVEAEAMNYEGSPIK;GPSSVEDIKAK;LAADEDDDDDDEEDDDEDDDDDDFDDEEAEEKAPVKK;MEDSMDMDMSPLRPQNYLFGCELK;MQASIEK;MSVQPTVSLGGFEITPPVVLR;MTDQEAIQDLWQWR;MTDQEAIQDLWQWRK;TVSLGAGAK;VDNDENEHQLSLR				306	1378;3991;5668;7427;7653;7696;7699;7700;11019;11207	True;True;True;True;True;True;True;True;True;True	1386;1387;4029;5720;7492;7493;7725;7773;7774;7777;7778;7779;11124;11313
P05388;Q8NHW5	P05388;Q8NHW5	10;7	10;7	10;7	60S acidic ribosomal protein P0;60S acidic ribosomal protein P0-like	RPLP0;RPLP0P6	sp|P05388|RLA0_HUMAN 60S acidic ribosomal protein P0 OS=Homo sapiens OX=9606 GN=RPLP0 PE=1 SV=1;sp|Q8NHW5|RLA0L_HUMAN 60S acidic ribosomal protein P0-like OS=Homo sapiens OX=9606 GN=RPLP0P6 PE=5 SV=1	2	10	10	10	9	8	8	7	9	8	8	7	9	8	8	7	45.7	45.7	45.7	34.273	317	317;317	0	141.22	42.3	39.4	40.4	25.6	12001000000	4356400000	2807400000	4036000000	801230000	73	AFLADPSAFVAAAPVAAATTAAPAAAAAPAK;AGAIAPCEVTVPAQNTGLGPEK;EDLTEIRDMLLANK;EDLTEIRDMLLANKVPAAAR;GHLENNPALEK;GNVGFVFTK;GTIEILSDVQLIK;IIQLLDDYPK;TSFFQALGITTK;VLALSVETDYTFPLAEK				296	325;352;2160;2161;3730;3950;4119;4925;10876;11562	True;True;True;True;True;True;True;True;True;True	326;353;2175;2176;3765;3988;4158;4972;10979;11672
Q8NC51	Q8NC51	10	10	10	Plasminogen activator inhibitor 1 RNA-binding protein	SERBP1	sp|Q8NC51|PAIRB_HUMAN Plasminogen activator inhibitor 1 RNA-binding protein OS=Homo sapiens OX=9606 GN=SERBP1 PE=1 SV=2	1	10	10	10	10	8	7	6	10	8	7	6	10	8	7	6	30.9	30.9	30.9	44.965	408	408	0	224.13	30.9	28.7	25	17.2	9377200000	2634700000	3634700000	2468900000	638890000	62	EMTLDEWK;FDQLFDDESDPFEVLK;GEGGEFSVDRPIIDR;KPANDITSQLEINFGDLGR;NPLPPSVGVVDK;PGHLQEGFGCVVTNR;PGHLQEGFGCVVTNRFDQLFDDESDPFEVLK;RFEKPLEEK;SAAQAAAQTNSNAAGK;SEEAHAEDSVMDHHFR				1395	2592;2969;3586;5593;8109;8356;8357;9162;9404;9526	True;True;True;True;True;True;True;True;True;True	2617;2996;3621;5645;8194;8442;8443;9251;9495;9618;9619
P18621	P18621	10	10	10	60S ribosomal protein L17	RPL17	sp|P18621|RL17_HUMAN 60S ribosomal protein L17 OS=Homo sapiens OX=9606 GN=RPL17 PE=1 SV=3	1	10	10	10	6	7	5	7	6	7	5	7	6	7	5	7	50.5	50.5	50.5	21.397	184	184	0	102.89	42.9	47.3	35.9	50.5	11883000000	2500900000	2678100000	3252500000	3451600000	61	EQIVPKPEEEVAQK;GLDVDSLVIEHIQVNK;INPYMSSPCHIEMILTEK;INPYMSSPCHIEMILTEKEQIVPKPEEEVAQK;NAESNAELK;NAESNAELKGLDVDSLVIEHIQVNKAPK;QWGWTQGR;QWGWTQGRWPK;SAEFLLHMLK;VRYSLDPENPTK				445	2667;3831;5120;5121;7768;7769;9061;9062;9417;11910	True;True;True;True;True;True;True;True;True;True	2692;3867;5168;5169;7849;7850;9150;9151;9508;12022
P62906	P62906	10	10	10	60S ribosomal protein L10a	RPL10A	sp|P62906|RL10A_HUMAN 60S ribosomal protein L10a OS=Homo sapiens OX=9606 GN=RPL10A PE=1 SV=2	1	10	10	10	7	8	7	9	7	8	7	9	7	8	7	9	43.3	43.3	43.3	24.831	217	217	0	147.67	35	36.4	36.9	37.8	16088000000	3955100000	5406000000	3868300000	2858900000	61	AGKFPSLLTHNENMVAK;AVDIPHMDIEALK;AVDIPHMDIEALKK;DTLYEAVR;FLETVELQISLK;FPSLLTHNENMVAK;FSVCVLGDQQHCDEAK;VLCLAVAVGHVK;VSRDTLYEAVR;YDAFLASESLIK				899	375;1014;1015;1896;3142;3270;3349;11571;11945;12313	True;True;True;True;True;True;True;True;True;True	376;1019;1020;1909;3172;3302;3384;11682;12059;12428
Q9BR76	Q9BR76	10	10	10	Coronin-1B	CORO1B	sp|Q9BR76|COR1B_HUMAN Coronin-1B OS=Homo sapiens OX=9606 GN=CORO1B PE=1 SV=1	1	10	10	10	8	7	7	7	8	7	7	7	8	7	7	7	24.3	24.3	24.3	54.234	489	489	0	184.02	22.5	18	19.8	22.1	6223800000	2200100000	1021600000	1867100000	1135000000	54	CEPIVMTVPR;DADPILISLR;LEEVMQELR;NVLSDSRPAMAPGSSHLGAPASTTTAADATPSGSLAR;PAMAPGSSHLGAPASTTTAADATPSGSLAR;RVGIIAWHPTAR;VFTTGFSR;VGIIAWHPTAR;VTWDSTFCAVNPK;YFEITEEPPYIHFLNTFTSK				1600	1147;1274;5965;8275;8317;9371;11380;11413;12036;12364	True;True;True;True;True;True;True;True;True;True	1152;1281;6020;8360;8402;9462;11488;11522;12150;12479
P39023;Q92901	P39023	10;1	10;1	10;1	60S ribosomal protein L3	RPL3	sp|P39023|RL3_HUMAN 60S ribosomal protein L3 OS=Homo sapiens OX=9606 GN=RPL3 PE=1 SV=2	2	10	10	10	7	7	6	7	7	7	6	7	7	7	6	7	31	31	31	46.108	403	403;407	0	166.76	25.1	24.3	22.6	21.3	7588000000	2520900000	2076700000	1185000000	1805300000	50	AHLMEIQVNGGTVAEK;DDPSKPVHLTAFLGYK;ERLEQQVPVNQVFGQDEMIDVIGVTK;HGSLGFLPR;LEQQVPVNQVFGQDEMIDVIGVTK;NNASTDYDLSDK;SINPLGGFVHYGEVTNDFVMLK;TVFAEHISDECK;TVFAEHISDECKR;VACIGAWHPAR				622	449;1357;2714;4330;6016;8075;9716;10982;10983;11078	True;True;True;True;True;True;True;True;True;True	452;1365;2740;4371;6072;8160;9812;11087;11088;11184
P0DP25;P0DP24;P0DP23;P27482	P0DP25;P0DP24;P0DP23	10;10;10;1	10;10;10;1	10;10;10;1			sp|P0DP25|CALM3_HUMAN Calmodulin-3 OS=Homo sapiens OX=9606 GN=CALM3 PE=1 SV=1;sp|P0DP24|CALM2_HUMAN Calmodulin-2 OS=Homo sapiens OX=9606 GN=CALM2 PE=1 SV=1;sp|P0DP23|CALM1_HUMAN Calmodulin-1 OS=Homo sapiens OX=9606 GN=CALM1 PE=1 SV=1	4	10	10	10	8	7	7	7	8	7	7	7	8	7	7	7	64.4	64.4	64.4	16.837	149	149;149;149;149	0	244.72	39.6	64.4	64.4	64.4	7260800000	1164400000	2810500000	1368700000	1917200000	49	ADQLTEEQIAEFK;ADQLTEEQIAEFKEAFSLFDKDGDGTITTK;DGDGTITTK;DGNGYISAAELR;DTDSEEEIR;DTDSEEEIREAFR;EAFSLFDK;EAFSLFDKDGDGTITTK;SLGQNPTEAELQDMINEVDADGNGTIDFPEFLTMMAR;VFDKDGNGYISAAELR				359	196;197;1439;1469;1883;1884;2044;2045;9783;11334	True;True;True;True;True;True;True;True;True;True	197;198;1448;1479;1896;1897;2058;2059;9879;11442
P07195	P07195	10	10	10	L-lactate dehydrogenase B chain	LDHB	sp|P07195|LDHB_HUMAN L-lactate dehydrogenase B chain OS=Homo sapiens OX=9606 GN=LDHB PE=1 SV=2	1	10	10	10	8	8	8	6	8	8	8	6	8	8	8	6	33.8	33.8	33.8	36.638	334	334	0	171.93	29.3	27.5	27.5	19.8	4239200000	1266100000	1738200000	715940000	518950000	47	DYSVTANSK;FIIPQIVK;GEMMDLQHGSLFLQTPK;GMYGIENEVFLSLPCILNAR;IVADKDYSVTANSK;LIAPVAEEEATVPNNK;MVVESAYEVIK;SADTLWDIQK;SLADELALVDVLEDK;SLADELALVDVLEDKLK				309	2009;3093;3599;3925;5350;6303;7745;9414;9742;9743	True;True;True;True;True;True;True;True;True;True	2023;3123;3634;3962;5401;6360;7826;9505;9838;9839
P46781	P46781	10	10	10	40S ribosomal protein S9	RPS9	sp|P46781|RS9_HUMAN 40S ribosomal protein S9 OS=Homo sapiens OX=9606 GN=RPS9 PE=1 SV=3	1	10	10	10	6	6	6	10	6	6	6	10	6	6	6	10	32.5	32.5	32.5	22.591	194	194	0	107.42	27.3	27.3	27.3	32.5	12138000000	3628300000	3691900000	2898000000	1920200000	46	ELLTLDEKDPR;ELLTLDEKDPRR;HIDFSLR;IEDFLER;IEDFLERR;LDYILGLK;LFEGNALLR;LIGEYGLR;QVVNIPSFIVR;RLFEGNALLR				669	2513;2514;4353;4689;4690;5921;6060;6327;9053;9245	True;True;True;True;True;True;True;True;True;True	2535;2536;4394;4733;4734;5975;6116;6384;9142;9336
Q92759	Q92759	10	10	10	General transcription factor IIH subunit 4	GTF2H4	sp|Q92759|TF2H4_HUMAN General transcription factor IIH subunit 4 OS=Homo sapiens OX=9606 GN=GTF2H4 PE=1 SV=1	1	10	10	10	9	10	6	4	9	10	6	4	9	10	6	4	13.3	13.3	13.3	52.186	462	462	0	125.75	35	37.8	28.3	19.4	6030800000	993500000	928400000	1279500000	829360000	46	DYSVEGMSDSLLNFLQHLR;ESVQQAIASGITAQQIIHFLR				1460	2008;2748	True;True	2022;2774
P10412;Q02539;P22492;P16401	P10412	10;4;3;2	10;4;3;2	3;0;0;0	Histone H1.4	HIST1H1E	sp|P10412|H14_HUMAN Histone H1.4 OS=Homo sapiens OX=9606 GN=H1-4 PE=1 SV=2	4	10	10	3	7	7	6	7	7	7	6	7	2	2	1	2	37.4	37.4	13.2	21.865	219	219;215;207;226	0	101.99	35.2	31.5	25.6	26.5	33889000000	8974600000	10223000000	6200600000	8490100000	44	ALAAAGYDVEK;ALAAAGYDVEKNNSR;ASGPPVSELITK;ATGAATPK;GTGASGSFK;GTLVQTK;KASGPPVSELITK;SETAPAAPAAPAPAEKTPVK;SETAPAAPAAPAPAEKTPVKK;SGVSLAALK				363	539;540;901;973;4113;4124;5457;9568;9569;9657	True;True;True;True;True;True;True;True;True;True	542;543;906;978;4152;4163;5509;9662;9663;9752
P62937;P0DN26;A0A0B4J2A2;A0A075B767;A0A075B759;Q9Y536;F5H284;P0DN37	P62937	10;2;2;2;2;2;2;1	10;2;2;2;2;2;2;1	10;2;2;2;2;2;2;1	Peptidyl-prolyl cis-trans isomerase A;Peptidyl-prolyl cis-trans isomerase A, N-terminally processed	PPIA	sp|P62937|PPIA_HUMAN Peptidyl-prolyl cis-trans isomerase A OS=Homo sapiens OX=9606 GN=PPIA PE=1 SV=2	8	10	10	10	4	8	8	7	4	8	8	7	4	8	8	7	61.2	61.2	61.2	18.012	165	165;164;164;164;164;164;164;164	0	143.35	24.8	53.3	59.4	47.9	15867000000	3407900000	5287300000	5454700000	1717200000	44	ALSTGEK;EGMNIVEAMER;FEDENFILK;HTGPGILSMANAGPNTNGSQFFICTAK;IIPGFMCQGGDFTR;MVNPTVFFDIAVDGEPLGR;VKEGMNIVEAMER;VNPTVFFDIAVDGEPLGR;VSFELFADK;VSFELFADKVPK				903	664;2316;2988;4496;4920;7730;11541;11789;11925;11926	True;True;True;True;True;True;True;True;True;True	667;2335;3015;4539;4966;4967;7810;11651;11901;12038;12039
P26368	P26368	10	10	10	Splicing factor U2AF 65 kDa subunit	U2AF2	sp|P26368|U2AF2_HUMAN Splicing factor U2AF 65 kDa subunit OS=Homo sapiens OX=9606 GN=U2AF2 PE=1 SV=4	1	10	10	10	6	8	7	7	6	8	7	7	6	8	7	7	42.1	42.1	42.1	53.5	475	475	0	165.44	22.9	34.1	27.4	31.6	7100600000	1529700000	1670800000	2009000000	1891100000	43	AMQAAGQIPATALLPTMTPDGLAVTPTPVPVVGSQMTR;ELLTSFGPLK;LFIGGLPNYLNDDQVK;LGGLTQAPGNPVLAVQINQDK;LYVGNIPFGITEEAMMDFFNAQMR;NFAFLEFR;RPHDYQPLPGMSENPSVYVPGVVSTVVPDSAHK;SDFDEFERQLNENK;SIEIPRPVDGVEVPGCGK;YWDVPPPGFEHITPMQYK				504	716;2515;6073;6181;7355;7850;9290;9478;9691;12671	True;True;True;True;True;True;True;True;True;True	721;2537;6129;6237;7417;7932;9381;9569;9787;12790
O60256	O60256	10	10	9	Phosphoribosyl pyrophosphate synthase-associated protein 2	PRPSAP2	sp|O60256|KPRB_HUMAN Phosphoribosyl pyrophosphate synthase-associated protein 2 OS=Homo sapiens OX=9606 GN=PRPSAP2 PE=1 SV=1	1	10	10	9	8	8	5	6	8	8	5	6	7	7	4	5	41.7	41.7	37.9	40.925	369	369	0	127.55	32.2	36	22	26	3763700000	981330000	1361200000	775770000	645460000	39	AGLTHLITMDLHQK;EIQGFFNIPVDNLR;EKPPITVVGDVGGR;IAIIVDDIIDDVDSFLAAAETLK;IFVMATHGLLSSDAPR;RIEESAIDEVVVTNTIPHEVQK;SIIGVIPYFPYSK;SVAAIHPSLEIPMLIPK;TVDISMILSEAIR;VQIQESVR				150	386;2397;2424;4564;4791;9207;9695;10193;10968;11870	True;True;True;True;True;True;True;True;True;True	387;2417;2445;4608;4836;9298;9791;10291;11073;11982
P62917	P62917	10	10	10	60S ribosomal protein L8	RPL8	sp|P62917|RL8_HUMAN 60S ribosomal protein L8 OS=Homo sapiens OX=9606 GN=RPL8 PE=1 SV=2	1	10	10	10	8	6	6	8	8	6	6	8	8	6	6	8	44.4	44.4	44.4	28.024	257	257	0	236.61	38.5	33.1	35	41.6	15032000000	4641900000	4090100000	1461400000	4838100000	37	AQLNIGNVLPVGTMPEGTIVCCLEEKPGDR;AQLNIGNVLPVGTMPEGTIVCCLEEKPGDRGK;ASGNYATVISHNPETK;AVVGVVAGGGR;AVVGVVAGGGRIDKPILK;DIIHDPGRGAPLAK;GVAMNPVEHPFGGGNHQHIGK;GVAMNPVEHPFGGGNHQHIGKPSTIR;GVAMNPVEHPFGGGNHQHIGKPSTIRR;VISSANR				902	834;835;899;1077;1078;1534;4142;4143;4144;11522	True;True;True;True;True;True;True;True;True;True	839;840;904;1082;1083;1544;4181;4182;4183;4184;11632
P60660	P60660	10	10	8	Myosin light polypeptide 6	MYL6	sp|P60660|MYL6_HUMAN Myosin light polypeptide 6 OS=Homo sapiens OX=9606 GN=MYL6 PE=1 SV=2	1	10	10	8	9	9	5	4	9	9	5	4	7	7	5	3	63.6	63.6	47.7	16.93	151	151	0	140.07	60.3	62.3	33.8	27.2	19511000000	7988600000	8781600000	1974500000	766070000	36	ALGQNPTNAEVLK;CDFTEDQTAEFK;CDFTEDQTAEFKEAFQLFDRTGDGK;DQGTYEDYVEGLR;EAFQLFDR;HVLVTLGEK;ILYSQCGDVMR;NKDQGTYEDYVEGLR;SDEMNVK;VLDFEHFLPMLQTVAK				816	605;1128;1129;1812;2043;4516;5061;7955;9477;11575	True;True;True;True;True;True;True;True;True;True	608;1133;1134;1825;2057;4560;5108;5109;8037;9568;11686;11687
Q92945	Q92945	10	10	9	Far upstream element-binding protein 2	KHSRP	sp|Q92945|FUBP2_HUMAN Far upstream element-binding protein 2 OS=Homo sapiens OX=9606 GN=KHSRP PE=1 SV=4	1	10	10	9	7	8	7	6	7	8	7	6	7	7	7	6	21.1	21.1	19.1	73.114	711	711	0	183.85	16	15.8	16	13.8	2373500000	512980000	787450000	728280000	344740000	35	AWEEYYK;DAFADAVQR;GGGGPGGGGPGGGSAGGPSQPPGGGGPGIR;IGGGIDVPVPR;IINDLLQSLR;LASQGDSISSQLGPIHPPPR;MILIQDGSQNTNVDKPLR;SVSLTGAPESVQK;VPDGMVGLIIGR;VQISPDSGGLPER				1473	1086;1279;3696;4816;4913;5780;7532;10240;11809;11871	True;True;True;True;True;True;True;True;True;True	1091;1286;3731;4861;4959;5832;7600;10338;11921;11983
P04075	P04075	10	10	8	Fructose-bisphosphate aldolase A	ALDOA	sp|P04075|ALDOA_HUMAN Fructose-bisphosphate aldolase A OS=Homo sapiens OX=9606 GN=ALDOA PE=1 SV=2	1	10	10	8	8	8	7	1	8	8	7	1	7	6	5	1	40.1	40.1	32.4	39.42	364	364	0	121.88	36	29.9	30.8	5.5	4375600000	1485900000	1508400000	895790000	485460000	34	AAQEEYVK;ADDGRPFPQVIK;ALSDHHIYLEGTLLKPNMVTPGHACTQK;FSHEEIAMATVTALR;IGEHTPSALAIMENANVLAR;LQSIGTENTEENRR;PYQYPALTPEQK;QLLLTADDR;YASICQQNGIVPIVEPEILPDGDHDLK;YASICQQNGIVPIVEPEILPDGDHDLKR				276	106;158;658;3326;4807;6907;8494;8796;12298;12299	True;True;True;True;True;True;True;True;True;True	107;159;661;3361;4852;6968;8581;8885;12413;12414
P35637	P35637	10	10	8	RNA-binding protein FUS	FUS	sp|P35637|FUS_HUMAN RNA-binding protein FUS OS=Homo sapiens OX=9606 GN=FUS PE=1 SV=1	1	10	10	8	5	5	3	9	5	5	3	9	4	3	2	7	18.4	18.4	15.8	53.425	526	526	0	200.37	8.9	10.8	6.7	17.7	4342300000	1029400000	1444300000	1080100000	788410000	32	AAIDWFDGK;AAIDWFDGKEFSGNPIK;AGDWKCPNPTCENMNFSWR;APKPDGPGGGPGGSHMGGNYGDDR;CPNPTCENMNFSWR;GEATVSFDDPPSAK;NECNQCKAPKPDGPGGGPGGSHMGGNYGDDR;PDGPGGGPGGSHMGGNYGDDR;TGQPMINLYTDR;TGQPMINLYTDRETGK				600	68;69;358;771;1216;3570;7826;8336;10527;10528	True;True;True;True;True;True;True;True;True;True	68;69;359;776;1223;3605;7908;8421;8422;10629;10630
P28288	P28288	10	10	10	ATP-binding cassette sub-family D member 3	ABCD3	sp|P28288|ABCD3_HUMAN ATP-binding cassette sub-family D member 3 OS=Homo sapiens OX=9606 GN=ABCD3 PE=1 SV=1	1	10	10	10	6	6	5	5	6	6	5	5	6	6	5	5	22.8	22.8	22.8	75.475	659	659	0	123.02	14.1	15.5	11.2	9	886520000	133760000	252050000	281630000	219080000	31	EGGWDSVQDWMDVLSGGEK;EYLDNVQLGHILER;FDHVPLATPNGDVLIR;GIEGVQVIPLIPGAGEIIIADNIIK;GISDLVLK;IANPDQLLTQDVEK;ITELMQVLK;LFYVPQRPYMTLGTLR;NSSLAGAAFLLLCLLHK;VLGELWPLFGGR				524	2297;2875;2962;3754;3795;4577;5298;6135;8202;11610	True;True;True;True;True;True;True;True;True;True	2316;2902;2989;3789;3831;4621;5347;6191;8287;11722
P11177	P11177	10	10	10	Pyruvate dehydrogenase E1 component subunit beta, mitochondrial	PDHB	sp|P11177|ODPB_HUMAN Pyruvate dehydrogenase E1 component subunit beta, mitochondrial OS=Homo sapiens OX=9606 GN=PDHB PE=1 SV=3	1	10	10	10	7	3	6	5	7	3	6	5	7	3	6	5	39	39	39	39.233	359	359	0	77.208	30.6	15.3	24.8	17.3	822750000	246330000	59368000	227200000	289850000	30	DFLIPIGK;DNNPVVVLENELMYGVPFEFPPEAQSK;EGVECEVINMR;ILEDNSIPQVK;IMEGPAFNFLDAPAVR;QGTHITVVSHSR;TIRPMDMETIEASVMK;TYYMSGGLQPVPIVFR;VTGADVPMPYAK;VVSPWNSEDAK				375	1407;1769;2334;4977;5064;8665;10617;11068;11986;12111	True;True;True;True;True;True;True;True;True;True	1416;1782;2354;5024;5112;8752;10720;11174;12100;12225
P30153	P30153	10	10	8	Serine/threonine-protein phosphatase 2A 65 kDa regulatory subunit A alpha isoform	PPP2R1A	sp|P30153|2AAA_HUMAN Serine/threonine-protein phosphatase 2A 65 kDa regulatory subunit A alpha isoform OS=Homo sapiens OX=9606 GN=PPP2R1A PE=1 SV=4	1	10	10	8	7	4	7	4	7	4	7	4	6	3	6	3	27.7	27.7	21.7	65.308	589	589	0	152.49	18.7	11.9	21.9	11.9	1891200000	580670000	418690000	590260000	301580000	30	AAADGDDSLYPIAVLIDELR;AISHEHSPSDLEAHFVPLVK;DNTIEHLLPLFLAQLK;DNTIEHLLPLFLAQLKDECPEVR;IGPILDNSTLQSEVKPILEK;LNIISNLDCVNEVIGIR;LTQDQDVDVK;QLSQSLLPAIVELAEDAK;SALASVIMGLSPILGK;SEIIPMFSNLASDEQDSVR				545	6;515;1774;1775;4840;6698;7138;8832;9436;9536	True;True;True;True;True;True;True;True;True;True	6;518;1787;1788;4885;6759;7199;8921;9527;9629
Q9NUP9;Q9HAP6	Q9NUP9	10;1	10;1	7;0	Protein lin-7 homolog C	LIN7C	sp|Q9NUP9|LIN7C_HUMAN Protein lin-7 homolog C OS=Homo sapiens OX=9606 GN=LIN7C PE=1 SV=1	2	10	10	7	5	6	3	8	5	6	3	8	5	5	2	5	60.9	60.9	42.6	21.834	197	197;207	0	142.9	33	40.1	17.3	51.3	4429800000	588980000	1402200000	933730000	1504900000	30	AALGEPVRLER;ATVAAFAASEGHSHPR;EQNSPIYISR;EVYEHVYETVDISSSPEVR;IIPGGIADR;RGDQLLSVNGVSVEGEHHEK;TEEGLGFNIMGGK;TEEGLGFNIMGGKEQNSPIYISR;VLEEMESRFEK;VLQSEFCNAVR				1747	83;1000;2687;2855;4921;9177;10404;10405;11590;11679	True;True;True;True;True;True;True;True;True;True	83;1005;2712;2882;4968;9266;10504;10505;11702;11791
P40227	P40227	10	10	9	T-complex protein 1 subunit zeta	CCT6A	sp|P40227|TCPZ_HUMAN T-complex protein 1 subunit zeta OS=Homo sapiens OX=9606 GN=CCT6A PE=1 SV=3	1	10	10	9	6	6	7	3	6	6	7	3	6	5	6	3	32.4	32.4	29.9	58.024	531	531	0	106.2	20.2	20.5	23.9	10.9	2374000000	698580000	872680000	567040000	235730000	29	AQLGVQAFADALLIIPK;DGNVLLHEMQIQHPTASLIAK;EMDRETLIDVAR;GIDPFSLDALSK;IITEGFEAAK;NAIDDGCVVPGAGAVEVAMAEALIK;QADLYISEGLHPR;VATAQDDITGDGTTSNVLIIGELLK;VHAELADVLTEAVVDSILAIK;VLAQNSGFDLQETLVK				625	831;1470;2573;3750;4933;7779;8506;11144;11456;11563	True;True;True;True;True;True;True;True;True;True	836;1480;2595;3785;4980;7860;8593;11250;11565;11673
Q92738	Q92738	10	10	10	USP6 N-terminal-like protein	USP6NL	sp|Q92738|US6NL_HUMAN USP6 N-terminal-like protein OS=Homo sapiens OX=9606 GN=USP6NL PE=1 SV=3	1	10	10	10	6	5	5	5	6	5	5	5	6	5	5	5	19	19	19	94.103	828	828	0	96.436	12.3	10.7	10.7	10.1	1142000000	214290000	497620000	231430000	198640000	29	FGFLHEEELPDHNVAVER;GEVWALLLEIPK;GIPLQLR;GLAHPPSYSNPPVYHGNSPK;HAMHGFFVQGFPK;LDLPEPGKEDEYPK;LSMEELVEFFQETLAK;QYNHAAANQNSNATSNIR;RPHGSTLSVSASPEK;YSAFQLAPFQDHGLPAVSVDSPVR				1458	3049;3618;3791;3819;4257;5887;7016;9078;9291;12599	True;True;True;True;True;True;True;True;True;True	3079;3653;3827;3855;4298;5941;7077;9167;9382;12717
Q99623	Q99623	10	10	10	Prohibitin-2	PHB2	sp|Q99623|PHB2_HUMAN Prohibitin-2 OS=Homo sapiens OX=9606 GN=PHB2 PE=1 SV=2	1	10	10	10	9	6	7	5	9	6	7	5	9	6	7	5	43.5	43.5	43.5	33.296	299	299	0	241.65	39.8	25.1	31.8	20.7	1854200000	473910000	646590000	535490000	198180000	29	DLQMVNISLR;EYTAAVEAK;FNASQLITQR;IGGVQQDTILAEGLHFR;IPWFQYPIIYDIR;IVQAEGEAEAAK;IYLTADNLVLNLQDESFTR;LLLGAGAVAYGVR;VLPSIVNEVLK;VLSRPNAQELPSMYQR				1573	1704;2887;3223;4823;5165;5392;5438;6529;11665;11692	True;True;True;True;True;True;True;True;True;True	1714;2914;3255;4868;5213;5444;5490;6588;11777;11804
P41091;Q2VIR3	P41091;Q2VIR3	10;7	10;7	10;7	Eukaryotic translation initiation factor 2 subunit 3;Putative eukaryotic translation initiation factor 2 subunit 3-like protein	EIF2S3;EIF2S3L	sp|P41091|IF2G_HUMAN Eukaryotic translation initiation factor 2 subunit 3 OS=Homo sapiens OX=9606 GN=EIF2S3 PE=1 SV=3;sp|Q2VIR3|IF2GL_HUMAN Eukaryotic translation initiation factor 2 subunit 3B OS=Homo sapiens OX=9606 GN=EIF2S3B PE=2 SV=2	2	10	10	10	5	5	6	5	5	5	6	5	5	5	6	5	31.1	31.1	31.1	51.109	472	472;472	0	69.977	16.5	15.7	21.6	16.5	1531900000	181110000	726640000	290000000	334150000	25	GVTIKPTVDDD;IVLTNPVCTEVGEK;IVSLFAEHNDLQYAAPGGLIGVGTK;LDDPSCPRPECYR;LTPLSHEVISR;QATINIGTIGHVAHGK;QDLTTLDVTK;SCGSSTPDEFPTDIPGTK;SFDVNKPGCEVDDLK;VGQEIEVRPGIVSK				633	4200;5387;5400;5842;7127;8538;8557;9470;9582;11433	True;True;True;True;True;True;True;True;True;True	4241;5439;5452;5895;7188;8625;8644;9561;9676;11542
P53985	P53985	10	10	10	Monocarboxylate transporter 1	SLC16A1	sp|P53985|MOT1_HUMAN Monocarboxylate transporter 1 OS=Homo sapiens OX=9606 GN=SLC16A1 PE=1 SV=3	1	10	10	10	4	6	5	3	4	6	5	3	4	6	5	3	25.6	25.6	25.6	53.944	500	500	0	141.01	10	16.4	13.4	10.8	3028500000	657810000	988880000	343780000	1038000000	24	AAESPDQK;AAESPDQKDTDGGPKEEESPV;DLHDANTDLIGR;EEETSIDVAGKPNEVTK;FSSAVGLVTIVECCPVLLGPPLLGR;KDLHDANTDLIGRHPK;LNDMYGDYK;PSMGLVANTKPIRPR;SITVFFK;SVFQTINQFLDLTLFTHR				777	42;43;1645;2205;3342;5469;6685;8458;9730;10209	True;True;True;True;True;True;True;True;True;True	42;43;1655;2223;3377;5521;6746;8545;9826;10307
P61160	P61160	10	10	10	Actin-related protein 2	ACTR2	sp|P61160|ARP2_HUMAN Actin-related protein 2 OS=Homo sapiens OX=9606 GN=ACTR2 PE=1 SV=1	1	10	10	10	7	5	4	7	7	5	4	7	7	5	4	7	34.8	34.8	34.8	44.76	394	394	0	92.843	23.9	17.3	13.7	25.4	1598800000	547850000	566690000	303240000	180990000	23	CGYAGSNFPEHIFPALVGR;DKDNFWMTR;DLMVGDEASELR;GYAFNHSADFETVR;HIVLSGGSTMYPGLPSR;HLWDYTFGPEK;ILLTEPPMNPTK;LALETTVLVESYTLPDGR;LCYVGYNIEQEQK;VVVCDNGTGFVK				830	1169;1575;1687;4219;4367;4411;5017;5736;5831;12119	True;True;True;True;True;True;True;True;True;True	1174;1585;1697;4260;4408;4452;5064;5788;5884;12233
Q8N8S7	Q8N8S7	10	10	10	Protein enabled homolog	ENAH	sp|Q8N8S7|ENAH_HUMAN Protein enabled homolog OS=Homo sapiens OX=9606 GN=ENAH PE=1 SV=2	1	10	10	10	6	6	4	6	6	6	4	6	6	6	4	6	26.9	26.9	26.9	66.509	591	591	0	242.49	18.3	18.3	13	17.6	1509200000	416840000	523160000	301730000	267480000	23	EDANVFASAMMHALEVLNSQETGPTLPR;GNGPLPLGGSGLMEEMSALLAR;GSTIETEQKEDKGEDSEPVTSK;IQDHQVVINCAIPK;MEDTSFPSGGNAIGVNSASSK;QVYGLNFGSK;TDTGRGNGPLPLGGSGLMEEMSALLAR;VHIYHHTGNNTFR;WVPAGGSTGFSR;YNQATQTFHQWR				1387	2136;3933;4094;5172;7431;9056;10389;11464;12266;12542	True;True;True;True;True;True;True;True;True;True	2151;3971;4133;5220;7497;9145;10489;11573;12380;12659
Q96FS4	Q96FS4	10	10	10	Signal-induced proliferation-associated protein 1	SIPA1	sp|Q96FS4|SIPA1_HUMAN Signal-induced proliferation-associated protein 1 OS=Homo sapiens OX=9606 GN=SIPA1 PE=1 SV=1	1	10	10	10	6	5	6	3	6	5	6	3	6	5	6	3	16.5	16.5	16.5	112.15	1042	1042	0	90.628	9.9	9	10	5.9	889920000	228320000	175260000	391530000	94817000	23	EHQNFFGMDESLGPVAVSLR;FDGSPGQAVGEVVAR;FTFAETAGLRPGAR;GAPDPVQDEVQGVTLLPTTK;HIGNDIVTIVFQEPGSK;LFTDPLALLGLPAEEPEPAFPPVLEPR;LQAESESAATR;TLLTLDEQVLSFQR;VCGQTLPSLRPEAAAQLLR;VCVTVLPPDESGRPR				1509	2354;2961;3358;3490;4359;6113;6831;10709;11164;11174	True;True;True;True;True;True;True;True;True;True	2374;2988;3393;3525;4400;6169;6892;10812;11270;11280
Q9H4M9;Q9NZN3;Q9NZN4	Q9H4M9	10;3;1	10;3;1	10;3;1	EH domain-containing protein 1	EHD1	sp|Q9H4M9|EHD1_HUMAN EH domain-containing protein 1 OS=Homo sapiens OX=9606 GN=EHD1 PE=1 SV=2	3	10	10	10	6	5	4	7	6	5	4	7	6	5	4	7	31.3	31.3	31.3	60.626	534	534;535;543	0	107.56	16.1	15.7	13.7	24.7	960650000	186760000	163050000	288240000	322600000	22	EHQISPGDFPSLR;FMCAQLPNPVLDSISIIDTPGILSGEK;HLIEQDFPGMR;IGPEPTTDSFIAVMHGPTEGVVPGNALVVDPR;IINTPEVVR;LADVDKDGLLDDEEFALANHLIK;LLDTVDDMLANDIAR;LLPLEEHYR;LNAFGNAFLNR;VYIGSFWSHPLLIPDNR				1693	2353;3195;4383;4839;4919;5694;6432;6560;6676;12155	True;True;True;True;True;True;True;True;True;True	2373;3225;4424;4884;4965;5746;6491;6619;6737;12269
O96013	O96013	10	10	10	Serine/threonine-protein kinase PAK 4	PAK4	sp|O96013|PAK4_HUMAN Serine/threonine-protein kinase PAK 4 OS=Homo sapiens OX=9606 GN=PAK4 PE=1 SV=1	1	10	10	10	4	4	6	5	4	4	6	5	4	4	6	5	26.9	26.9	26.9	64.071	591	591	0	84.912	11.2	8.6	15.4	12.5	1290400000	210740000	221790000	564790000	293110000	21	AALQLVVDPGDPR;AGPPASIVPLMR;DGALTLLLDEFENMSVTR;DKRPLSGPDVGTPQPAGLASGAK;IGEGSTGIVCIATVR;LAAGRPFNTYPR;MNEEQIAAVCLAVLQALSVLHAQGVIHR;PLVDPACITSIQPGAPK;RVEISAPSNFEHR;SYLDNFIK				259	92;397;1436;1582;4806;5673;7611;8425;9365;10272	True;True;True;True;True;True;True;True;True;True	92;399;1445;1592;4851;5725;7679;8512;9456;10370
Q9UJW0	Q9UJW0	10	10	10	Dynactin subunit 4	DCTN4	sp|Q9UJW0|DCTN4_HUMAN Dynactin subunit 4 OS=Homo sapiens OX=9606 GN=DCTN4 PE=1 SV=1	1	10	10	10	5	3	3	7	5	3	3	7	5	3	3	7	28	28	28	52.337	460	460	0	154.52	13.9	13.3	12.8	21.5	762040000	283200000	116150000	208400000	154290000	21	APLSQLYFCR;CEHNLSKPEFNPTSIK;IEPAQAVDEVEPLPEDYYTRPVNLTEVTTLQQR;IMSIPNLR;IQLVAVNYIPEVR;LIEYYQQLAQK;LIEYYQQLAQKEK;LLQPDFQPVCASQLYPR;NYMPLAFSDK;VLYLVQGEK				1848	776;1142;4730;5087;5189;6323;6324;6581;8301;11717	True;True;True;True;True;True;True;True;True;True	781;1147;4774;5135;5237;6380;6381;6640;8386;11829
P43246	P43246	10	10	10	DNA mismatch repair protein Msh2	MSH2	sp|P43246|MSH2_HUMAN DNA mismatch repair protein Msh2 OS=Homo sapiens OX=9606 GN=MSH2 PE=1 SV=1	1	10	10	10	7	5	3	1	7	5	3	1	7	5	3	1	14.5	14.5	14.5	104.74	934	934	0	99.502	10.2	7	5.4	0.9	539070000	284040000	145640000	88693000	20688000	20	GVSTFMAEMLETASILR;IIQEFLSK;LGLCEFPDNDQFSNLEALLIQIGPK;LNLVEAFVEDAELR;LYQGINQLPNVIQALEK;MNFESFVK;NLQSVVLSK;NNSFVNEIISR;QMFHIITGPNMGGK;QVGVGYVDSIQR				650	4193;4924;6200;6705;7343;7616;8033;8092;8853;9018	True;True;True;True;True;True;True;True;True;True	4234;4971;6256;6766;7405;7685;8115;8177;8942;9107
Q3ZCM7	Q3ZCM7	10	2	2	Tubulin beta-8 chain	TUBB8	sp|Q3ZCM7|TBB8_HUMAN Tubulin beta-8 chain OS=Homo sapiens OX=9606 GN=TUBB8 PE=1 SV=2	1	10	2	2	8	9	7	6	2	2	1	2	2	2	1	2	24.5	7.4	7.4	49.775	444	444	0	196.37	22.3	22.5	22.1	18.5	3450600000	1160000000	936220000	733730000	620660000	20	AVLVDLEPGTMDSVR;EAESCDCLQGFQLTHSLGGGTGSGMGTLLLSK;FPGQLNADLR;FPGQLNADLRK;IREEYPDR;KEAESCDCLQGFQLTHSLGGGTGSGMGTLLLSK;LAVNMVPFPR;LHFFMPGFAPLTSR;NMMAACDPR;TAVCDIPPR				1231	1050;2035;3258;3259;5212;5487;5799;6268;8066;10343	False;True;False;False;False;True;False;False;False;False	1055;2049;3290;3291;5260;5539;5851;6324;6325;8150;10441
Q9H0A0	Q9H0A0	10	10	10	N-acetyltransferase 10	NAT10	sp|Q9H0A0|NAT10_HUMAN RNA cytidine acetyltransferase OS=Homo sapiens OX=9606 GN=NAT10 PE=1 SV=2	1	10	10	10	5	4	7	0	5	4	7	0	5	4	7	0	17.3	17.3	17.3	115.73	1025	1025	0	135.38	9.1	8	10.5	0	336370000	84845000	64408000	187120000	0	20	AGFVPVYLR;ALQLLQMYYEGR;ASGDLIPWTVSEQFQDPDFGGLSGGR;FILSLASCK;ILGNTFGMCVLQDFEALTPNLLAR;IYFLNQLGDLALSAAQSALLLGIGLQHK;LDYLGVSYGLTPR;QDDPFELFIAATNIR;QQSAQSQVSTTAENK;VLETPQEIHTVSSEAVSLLEEVITPR				1676	363;647;897;3096;4999;5431;5922;8548;8927;11603	True;True;True;True;True;True;True;True;True;True	364;650;902;3126;5046;5483;5976;8635;9016;11715
Q9Y4F1	Q9Y4F1	10	10	10	FERM, RhoGEF and pleckstrin domain-containing protein 1	FARP1	sp|Q9Y4F1|FARP1_HUMAN FERM, ARHGEF and pleckstrin domain-containing protein 1 OS=Homo sapiens OX=9606 GN=FARP1 PE=1 SV=1	1	10	10	10	3	5	6	3	3	5	6	3	3	5	6	3	15	15	15	118.63	1045	1045	0	156.95	6.3	9.6	10.2	4.9	569600000	230250000	105550000	174300000	59503000	20	AALAEITEMVAQLHGTMIK;DLIGIDNLVVPGR;ITVWLDLLKPIVK;LGAPENSGISTLER;LRPDANSAYQDTLEFLMASR;LTCNDTSAALLISHIVQSEIGDFDEALDR;LTCNDTSAALLISHIVQSEIGDFDEALDREHLAK;QADGAASAPTEEEEEVVKDR;SLIFPNFEPLHK;VCYLPLNTFLLR				1953	77;1650;5346;6138;6939;7078;7079;8505;9800;11175	True;True;True;True;True;True;True;True;True;True	77;1660;5397;6194;7000;7139;7140;8592;9896;11281
P27708	P27708	10	10	10	CAD protein;Glutamine-dependent carbamoyl-phosphate synthase;Aspartate carbamoyltransferase;Dihydroorotase	CAD	sp|P27708|PYR1_HUMAN CAD protein OS=Homo sapiens OX=9606 GN=CAD PE=1 SV=3	1	10	10	10	5	7	2	3	5	7	2	3	5	7	2	3	7.1	7.1	7.1	242.98	2225	2225	0	71.331	3	5.1	1.8	2.5	380210000	49174000	215070000	7825600	108150000	19	CGSRPPPGFPGLETMLPLLLTAVSEGR;DQMSHLFNVAHTLR;GLPVTCEVAPHHLFLSHDDLER;ILALDCGLK;LSLDDLLQR;MAEIGEHVAPSEAANSLEQAQAAAER;MALLATVLGR;TLGVDLVALATR;TPHVLVLGSGVYR;VLGTPVETIELTEDRR				517	1166;1821;3881;4962;7006;7365;7374;10684;10804;11619	True;True;True;True;True;True;True;True;True;True	1171;1834;3917;5009;7067;7426;7435;10787;10907;11731
P52294	P52294	10	5	5	Importin subunit alpha-5;Importin subunit alpha-5, N-terminally processed	KPNA1	sp|P52294|IMA5_HUMAN Importin subunit alpha-5 OS=Homo sapiens OX=9606 GN=KPNA1 PE=1 SV=3	1	10	5	5	9	6	9	5	5	2	4	2	5	2	4	2	27.1	17.5	17.5	60.221	538	538	0	104.89	25.1	16.7	26.4	14.7	1415300000	576200000	400880000	201530000	236670000	19	AVGNIVTGDDIQTQVILNCSALQSLLHLLSSPK;DYVLDCNILPPLLQLFSK;EPNPPIDEVISTPGVVAR;IEFLQSHENQEIYQK;IVQVALNGLENILR;LLSKEPNPPIDEVISTPGVVAR;LVELLMHNDYK;NAVWALSNLCR;RLVELLMHNDYK;YLVELGCIKPLCDLLTVMDSK				754	1034;2013;2638;4710;5397;6592;7174;7800;9257;12499	True;True;True;False;False;True;False;False;False;True	1039;2027;2663;4754;5449;6651;7236;7882;9348;12616
Q15393	Q15393	10	10	10	Splicing factor 3B subunit 3	SF3B3	sp|Q15393|SF3B3_HUMAN Splicing factor 3B subunit 3 OS=Homo sapiens OX=9606 GN=SF3B3 PE=1 SV=4	1	10	10	10	3	5	6	2	3	5	6	2	3	5	6	2	11.2	11.2	11.2	135.58	1217	1217	0	114.27	3.1	5.3	6.5	2.2	687120000	168130000	229050000	151780000	138150000	19	FLAVGLVDNTVR;HIANYISGIQTIGHR;IVILEYQPSK;IVPGQFLAVDPK;LGAVFNQVAFPLQYTPR;LPPNTNDEVDEDPTGNK;LTISSPLEAHK;MFLYNLTLQR;NVIDGDLCEQFNSMEPNK;TVLDPVTGDLSDTR				1183	3124;4352;5378;5389;6144;6799;7106;7489;8261;10994	True;True;True;True;True;True;True;True;True;True	3154;4393;5430;5441;6200;6860;7167;7556;8346;11099
P53621	P53621	10	10	10	Coatomer subunit alpha;Xenin;Proxenin	COPA	sp|P53621|COPA_HUMAN Coatomer subunit alpha OS=Homo sapiens OX=9606 GN=COPA PE=1 SV=2	1	10	10	10	8	4	6	1	8	4	6	1	8	4	6	1	11.2	11.2	11.2	138.34	1224	1224	0	77.202	9.5	5.3	5.6	1.7	226580000	52783000	77930000	95870000	0	18	CLFTLLGHLDYIR;GVNWAAFHPTMPLIVSGADDR;LLHDQVGVIQFGPYK;LLQPPAPIMPLDTNWPLLTVSK;LVGQSIIAYLQK;QLFLQTYAR;SILLSVPLLVVDNK;TLDLPIYVTR;YAVTTGDHGIIR;YDEVLHMVR				774	1188;4181;6501;6582;7191;8778;9703;10656;12306;12318	True;True;True;True;True;True;True;True;True;True	1193;4222;6560;6641;7253;8867;9799;10759;12421;12433
Q16778;P33778;P23527;P06899;Q6DRA6;Q6DN03	Q16778;P33778;P23527;P06899	10;10;10;10;4;4	2;2;2;2;2;2	0;0;0;0;0;0	Histone H2B type 2-E;Histone H2B type 1-B;Histone H2B type 1-O;Histone H2B type 1-J	HIST2H2BE;HIST1H2BB;HIST1H2BO;HIST1H2BJ	sp|Q16778|H2B2E_HUMAN Histone H2B type 2-E OS=Homo sapiens OX=9606 GN=H2BC21 PE=1 SV=3;sp|P33778|H2B1B_HUMAN Histone H2B type 1-B OS=Homo sapiens OX=9606 GN=H2BC3 PE=1 SV=2;sp|P23527|H2B1O_HUMAN Histone H2B type 1-O OS=Homo sapiens OX=9606 GN=H2BC17 PE=1 S	6	10	2	0	7	8	8	10	2	2	2	2	0	0	0	0	58.7	7.9	0	13.92	126	126;126;126;126;164;193	0	15.311	47.6	53.2	52.4	58.7	4149900000	830590000	1309500000	1181300000	828580000	17	AMGIMNSFVNDIFER;AMGIMNSFVNDIFERIAGEASR;EIQTAVR;ESYSIYVYK;HAVSEGTK;IAGEASR;KESYSIYVYK;LLLPGELAK;QVHPDTGISSK;RSTITSR				308	705;706;2401;2749;4265;4559;5523;6540;9019;9349	False;False;False;True;False;False;True;False;False;False	709;710;711;2421;2775;4306;4603;5575;6599;9108;9440
Q9Y2J2	Q9Y2J2	10	8	7	Band 4.1-like protein 3;Band 4.1-like protein 3, N-terminally processed	EPB41L3	sp|Q9Y2J2|E41L3_HUMAN Band 4.1-like protein 3 OS=Homo sapiens OX=9606 GN=EPB41L3 PE=1 SV=2	1	10	8	7	2	7	7	3	1	6	6	2	1	6	5	1	13.2	11.2	10.3	120.68	1087	1087	0	70.325	2.4	10.4	8.5	2.7	367980000	17590000	154030000	164440000	31918000	17	ASALIDRPAPYFER;FYPPDPAQLSEDITR;GMTPAEAEMHFLENAK;IRPGEFEQFESTIGFK;LLLPEAPPK;LSMYGVDLHHAK;TTESGSDSESKPDQEAEPQEAAGAQGR;VCEHLNLLEK;VCVEHHTFFR;VILLDGSEYTCDVEK				1916	882;3438;3922;5218;6539;7018;10920;11162;11171;11502	True;True;True;True;True;False;True;False;True;True	887;3473;3959;5266;6598;7079;11024;11268;11277;11612
P25205	P25205	10	10	10	DNA replication licensing factor MCM3	MCM3	sp|P25205|MCM3_HUMAN DNA replication licensing factor MCM3 OS=Homo sapiens OX=9606 GN=MCM3 PE=1 SV=3	1	10	10	10	4	4	6	2	4	4	6	2	4	4	6	2	17.2	17.2	17.2	90.98	808	808	0	108.4	7.2	5.4	10.5	2.7	474250000	77902000	71353000	133100000	191890000	15	AILCLLLGGVER;DAQPSFSAEDIAK;DEENNPLETEYGLSVYK;DIFDQLAK;LLNNAFEELVAFQR;SVDVILDDDLVDK;TPMENIGLQDSLLSR;TVDLQDAEEAVELVQYAYFK;VALLDVFR;YSDLTTLVAFPSSSVYPTK				493	498;1308;1367;1527;6554;10202;10818;10970;11114;12601	True;True;True;True;True;True;True;True;True;True	501;1315;1375;1537;6613;10300;10921;11075;11220;12719
Q9P266	Q9P266	10	10	10	Junctional protein associated with coronary artery disease	KIAA1462	sp|Q9P266|JCAD_HUMAN Junctional protein associated with coronary artery disease OS=Homo sapiens OX=9606 GN=JCAD PE=1 SV=3	1	10	10	10	4	6	0	3	4	6	0	3	4	6	0	3	13.2	13.2	13.2	148.35	1359	1359	0	98.228	4.6	7.1	0	4.8	395330000	135620000	130890000	0	128820000	14	ILGIEVAVESLLPGIR;MNETIFCLVSIPVK;MYSVEDLLISHGYK;PVTAYDGFVQYIPFDDPR;QLFGQFLLKPVSR;QVSSPYSQGESTCETQTK;SESHLPDRDMDNNDLKPSADQK;SQPCVDVHGLGAHPGPK;SSDAKPLPASYPAEPREPQESPK;YRDQQTQTSFSEEPQSSQLLPGAK				1801	4994;7612;7755;8482;8775;9047;9560;10033;10065;12594	True;True;True;True;True;True;True;True;True;True	5041;7680;7836;8569;8864;9136;9654;10130;10162;12712
P11908	P11908	10	2	2	Ribose-phosphate pyrophosphokinase 2	PRPS2	sp|P11908|PRPS2_HUMAN Ribose-phosphate pyrophosphokinase 2 OS=Homo sapiens OX=9606 GN=PRPS2 PE=1 SV=2	1	10	2	2	9	9	8	6	2	1	2	1	2	1	2	1	41.8	9.4	9.4	34.769	318	318	0	19.232	39.6	35.5	33	25.2	276050000	155180000	0	120870000	0	7	INNAAFEAVVVTNTIPQEDK;IQVIDISMILAEAIR;LGLELGK;LNVEFALIHK;MVLVGDVK;THNGESVSYLFSHVPL;VAILVDDMADTCGTICHAADK;VTAVIPCFPYAR;VTSIADR;VYAILTHGIFSGPAISR				384	5117;5204;6202;6733;7726;10563;11111;11969;12023;12144	True;False;False;True;False;False;False;False;False;False	5165;5252;6258;6794;7806;10666;11217;12083;12137;12258
P16403	P16403	10	3	3	Histone H1.2	HIST1H1C	sp|P16403|H12_HUMAN Histone H1.2 OS=Homo sapiens OX=9606 GN=H1-2 PE=1 SV=2	1	10	3	3	7	7	5	7	2	2	0	2	2	2	0	2	34.7	9.9	9.9	21.364	213	213	0	31.019	32.4	31.9	22.5	27.2	5054400000	1406200000	771240000	0	2876900000	6	ALAAAGYDVEK;ALAAAGYDVEKNNSR;ASGPPVSELITK;GTGASGSFK;GTLVQTK;KASGPPVSELITK;SETAPAAPAAAPPAEK;SETAPAAPAAAPPAEKAPVK;SETAPAAPAAAPPAEKAPVKK;SGVSLAALK				430	539;540;901;4113;4124;5457;9565;9566;9567;9657	False;False;False;False;False;False;True;True;True;False	542;543;906;4152;4163;5509;9659;9660;9661;9752
P12236	P12236	10	3	1	ADP/ATP translocase 3;ADP/ATP translocase 3, N-terminally processed	SLC25A6	sp|P12236|ADT3_HUMAN ADP/ATP translocase 3 OS=Homo sapiens OX=9606 GN=SLC25A6 PE=1 SV=4	1	10	3	1	4	8	8	5	0	3	3	0	0	1	1	0	33.9	12.8	4.4	32.866	298	298	0	21.69	12.8	28.2	28.9	15.4	200970000	0	111660000	89314000	0	5	AAYFGVYDTAK;DFLAGGIAAAISK;EQGVLSFWR;GADIMYTGTVDCWR;GAWSNVLR;GLGDCLVK;LLLQVQHASK;MMMQSGR;QIFLGGVDK;YFPTQALNFAFK				387	134;1404;2662;3454;3507;3844;6543;7604;8697;12375	True;True;False;True;False;False;False;False;False;False	135;1413;2687;3489;3542;3880;6602;7672;8786;12490
Q14240	Q14240	10	2	2	Eukaryotic initiation factor 4A-II;Eukaryotic initiation factor 4A-II, N-terminally processed	EIF4A2	sp|Q14240|IF4A2_HUMAN Eukaryotic initiation factor 4A-II OS=Homo sapiens OX=9606 GN=EIF4A2 PE=1 SV=2	1	10	2	2	8	6	6	5	0	2	0	0	0	2	0	0	24.8	9.8	9.8	46.402	407	407	0.0036188	10.238	15	18.9	13.3	13.3	0	0	0	0	0	2	DQIYEIFQK;EHGGPEGMDPDGVIESNWNEIVDNFDDMNLK;GIYAYGFEK;GIYAYGFEKPSAIQQR;MFVLDEADEMLSR;PSAIQQR;QFYINVER;VDWLTEK;VFDMLNR;VLITTDLLAR				1114	1815;2341;3811;3812;7499;8454;8633;11231;11335;11632	True;True;False;False;False;False;False;False;False;False	1828;2361;3847;3848;7566;8541;8720;11337;11443;11744
Q16777;Q6FI13;Q99878;Q96KK5;Q9BTM1;P0C0S8;P20671;Q93077;Q7L7L0;P04908	Q16777;Q6FI13;Q99878;Q96KK5;Q9BTM1;P0C0S8;P20671;Q93077;Q7L7L0;P04908	9;9;8;8;8;8;7;7;6;6	9;9;8;8;8;8;7;7;6;6	4;4;3;3;3;3;3;2;2;2	Histone H2A type 2-C;Histone H2A type 2-A;Histone H2A type 1-J;Histone H2A type 1-H;Histone H2A.J;Histone H2A type 1;Histone H2A type 1-D;Histone H2A type 1-C;Histone H2A type 3;Histone H2A type 1-B/E	HIST2H2AC;HIST2H2AA3;HIST1H2AJ;HIST1H2AH;H2AFJ;HIST1H2AG;HIST1H2AD;HIST1H2AC;HIST3H2A;HIST1H2AB	sp|Q16777|H2A2C_HUMAN Histone H2A type 2-C OS=Homo sapiens OX=9606 GN=H2AC20 PE=1 SV=4;sp|Q6FI13|H2A2A_HUMAN Histone H2A type 2-A OS=Homo sapiens OX=9606 GN=H2AC18 PE=1 SV=3;sp|Q99878|H2A1J_HUMAN Histone H2A type 1-J OS=Homo sapiens OX=9606 GN=H2AC14 PE=1	10	9	9	4	8	6	7	8	8	6	7	8	3	2	3	4	64.3	64.3	51.9	13.988	129	129;130;128;128;129;130;130;130;130;130	0	178.61	61.2	38.8	61.2	58.9	65599000000	18814000000	18314000000	13929000000	14541000000	94	AGLQFPVGR;HLQLAIR;HLQLAIRNDEELNK;HLQLAIRNDEELNKLLGK;KGNYAER;NDEELNK;VGAGAPVYMAAVLEYLTAEILELAGNAAR;VTIAQGGVLPNIQAVLLPK;VTIAQGGVLPNIQAVLLPKK				1216	383;4392;4393;4394;5545;7812;11388;11999;12000	True;True;True;True;True;True;True;True;True	384;4433;4434;4435;5597;7894;11496;11497;12113;12114
P62277	P62277	9	9	9	40S ribosomal protein S13	RPS13	sp|P62277|RS13_HUMAN 40S ribosomal protein S13 OS=Homo sapiens OX=9606 GN=RPS13 PE=1 SV=2	1	9	9	9	5	6	7	6	5	6	7	6	5	6	7	6	43	43	43	17.222	151	151	0	83.728	27.8	37.7	35.8	37.7	16266000000	3574200000	5780700000	3955700000	2955100000	44	GLAPDLPEDLYHLIK;GLSQSALPYR;GLSQSALPYRR;GLTPSQIGVILR;KGLTPSQIGVILR;LILIESR;LTSDDVK;LTSDDVKEQIYK;SVPTWLK				867	3820;3891;3892;3897;5543;6341;7141;7142;10233	True;True;True;True;True;True;True;True;True	3856;3927;3928;3933;5595;6398;7202;7203;10331
P29992;O95837	P29992	9;4	9;4	5;1	Guanine nucleotide-binding protein subunit alpha-11	GNA11	sp|P29992|GNA11_HUMAN Guanine nucleotide-binding protein subunit alpha-11 OS=Homo sapiens OX=9606 GN=GNA11 PE=1 SV=2	2	9	9	5	8	7	8	6	8	7	8	6	4	3	4	3	35.7	35.7	22	42.123	359	359;355	0	117.58	31.5	26.5	32	23.4	2769700000	580320000	657170000	760050000	772150000	42	FVFAAVK;IATLGYLPTQQDVLR;IIYSHFTCATDTENIR;ILYSHLVDYFPEFDGPQR;LLLLGTGESGK;LVYQNIFTAMQAMIR;TLWEDPGIQECYDR;VPTTGIIEYPFDLENIIFR;VTTFEHQYVSAIK				536	3389;4605;4945;5060;6534;7293;10758;11848;12029	True;True;True;True;True;True;True;True;True	3424;4649;4992;5107;6593;7355;10861;11960;12143
P46777	P46777	9	9	9	60S ribosomal protein L5	RPL5	sp|P46777|RL5_HUMAN 60S ribosomal protein L5 OS=Homo sapiens OX=9606 GN=RPL5 PE=1 SV=3	1	9	9	9	6	8	5	5	6	8	5	5	6	8	5	5	35	35	35	34.362	297	297	0	95.509	23.6	34.7	17.2	23.2	5375300000	1255800000	2513400000	843210000	762930000	42	DIICQIAYAR;ENPVYEK;GAVDGGLSIPHSTK;HIMGQNVADYMR;IEGDMIVCAAYAHELPK;NSVTPDMMEEMYK;NSVTPDMMEEMYKK;VGLTNYAAAYCTGLLLAR;YLMEEDEDAYKK				666	1533;2618;3500;4361;4714;8215;8216;11423;12481	True;True;True;True;True;True;True;True;True	1543;2643;3535;4402;4758;8300;8301;11532;12598
P62244	P62244	9	9	9	40S ribosomal protein S15a	RPS15A	sp|P62244|RS15A_HUMAN 40S ribosomal protein S15a OS=Homo sapiens OX=9606 GN=RPS15A PE=1 SV=2	1	9	9	9	6	4	7	8	6	4	7	8	6	4	7	8	66.2	66.2	66.2	14.839	130	130	0	70.187	51.5	33.8	56.9	60.8	4814300000	864320000	1054100000	1694700000	1201200000	41	FDVQLKDLEK;FLTVMMK;HGYIGEFEIIDDHR;IVVNLTGR;MNVLADALK;QFGFIVLTTSAGIMDHEEAR;SINNAEK;VRMNVLADALK;WQNNLLPSR				860	2981;3187;4338;5405;7626;8614;9713;11900;12241	True;True;True;True;True;True;True;True;True	3008;3217;4379;5457;7695;8701;9809;12012;12355
Q96AG4	Q96AG4	9	9	9	Leucine-rich repeat-containing protein 59	LRRC59	sp|Q96AG4|LRC59_HUMAN Leucine-rich repeat-containing protein 59 OS=Homo sapiens OX=9606 GN=LRRC59 PE=1 SV=1	1	9	9	9	7	7	7	5	7	7	7	5	7	7	7	5	34.2	34.2	34.2	34.93	307	307	0	84.946	30	27.4	29.3	22.8	8762000000	1671100000	1873900000	2745400000	2471600000	41	ATILDLSCNK;AVQADQER;DNPLDPVLAK;LDGNELDLSLSDLNEVPVK;LDGNELDLSLSDLNEVPVKELAALPK;LQQLPADFGR;LTTLPSDFCGLTHLVK;LVNLQHLDLLNNK;LVTLPVSFAQLK				1486	977;1059;1771;5862;5863;6898;7148;7234;7278	True;True;True;True;True;True;True;True;True	982;1064;1784;5915;5916;6959;7209;7296;7340
P62269	P62269	9	9	9	40S ribosomal protein S18	RPS18	sp|P62269|RS18_HUMAN 40S ribosomal protein S18 OS=Homo sapiens OX=9606 GN=RPS18 PE=1 SV=3	1	9	9	9	5	6	4	8	5	6	4	8	5	6	4	8	39.5	39.5	39.5	17.718	152	152	0	97.431	29.6	37.5	21.7	39.5	10361000000	2753200000	3054100000	2011100000	2542400000	35	AGELTEDEVERVITIMQNPR;IAFAITAIK;IPDWFLNR;QYKIPDWFLNR;RAGELTEDEVER;RAGELTEDEVERVITIMQNPR;SLVIPEK;VITIMQNPR;YSQVLANGLDNK				865	360;4557;5133;9075;9089;9090;9862;11528;12622	True;True;True;True;True;True;True;True;True	361;4601;5181;9164;9178;9179;9959;11638;12740
P62280	P62280	9	9	9	40S ribosomal protein S11	RPS11	sp|P62280|RS11_HUMAN 40S ribosomal protein S11 OS=Homo sapiens OX=9606 GN=RPS11 PE=1 SV=3	1	9	9	9	6	5	5	6	6	5	5	6	6	5	5	6	49.4	49.4	49.4	18.431	158	158	0	125.89	34.2	29.7	36.1	44.3	4350300000	1286700000	1339200000	1254600000	469820000	32	CPFTGNVSIR;DVQIGDIVTVGECRPLSK;DYLHYIR;EAIEGTYIDK;KCPFTGNVSIR;NIGLGFK;NMSVHLSPCFR;RDYLHYIR;VLLGETGKEKLPR				868	1214;1957;1998;2056;5461;7921;8071;9125;11639	True;True;True;True;True;True;True;True;True	1221;1970;2011;2070;5513;8003;8156;9214;11751
P22234	P22234	9	9	9	Multifunctional protein ADE2;Phosphoribosylaminoimidazole-succinocarboxamide synthase;Phosphoribosylaminoimidazole carboxylase	PAICS	sp|P22234|PUR6_HUMAN Multifunctional protein ADE2 OS=Homo sapiens OX=9606 GN=PAICS PE=1 SV=3	1	9	9	9	8	8	7	3	8	8	7	3	8	8	7	3	32.7	32.7	32.7	47.079	425	425	0	123.94	24.7	24.7	20.5	14.8	1647900000	516690000	551260000	433110000	146810000	31	ATAEVLNIGK;DDANNDPQWSEEQLIAAK;EIVLADVIDNDSWR;EVTPEGLQMVK;ITSCIFQLLQEAGIK;LPSGLGCSTVLSPEGSAQFAAQIFGLSNHLVWSK;NFEWVAER;SWLPQNCTLVDMK;VVVLMGSTSDLGHCEK				471	953;1334;2408;2846;5333;6812;7855;10256;12122	True;True;True;True;True;True;True;True;True	958;1341;2429;2872;5384;6873;7937;10354;12236
Q8TDN6	Q8TDN6	9	9	9	Ribosome biogenesis protein BRX1 homolog	BRIX1	sp|Q8TDN6|BRX1_HUMAN Ribosome biogenesis protein BRX1 homolog OS=Homo sapiens OX=9606 GN=BRIX1 PE=1 SV=2	1	9	9	9	7	6	6	3	7	6	6	3	7	6	6	3	40.5	40.5	40.5	41.401	353	353	0	99.492	31.7	27.8	33.7	17.8	2721100000	667710000	815020000	959480000	278940000	31	FLVQNIHTLAELK;FVLNLIK;HATAEEVEEEERDR;HATAEEVEEEERDRIPGPVCK;IFQGSFGGPTLYENPHYQSPNMHR;LFVINEVCEMK;PLLSFDPAFDELPHYALLK;SQPFVDHVFTFTILDNR;TLLPHDPTADVFVTPAEEKPIEIQWVKPEPK				1417	3194;3403;4260;4261;4779;6131;8408;10036;10706	True;True;True;True;True;True;True;True;True	3224;3438;4301;4302;4824;6187;8495;10133;10809
Q14247	Q14247	9	9	9	Src substrate cortactin	CTTN	sp|Q14247|SRC8_HUMAN Src substrate cortactin OS=Homo sapiens OX=9606 GN=CTTN PE=1 SV=2	1	9	9	9	6	6	4	4	6	6	4	4	6	6	4	4	26.9	26.9	26.9	61.585	550	550	0	260.9	16	22.7	11.8	17.6	2526300000	401730000	952110000	484400000	688080000	30	AELSYRGPVSGTEPEPVYSMEAADYR;ASAGHAVSIAQDDAGADDWETDPDFVNDVSEK;ASAGHAVSIAQDDAGADDWETDPDFVNDVSEKEQR;GPVSGTEPEPVYSMEAADYR;LRENVFQEHQTLK;NASTFEDVTQVSSAYQK;TQTPPVSPAPQPTEERLPSSPVYEDAASFK;TVQGSGHQEHINIHK;YGLFPANYVELR				1115	264;878;879;3998;6931;7794;10857;11012;12399	True;True;True;True;True;True;True;True;True	265;883;884;4036;6992;7876;10960;11117;12515
P42167	P42167	9	9	3	Lamina-associated polypeptide 2, isoforms beta/gamma;Thymopoietin;Thymopentin	TMPO	sp|P42167|LAP2B_HUMAN Lamina-associated polypeptide 2, isoforms beta/gamma OS=Homo sapiens OX=9606 GN=TMPO PE=1 SV=2	1	9	9	3	7	5	2	4	7	5	2	4	2	2	2	3	28.4	28.4	8.4	50.67	454	454	0	92.291	26.2	14.5	6.4	14.1	1256800000	622500000	212290000	188140000	233860000	29	GAAGRPLELSDFR;GGPLQALTR;GPPDFSSDEEREPTPVLGSGAAAAGR;HASPILPITEFSDIPR;PEFLEDPSVLTK;QEDKDDLDVTELTNEDLLDQLVK;SSTPLPTISSSAENTR;YGVNPGPIVGTTR;YGVNPGPIVGTTRK				641	3450;3711;3976;4259;8339;8568;10120;12417;12418	True;True;True;True;True;True;True;True;True	3485;3746;4014;4300;8425;8655;10217;12533;12534
P62753	P62753	9	9	9	40S ribosomal protein S6	RPS6	sp|P62753|RS6_HUMAN 40S ribosomal protein S6 OS=Homo sapiens OX=9606 GN=RPS6 PE=1 SV=1	1	9	9	9	6	6	6	3	6	6	6	3	6	6	6	3	33.3	33.3	33.3	28.68	249	249	0	79.88	24.9	28.5	26.9	16.1	5530900000	1875400000	1272600000	1280700000	1102100000	27	DIPGLTDTTVPR;EEAAEYAK;GCIVDANLSVLNLVIVK;GEKDIPGLTDTTVPR;LIEVDDER;LNISFPATGCQK;MATEVAADALGEEWK;RMATEVAADALGEEWK;RQEQIAK				882	1554;2180;3515;3595;6322;6701;7384;9261;9321	True;True;True;True;True;True;True;True;True	1564;2195;3550;3630;6379;6762;7446;7447;9352;9412
O15144	O15144	9	9	9	Actin-related protein 2/3 complex subunit 2	ARPC2	sp|O15144|ARPC2_HUMAN Actin-related protein 2/3 complex subunit 2 OS=Homo sapiens OX=9606 GN=ARPC2 PE=1 SV=1	1	9	9	9	6	5	5	5	6	5	5	5	6	5	5	5	32.7	32.7	32.7	34.333	300	300	0	63.835	27.3	23.7	15.7	16.7	963410000	146320000	253560000	201060000	362470000	26	DDETMYVESK;DNTINLIHTFR;DSIVHQAGMLK;ELQAHGADELLK;ELQAHGADELLKR;IIEETLALK;NCFASVFEK;VFMQEFK;VYGSFLVNPESGYNVSLLYDLENLPASK				101	1342;1776;1858;2533;2534;4890;7804;11357;12152	True;True;True;True;True;True;True;True;True	1350;1789;1871;2555;2556;4936;7886;11465;12266
P38159;Q96E39;O75526;Q8N7X1	P38159;Q96E39	9;5;2;1	9;5;2;1	9;5;2;1	RNA-binding motif protein, X chromosome;RNA-binding motif protein, X chromosome, N-terminally processed;RNA binding motif protein, X-linked-like-1	RBMX;RBMXL1	sp|P38159|RBMX_HUMAN RNA-binding motif protein, X chromosome OS=Homo sapiens OX=9606 GN=RBMX PE=1 SV=3;sp|Q96E39|RMXL1_HUMAN RNA binding motif protein, X-linked-like-1 OS=Homo sapiens OX=9606 GN=RBMXL1 PE=1 SV=1	4	9	9	9	5	6	4	4	5	6	4	4	5	6	4	4	30.4	30.4	30.4	42.331	391	391;390;392;1067	0	85.622	17.1	25.1	11	15.3	2435100000	700830000	696510000	654910000	382870000	26	ALEAVFGK;DRDYSDHPSGGSYRDSYESYGNSR;GFAFVTFESPADAK;GPPPSYGGSSRYDDYSSSR;IVEVLLMK;LFIGGLNTETNEK;SAPPTRGPPPSYGGSSRYDDYSSSR;VEQATKPSFESGR;YDDYSSSRDGYGGSRDSYSSSR				616	566;1834;3625;3980;5372;6071;9455;11300;12315	True;True;True;True;True;True;True;True;True	569;1847;3660;4018;5424;6127;9546;11407;12430
Q96CX2;Q68DU8	Q96CX2	9;1	9;1	9;1	BTB/POZ domain-containing protein KCTD12	KCTD12	sp|Q96CX2|KCD12_HUMAN BTB/POZ domain-containing protein KCTD12 OS=Homo sapiens OX=9606 GN=KCTD12 PE=1 SV=1	2	9	9	9	5	9	5	3	5	9	5	3	5	9	5	3	37.5	37.5	37.5	35.7	325	325;428	0	124.02	17.5	37.5	18.8	9.2	2261100000	542120000	1257400000	359150000	102450000	24	CTVVSVPDSLLWR;DLQLVLPDYFPER;EAEYFELPELVR;EVFGDTLNESRDPDRPPER;FNFLEQAFDK;LGAPQQPGPGPPPSR;MFTQQQPQELAR;SPSGGAAGPLLTPSQSLDGSR;YILDYLR				1496	1253;1703;2037;2814;3233;6139;7496;9984;12439	True;True;True;True;True;True;True;True;True	1260;1713;2051;2840;3265;6195;7563;10081;12555
Q9Y265	Q9Y265	9	9	9	RuvB-like 1	RUVBL1	sp|Q9Y265|RUVB1_HUMAN RuvB-like 1 OS=Homo sapiens OX=9606 GN=RUVBL1 PE=1 SV=1	1	9	9	9	6	7	5	1	6	7	5	1	6	7	5	1	32	32	32	50.227	456	456	0	93.12	19.7	25.4	16.2	4.8	1427000000	527190000	344440000	385300000	170030000	23	ALESSIAPIVIFASNR;AQTEGINISEEALNHLGEIGTK;EACGVIVELIK;EIIQDVTLHDLDVANARPQGGQDILSMMGQLMKPK;GTEDITSPHGIPLDLLDR;LDPSIFESLQK;TEVLMENFR;TISHVIIGLK;YSVQLLTPANLLAK				1905	589;854;2029;2387;4111;5899;10432;10620;12628	True;True;True;True;True;True;True;True;True	592;859;2043;2407;4150;5953;10532;10723;12746
Q9Y6C9	Q9Y6C9	9	9	9	Mitochondrial carrier homolog 2	MTCH2	sp|Q9Y6C9|MTCH2_HUMAN Mitochondrial carrier homolog 2 OS=Homo sapiens OX=9606 GN=MTCH2 PE=1 SV=1	1	9	9	9	8	5	6	5	8	5	6	5	8	5	6	5	47.2	47.2	47.2	33.331	303	303	0	115.52	42.9	26.4	33.7	31.4	2223200000	972840000	675540000	447170000	127620000	23	ADAASQVLLGSGLTILSQPLMYVK;EEGILGFFAGLVPR;EVSSSFDHVIK;GNSLFFR;LCSGVLGTVVHGK;QVCQLPGLFSYAQHIASIDGR;SAATLITHPFHVITLR;VLIQVGYEPLPPTIGR;VLQHYQESDKGEELGPGNVQK				1982	153;2211;2843;3945;5826;9006;9405;11627;11674	True;True;True;True;True;True;True;True;True	154;2229;2869;3983;5878;9095;9496;11739;11786
Q9Y6M4;Q9HCP0	Q9Y6M4	9;3	9;3	3;0	Casein kinase I isoform gamma-3	CSNK1G3	sp|Q9Y6M4|KC1G3_HUMAN Casein kinase I isoform gamma-3 OS=Homo sapiens OX=9606 GN=CSNK1G3 PE=1 SV=2	2	9	9	3	3	5	5	6	3	5	5	6	2	2	2	2	22.8	22.8	11.4	51.388	447	447;422	0	101.71	9.2	14.3	14.3	15.4	1051800000	38606000	36069000	453600000	523510000	22	APQLHLEYR;ATPIEVLCENFPEMATYLR;IGCGNFGELR;LDFFEKPDYDYLR;LFTDLFDR;RLDFFEKPDYDYLR;SNAPITAPTEVEVMDETK;TQQVIHIIDFGLAK;YMSINTHLGK				1987	785;991;4800;5854;6112;9231;9898;10851;12521	True;True;True;True;True;True;True;True;True	790;996;4845;5907;6168;9322;9995;10954;12638
O14980	O14980	9	9	9	Exportin-1	XPO1	sp|O14980|XPO1_HUMAN Exportin-1 OS=Homo sapiens OX=9606 GN=XPO1 PE=1 SV=1	1	9	9	9	6	7	4	1	6	7	4	1	6	7	4	1	12.8	12.8	12.8	123.38	1071	1071	0	85.571	8.6	10.2	7.5	1.1	375620000	89230000	176190000	86636000	23556000	21	AVGHPFVIQLGR;FLNVPMFR;IYLDMLNVYK;LDINLLDNVVNCLYHGEGAQQR;MAQEVLTHLK;NLNTLCWAIGSISGAMHEEDEKR;QLYLPMLFK;SNDPQMVAENFVPPLLDAVLIDYQR;YMLLPNQVWDSIIQQATK				94	1032;3162;5437;5873;7383;8013;8845;9901;12516	True;True;True;True;True;True;True;True;True	1037;3192;5489;5926;7445;8095;8934;9998;12633
P09622	P09622	9	9	9	Dihydrolipoyl dehydrogenase, mitochondrial	DLD	sp|P09622|DLDH_HUMAN Dihydrolipoyl dehydrogenase, mitochondrial OS=Homo sapiens OX=9606 GN=DLD PE=1 SV=2	1	9	9	9	4	6	7	6	4	6	7	6	4	6	7	6	28.5	28.5	28.5	54.177	509	509	0	97.684	16.3	20.8	23.6	21	3301000000	638080000	1034500000	1006300000	622100000	21	ALLNNSHYYHMAHGK;ALTGGIAHLFK;EANLAASFGK;IPNIYAIGDVVAGPMLAHK;NETLGGTCLNVGCIPSK;NLGLEELGIELDPR;SEEQLKEEGIEYK;VCHAHPTLSEAFR;VLGAHILGPGAGEMVNEAALALEYGASCEDIAR				346	632;666;2083;5155;7848;7986;9531;11165;11609	True;True;True;True;True;True;True;True;True	635;669;2098;5203;7930;8068;9624;11271;11721
P36957	P36957	9	9	9	Dihydrolipoyllysine-residue succinyltransferase component of 2-oxoglutarate dehydrogenase complex, mitochondrial	DLST	sp|P36957|ODO2_HUMAN Dihydrolipoyllysine-residue succinyltransferase component of 2-oxoglutarate dehydrogenase complex, mitochondrial OS=Homo sapiens OX=9606 GN=DLST PE=1 SV=4	1	9	9	9	6	5	6	6	6	5	6	6	6	5	6	6	28.9	28.9	28.9	48.755	453	453	0	145.51	19	17.2	19	17.4	2737400000	834610000	664260000	926550000	312000000	20	ASAFALQEQPVVNAVIDDTTK;DYIDISVAVATPR;GLVVPVIR;LGFMSAFVK;NVEAMNFADIER;PVSAVKPTVAPPLAEPGAGK;TPAFAESVTEGDVR;TSVQVPSPANGVIEALLVPDGGK;VEGGTPLFTLR				610	875;1994;3906;6176;8250;8481;10794;10913;11266	True;True;True;True;True;True;True;True;True	880;2007;3942;6232;8335;8568;10897;11017;11373
O75487	O75487	9	9	8	Glypican-4;Secreted glypican-4	GPC4	sp|O75487|GPC4_HUMAN Glypican-4 OS=Homo sapiens OX=9606 GN=GPC4 PE=1 SV=4	1	9	9	8	6	3	4	5	6	3	4	5	5	3	4	4	24.1	24.1	21	62.411	556	556	0	84.133	15.3	9.2	10.4	13.8	1211300000	198090000	286080000	143010000	584090000	19	FRPHHPEERPTTAAGTSLDR;FWSSLPSNVCNDER;ICPQGSTCCSQEMEEK;LEGPFNIESVMDPIDVK;SLNDMFVK;TFAQGLAVAGDVVSK;VFQGCGPPKPLPAGR;VSVVNPTAQCTHALLK;YTEQLKPFGDVPR				193	3312;3426;4627;5972;9821;10436;11367;11960;12636	True;True;True;True;True;True;True;True;True	3347;3461;4671;6027;9918;10536;11475;12074;12755
Q86YM7	Q86YM7	9	9	9	Homer protein homolog 1	HOMER1	sp|Q86YM7|HOME1_HUMAN Homer protein homolog 1 OS=Homo sapiens OX=9606 GN=HOMER1 PE=1 SV=2	1	9	9	9	5	6	4	3	5	6	4	3	5	6	4	3	31.6	31.6	31.6	40.276	354	354	0	107.77	18.1	23.2	13	13.3	1573400000	498970000	824390000	202510000	47552000	19	AEPTQNALPFSHSSAISK;ANTVYGLGFSSEHHLSK;DLEGQLSDLEQR;HWEAELATLK;QQLAAYQEEAER;RVTELECVSSQANAVHTHK;TELNQTIQELEETLK;TLLEILDGK;VTELECVSSQANAVHTHK				1352	276;744;1624;4522;8904;9381;10419;10702;11982	True;True;True;True;True;True;True;True;True	277;749;1634;4566;8993;9472;10519;10805;12096
Q93009	Q93009	9	9	9	Ubiquitin carboxyl-terminal hydrolase 7	USP7	sp|Q93009|UBP7_HUMAN Ubiquitin carboxyl-terminal hydrolase 7 OS=Homo sapiens OX=9606 GN=USP7 PE=1 SV=2	1	9	9	9	5	6	6	0	5	6	6	0	5	6	6	0	11.2	11.2	11.2	128.3	1102	1102	0	75.901	5.8	7.1	7.2	0	484450000	175420000	178290000	130740000	0	19	EVFGTFGIPFLLR;FDKDHDVMLFLK;FLTLPPVLHLQLMR;IIGVHQEDELLECLSPATSR;INDRFEFPEQLPLDEFLQK;LNTDPMLLQFFK;MNYFQVAK;PWLGLDHFNK;VFYELQHSDKPVGTK				1477	2815;2964;3186;4897;5099;6725;7628;8488;11386	True;True;True;True;True;True;True;True;True	2841;2991;3216;4943;5147;6786;7697;8575;11494
Q9Y608	Q9Y608	9	9	9	Leucine-rich repeat flightless-interacting protein 2	LRRFIP2	sp|Q9Y608|LRRF2_HUMAN Leucine-rich repeat flightless-interacting protein 2 OS=Homo sapiens OX=9606 GN=LRRFIP2 PE=1 SV=1	1	9	9	9	1	3	3	8	1	3	3	8	1	3	3	8	14.8	14.8	14.8	82.17	721	721	0	104.4	1.8	7.2	5.4	14.8	1983700000	187920000	117890000	575150000	1102800000	19	AEQDITTLEQSISR;AEQDITTLEQSISRLEGQVLR;FSAEDEALSNIAR;IEEMEMTNSHLAK;LAGEKEELLSQIR;LAGEKEELLSQIRK;NDGTVGDLAGLQNGSDLQFIEMQR;TAAENAEKVEDELKAEK;TALDKIEEMEMTNSHLAK				1972	279;280;3315;4707;5719;5720;7813;10289;10318	True;True;True;True;True;True;True;True;True	280;281;3350;4751;5771;5772;7895;10387;10416
P05198	P05198	9	9	9	Eukaryotic translation initiation factor 2 subunit 1	EIF2S1	sp|P05198|IF2A_HUMAN Eukaryotic translation initiation factor 2 subunit 1 OS=Homo sapiens OX=9606 GN=EIF2S1 PE=1 SV=3	1	9	9	9	3	6	4	3	3	6	4	3	3	6	4	3	34	34	34	36.112	315	315	0	190.75	16.2	26	19.4	15.6	1357700000	106790000	849780000	299510000	101580000	18	AGLNCSTENMPIK;DEQLESLFQR;GVFNVQMEPK;HAVSDPSILDSLDLNEDEREVLINNINR;HVAEVLEYTK;INLIAPPR;RGVFNVQMEPK;TEGLSVLSQAMAVIK;VVTDTDETELAR				293	380;1385;4158;4264;4504;5113;9196;10412;12114	True;True;True;True;True;True;True;True;True	381;1394;4199;4305;4548;5161;9286;10512;12228
O75694	O75694	9	9	9	Nuclear pore complex protein Nup155	NUP155	sp|O75694|NU155_HUMAN Nuclear pore complex protein Nup155 OS=Homo sapiens OX=9606 GN=NUP155 PE=1 SV=1	1	9	9	9	6	6	4	1	6	6	4	1	6	6	4	1	11.8	11.8	11.8	155.2	1391	1391	0	99.453	7.2	7.5	5.9	1.6	878180000	358670000	249840000	243790000	25882000	17	DKELTGALIASLINCYIR;EITAIESSVPCQLLESVLQELK;ISLQAIQQLVR;KDPQGLGLHFYK;KPGPPVLSSDPNMLSNEEAGHHFEQMLK;LLQVASPFLEPHLVR;QYSHHSSVQDAVSQLDSELMDITK;SSTAISSIAADGEFLHELEEK;YVENPSQVLNCER				205	1576;2404;5266;5474;5602;6585;9082;10116;12656	True;True;True;True;True;True;True;True;True	1586;2424;5315;5526;5654;6644;9171;10213;12775
Q07864	Q07864	9	9	9	DNA polymerase epsilon catalytic subunit A	POLE	sp|Q07864|DPOE1_HUMAN DNA polymerase epsilon catalytic subunit A OS=Homo sapiens OX=9606 GN=POLE PE=1 SV=5	1	9	9	9	7	4	2	0	7	4	2	0	7	4	2	0	7.6	7.6	7.6	261.51	2286	2286	0	69.022	5.7	3.5	2.1	0	355390000	207340000	92866000	55176000	0	17	EQDHASDAYTALLSSVLQR;HIYLYHHAQAHK;IITIPAALQQVK;LASEIPVLEEFPLVPICVADK;LGYDPVELDPEDMCR;NSTELSEMFPVLPGSHLLLNNPALEFIK;RADPGADGEASRDDGATSSVSALK;SILDLPWQIVQISETSQAGLFR;SNQMPSLGALYSAEHGLLLEK				1009	2652;4369;4936;5777;6256;8209;9086;9701;9924	True;True;True;True;True;True;True;True;True	2677;4410;4983;5829;6312;8294;9175;9797;10021
Q5T2T1	Q5T2T1	9	9	9	MAGUK p55 subfamily member 7	MPP7	sp|Q5T2T1|MPP7_HUMAN MAGUK p55 subfamily member 7 OS=Homo sapiens OX=9606 GN=MPP7 PE=1 SV=1	1	9	9	9	7	2	6	3	7	2	6	3	7	2	6	3	26	26	26	65.523	576	576	0	122.85	21.5	8	18.4	11.8	1395200000	359980000	355420000	504100000	175730000	17	ALFDYNPNEDK;DDQGAAKPFTEEDFQEMIK;IIINDDLTVAFNELK;LETETHWVPVSWLHS;LLISDTQHYGVTVPHTTR;QSPVPILHGAAALADDLAEELQNKPLNSEIR;RPEILVQPLK;SDQYDTADVPTYEEVTPYR;VCLLDVQPHTVK				1252	593;1360;4909;6030;6514;8967;9284;9510;11166	True;True;True;True;True;True;True;True;True	596;1368;4955;6086;6573;9056;9375;9602;11272
P17980	P17980	9	9	9	26S protease regulatory subunit 6A	PSMC3	sp|P17980|PRS6A_HUMAN 26S proteasome regulatory subunit 6A OS=Homo sapiens OX=9606 GN=PSMC3 PE=1 SV=3	1	9	9	9	4	4	7	2	4	4	7	2	4	4	7	2	29.6	29.6	29.6	49.203	439	439	0	118.5	13.9	13	22.6	5.7	1006600000	257340000	123860000	529820000	95574000	14	EKAPSIIFIDELDAIGTK;FENLGIQPPK;GVLMYGPPGTGK;LAGPQLVQMFIGDGAK;MNVSPDVNYEELAR;QIQELVEAIVLPMNHK;QTYFLPVIGLVDAEK;TMLELLNQLDGFQPNTQVK;VDILDPALLR				440	2415;3011;4174;5725;7627;8717;9001;10767;11198	True;True;True;True;True;True;True;True;True	2436;3039;4215;5777;7696;8806;9090;10870;11304
P31946	P31946	9	6	5	14-3-3 protein beta/alpha;14-3-3 protein beta/alpha, N-terminally processed	YWHAB	sp|P31946|1433B_HUMAN 14-3-3 protein beta/alpha OS=Homo sapiens OX=9606 GN=YWHAB PE=1 SV=3	1	9	6	5	6	7	6	3	3	4	3	1	2	3	3	0	45.9	38.6	32.1	28.082	246	246	0	58.022	25.6	33.7	32.9	13.8	650840000	41920000	365580000	93153000	150190000	14	DSTLIMQLLR;IEAELQDICNDVLELLDK;LAEQAER;LAEQAERYDDMAAAMK;NLLSVAYK;QTTVSNSQQAYQEAFEISK;TAFDEAIAELDTLNEESYK;YLIPNATQPESK;YLSEVASGDNK				563	1873;4683;5708;5709;8001;8998;10309;12475;12492	False;True;False;True;False;True;True;True;True	1886;4727;5760;5761;8083;9087;10407;12592;12609
P11171	P11171	9	8	7	Protein 4.1	EPB41	sp|P11171|41_HUMAN Protein 4.1 OS=Homo sapiens OX=9606 GN=EPB41 PE=1 SV=4	1	9	8	7	6	3	4	3	6	3	3	2	5	3	3	2	12.6	11.5	9.7	97.016	864	864	0	59.789	8.9	5.2	6	3.7	842040000	221050000	262870000	253970000	104150000	13	APIAAPEPELK;FYPPDPAQLTEDITR;GVPWNFTFNVK;LFSSFLK;LSMYGVDLHK;QASALIDRPAPHFER;SMTPAQADLEFLENAK;TQTVTISDNANAVK;VCVEHHTFFR				373	766;3439;4185;6107;7019;8533;9890;10859;11171	True;True;True;True;True;True;True;True;False	771;3474;4226;6163;7080;8620;9987;10962;11277
Q08945	Q08945	9	9	9	FACT complex subunit SSRP1	SSRP1	sp|Q08945|SSRP1_HUMAN FACT complex subunit SSRP1 OS=Homo sapiens OX=9606 GN=SSRP1 PE=1 SV=1	1	9	9	9	3	7	1	4	3	7	1	4	3	7	1	4	20.7	20.7	20.7	81.074	709	709	0	84.989	9.3	16.6	1.6	9.2	920800000	172090000	352620000	63611000	332480000	13	ADVIQATGDAICIFR;FDEISFVNFAR;FGGQLLSFDIGDQPVFEIPLSNVSQCTTGK;FYVPPTQEDGVDPVEAFAQNVLSK;GFIYVHKPPVHIR;ITVPGNFQGHSGAQCITCSYK;LFDFVNAK;NMSGSLYEMVSR;SDHPGISITDLSK				1013	205;2955;3056;3447;3660;5343;6050;8070;9483	True;True;True;True;True;True;True;True;True	206;2982;3086;3482;3695;5394;6106;8155;9574
Q14008	Q14008	9	9	9	Cytoskeleton-associated protein 5	CKAP5	sp|Q14008|CKAP5_HUMAN Cytoskeleton-associated protein 5 OS=Homo sapiens OX=9606 GN=CKAP5 PE=1 SV=3	1	9	9	9	2	6	3	2	2	6	3	2	2	6	3	2	7	7	7	225.49	2032	2032	0	71.2	1.4	4.2	2.8	1.4	408440000	46954000	107620000	215220000	38648000	13	EQHQHSDLDSNQTHSSGTVTSSSSTANIDDLKK;EWLEGEDLSEELK;FGQYAGHVVPTILEK;FIQPNIGELPTALK;IEDLEEGQQVIR;ILDHLTMIDNK;NAALNTIVTVYNVHGDQVFK;NESELEAHLCR;NLGIPIITVLGDSK				1097	2663;2859;3067;3107;4692;4969;7759;7847;7985	True;True;True;True;True;True;True;True;True	2688;2886;3097;3137;4736;5016;7840;7929;8067
Q15181	Q15181	9	9	9	Inorganic pyrophosphatase	PPA1	sp|Q15181|IPYR_HUMAN Inorganic pyrophosphatase OS=Homo sapiens OX=9606 GN=PPA1 PE=1 SV=2	1	9	9	9	6	2	4	1	6	2	4	1	6	2	4	1	47.1	47.1	47.1	32.66	289	289	0	104.99	33.9	12.8	19	7.6	653140000	299510000	89194000	197010000	67413000	13	AAPFSLEYR;AIVDALPPPCESACTVPTDVDK;DFAIDIIK;GISCMNTTLSESPFK;GYIWNYGAIPQTWEDPGHNDK;LKPGYLEATVDWFR;VIAINVDDPDAANYNDINDVKR;VLGILAMIDEGETDWK;YVANLFPYK				1166	102;527;1396;3793;4233;6388;11481;11612;12651	True;True;True;True;True;True;True;True;True	103;530;1405;3829;4274;6447;11591;11724;12770
Q8N1F7	Q8N1F7	9	9	9	Nuclear pore complex protein Nup93	NUP93	sp|Q8N1F7|NUP93_HUMAN Nuclear pore complex protein Nup93 OS=Homo sapiens OX=9606 GN=NUP93 PE=1 SV=2	1	9	9	9	4	6	4	1	4	6	4	1	4	6	4	1	16.1	16.1	16.1	93.487	819	819	0	63.021	6.7	10.7	7.7	1.5	521630000	125440000	169400000	205280000	21508000	13	CGDLLAASQVVNR;LESLSAATTFEPLEPVKDTDIQGFLK;LLSPVVPQISAPQSNK;LTLSQFQK;LVPLNQESVEER;QMTDVLLTPATDALK;SISDMWTMVK;SSGQSAQLLSHEPGDPPCLR;TLITFAGMIPYR				1373	1158;6024;6595;7114;7240;8858;9725;10084;10692	True;True;True;True;True;True;True;True;True	1163;6080;6654;7175;7302;8947;9821;10181;10795
P41252	P41252	9	9	9	Isoleucine--tRNA ligase, cytoplasmic	IARS	sp|P41252|SYIC_HUMAN Isoleucine--tRNA ligase, cytoplasmic OS=Homo sapiens OX=9606 GN=IARS1 PE=1 SV=2	1	9	9	9	3	4	4	1	3	4	4	1	3	4	4	1	10.2	10.2	10.2	144.5	1262	1262	0	64.17	2.3	4.4	5.1	0.8	128190000	47291000	65433000	15465000	0	11	DVLLPWYNAYR;FGWDCHGLPVEYEIDK;FTFYDGPPFATGLPHYGHILAGTIK;LMAPYTPFLTELMYQNLK;LYLINSPVVR;MLQQVPENINFPAEEEK;NNDLCYWVPELVR;SVVTSIFGVK;YIIEELNVR				637	1938;3074;3360;6627;7340;7587;8078;10250;12438	True;True;True;True;True;True;True;True;True	1951;3104;3395;6686;7402;7655;8163;10348;12554
Q10567	Q10567	9	4	4	AP-1 complex subunit beta-1	AP1B1	sp|Q10567|AP1B1_HUMAN AP-1 complex subunit beta-1 OS=Homo sapiens OX=9606 GN=AP1B1 PE=1 SV=2	1	9	4	4	8	7	5	4	3	3	2	0	3	3	2	0	17.9	11.2	11.2	104.64	949	949	0	58.675	15.2	14.6	10.5	5.5	162480000	60978000	83958000	17541000	0	11	CVSTLLDLIQTK;DLISDSNPMVVANAVAALSEIAESHPSSNLLDLNPQSINK;ITEYLCEPLRK;KPTETQELVQQVLSLATQDSDNPDLR;LAPPLVTLLSAEPELQYVALR;LASQANIAQVLAELK;LHDINAQLVEDQGFLDTLK;LSHANSAVVLSAVK;MEPLNNLQVAVK				1021	1260;1656;5300;5619;5754;5779;6259;6996;7457	False;True;False;True;True;False;True;False;False	1267;1666;5349;5671;5806;5831;6315;7057;7523
Q8NE71	Q8NE71	9	9	9	ATP-binding cassette sub-family F member 1	ABCF1	sp|Q8NE71|ABCF1_HUMAN ATP-binding cassette sub-family F member 1 OS=Homo sapiens OX=9606 GN=ABCF1 PE=1 SV=2	1	9	9	9	4	4	3	2	4	4	3	2	4	4	3	2	18.8	18.8	18.8	95.925	845	845	0	86.003	8.8	5.4	8.9	3.9	573000000	190750000	87371000	192200000	102680000	11	ALSIPPNIDVLLCEQEVVADETPAVQAVLR;FTFPDPPPLSPPVLGLHGVTFGYQGQK;GAVIVVSHDAR;ILAGLGFDPEMQNRPTQK;KAEQGSEEEGEGEEEEEEGGESK;KDVDDDGEEKELMER;LQGQLEQGDDTAAER;MEETPTEYLQR;VVFAELACR				1402	660;3359;3503;4958;5450;5479;6862;7442;12060	True;True;True;True;True;True;True;True;True	663;3394;3538;5005;5502;5531;6923;7508;12174
Q9ULH0	Q9ULH0	9	9	9	Kinase D-interacting substrate of 220 kDa	KIDINS220	sp|Q9ULH0|KDIS_HUMAN Kinase D-interacting substrate of 220 kDa OS=Homo sapiens OX=9606 GN=KIDINS220 PE=1 SV=3	1	9	9	9	2	1	6	2	2	1	6	2	2	1	6	2	6.8	6.8	6.8	196.54	1771	1771	0	66.835	2.4	0.6	4.6	1.1	134990000	23679000	37915000	73395000	0	10	EGHTEIVQDLLDAGTYVNIPDR;EMNMNFGDWHLFR;EQISIGGLAYPPLPLHEGPPR;LAELLLR;LASWINLTEQWPYR;LLNIVSVTGR;LMFVNPPELPEQTTK;SILTQIFGAR;VLQMLDTVR				1868	2299;2589;2666;5705;5787;6552;6648;9707;11675	True;True;True;True;True;True;True;True;True	2318;2614;2691;5757;5839;6611;6708;9803;11787
O00178	O00178	9	9	9	GTP-binding protein 1	GTPBP1	sp|O00178|GTPB1_HUMAN GTP-binding protein 1 OS=Homo sapiens OX=9606 GN=GTPBP1 PE=1 SV=3	1	9	9	9	0	3	8	1	0	3	8	1	0	3	8	1	26.8	26.8	26.8	72.453	669	669	0	84.432	0	9.7	20.8	2.4	342660000	0	74541000	212390000	55723000	9	IDMCPANILQETLK;LNDTLLLGPDPLGNFLSIAVK;LVLVSPTSEQYDSLLR;MCPIFQISNVTGENLDLLK;MFLNLLSPR;RDEGGPSGGPAVGAPPPGDEASSVGAGQPAASSNLQPQPK;STLLGVLTHGELDNGR;TSSVGNDILGFDSEGNVVNKPDSHGGSLEWTK;VITFIDLAGHEK				41	4663;6686;7225;7389;7487;9107;10158;10907;11527	True;True;True;True;True;True;True;True;True	4707;6747;7287;7452;7554;9196;10255;11011;11637
P04843	P04843	9	9	9	Dolichyl-diphosphooligosaccharide--protein glycosyltransferase subunit 1	RPN1	sp|P04843|RPN1_HUMAN Dolichyl-diphosphooligosaccharide--protein glycosyltransferase subunit 1 OS=Homo sapiens OX=9606 GN=RPN1 PE=1 SV=1	1	9	9	9	5	2	5	2	5	2	5	2	5	2	5	2	17.8	17.8	17.8	68.569	607	607	0	77.693	12.5	3.3	9.6	4.9	589610000	236680000	58568000	175730000	118640000	9	ALTSEIALLQSR;APDELHYTYLDTFGR;APDELHYTYLDTFGRPVIVAYK;FPLFGGWK;GEDEEENNLEVR;NIEIDSPYEISR;NLVEQHIQDIVVHYTFNK;SEDLLDYGPFR;TILPAAAQDVYYR				286	671;748;749;3261;3572;7919;8048;9525;10596	True;True;True;True;True;True;True;True;True	674;753;754;3293;3607;8001;8130;9617;10699
Q9NQX4	Q9NQX4	9	4	4	Unconventional myosin-Vc	MYO5C	sp|Q9NQX4|MYO5C_HUMAN Unconventional myosin-Vc OS=Homo sapiens OX=9606 GN=MYO5C PE=1 SV=2	1	9	4	4	6	7	5	5	3	2	2	1	3	2	2	1	7.7	3.6	3.6	202.81	1742	1742	0	31.527	5.8	5.5	4.9	4	126610000	49253000	2347500	17957000	57054000	9	ACGVLETIR;ALEAQNEIHTK;ETLEPLSQAAWLLQVK;LIQNLILDLKPR;LQQQFNMHVFK;MGILELLDEECLLPHGTDENWLQK;NPDILVGENDLTALSYLHEPAVLHNLR;NQSIIVSGESGAGK;VWIPDPEEVWK				1729	144;565;2771;6360;6899;7504;8100;8155;12136	False;True;True;True;False;True;False;False;False	145;568;2797;6417;6960;7571;8185;8240;12250
Q13242	Q13242	9	9	9	Serine/arginine-rich splicing factor 9	SRSF9	sp|Q13242|SRSF9_HUMAN Serine/arginine-rich splicing factor 9 OS=Homo sapiens OX=9606 GN=SRSF9 PE=1 SV=1	1	9	9	9	3	5	3	5	3	5	3	5	3	5	3	5	43	43	43	25.542	221	221	0	65.065	16.7	24.9	17.6	28.1	1096800000	209350000	382120000	287760000	217620000	8	DGVGMVEYLR;DLEDLFYK;EAGDVCYADVQK;EKDLEDLFYK;GSPHYFSPFRPY;HGLVPFAFVR;IYVGNLPTDVR;SGWADERGGEGDGR;VLVSGLPPSGSWQDLK				1056	1496;1617;2049;2416;4085;4327;5443;9658;11714	True;True;True;True;True;True;True;True;True	1506;1627;2063;2437;4124;4368;5495;9753;11826
P16402	P16402	9	2	2	Histone H1.3	HIST1H1D	sp|P16402|H13_HUMAN Histone H1.3 OS=Homo sapiens OX=9606 GN=H1-3 PE=1 SV=2	1	9	2	2	7	7	6	6	2	2	1	1	2	2	1	1	33.5	9.5	9.5	22.35	221	221	0	14.254	31.2	31.2	29	24	457870000	164660000	197830000	95387000	0	4	ALAAAGYDVEK;ALAAAGYDVEKNNSR;ASGPPVSELITK;GTGASGSFK;GTLVQTK;KASGPPVSELITK;SETAPLAPTIPAPAEK;SETAPLAPTIPAPAEKTPVKK;SGVSLAALK				429	539;540;901;4113;4124;5457;9570;9571;9657	False;False;False;False;False;False;True;True;False	542;543;906;4152;4163;5509;9664;9665;9752
P78368	P78368	9	3	3	Casein kinase I isoform gamma-2	CSNK1G2	sp|P78368|KC1G2_HUMAN Casein kinase I isoform gamma-2 OS=Homo sapiens OX=9606 GN=CSNK1G2 PE=1 SV=1	1	9	3	3	1	3	5	6	0	0	2	2	0	0	2	2	23.6	11.3	11.3	47.457	415	415	0	50.131	1.9	7.5	14	16.4	174010000	0	0	54156000	119860000	4	APQLHLEYR;ATPIEVLCENFPEEMATYLR;DVKPENFLVGR;IGCGNFGELR;LDFFEKPDYDYLR;LFTDLFDR;RLDFFEKPDYDYLR;SSGTSSGVLMVGPNFR;YMSINTHLGK				938	785;990;1935;4800;5854;6112;9231;10086;12521	False;True;True;False;False;False;False;True;False	790;995;1948;4845;5907;6168;9322;10183;12638
Q9BUF5	Q9BUF5	9	2	2	Tubulin beta-6 chain	TUBB6	sp|Q9BUF5|TBB6_HUMAN Tubulin beta-6 chain OS=Homo sapiens OX=9606 GN=TUBB6 PE=1 SV=1	1	9	2	2	6	8	7	5	1	2	2	0	1	2	2	0	24.7	9	9	49.857	446	446	0	26.575	16.1	22	22.4	13.5	165790000	21478000	75912000	68403000	0	4	ALTVPELTQQMFDAR;FPGQLNADLR;FPGQLNADLRK;IMNTFSVMPSPK;LAVNMVPFPR;LHFFMPGFAPLTSR;LTTPTYGDLNHLVSATMSGVTTSLR;NMMAACDPR;NSSYFVEWIPNNVK				1621	673;3258;3259;5077;5799;6268;7151;8066;8207	True;False;False;False;False;False;True;False;False	676;3290;3291;5125;5851;6324;6325;7212;8150;8292
Q02880	Q02880	9	2	2	DNA topoisomerase 2-beta	TOP2B	sp|Q02880|TOP2B_HUMAN DNA topoisomerase 2-beta OS=Homo sapiens OX=9606 GN=TOP2B PE=1 SV=3	1	9	2	2	4	5	5	2	0	0	2	0	0	0	2	0	5.8	1.4	1.4	183.26	1626	1626	0	12.026	2.4	3.3	3.1	1	12972000	0	0	12972000	0	2	ELILFSNSDNER;EVTFVPGLYK;EWLTNFMEDR;IFDEILVNAADNK;LLFPAVDDNLLK;NTVEITELPVR;QIMENAEINNIIK;VLFTCFK;YGVFPLR				982	2493;2844;2860;4760;6475;8241;8711;11607;12416	False;False;False;False;True;True;False;False;False	2515;2870;2887;4805;6534;8326;8800;11719;12532
Q99880;Q96A08	Q99880;Q96A08	9;5	1;1	0;0	Histone H2B type 1-L;Histone H2B type 1-A	HIST1H2BL;HIST1H2BA	sp|Q99880|H2B1L_HUMAN Histone H2B type 1-L OS=Homo sapiens OX=9606 GN=H2BC13 PE=1 SV=3;sp|Q96A08|H2B1A_HUMAN Histone H2B type 1-A OS=Homo sapiens OX=9606 GN=H2BC1 PE=1 SV=3	2	9	1	0	8	8	6	8	1	1	0	0	0	0	0	0	58.7	5.6	0	13.952	126	126;127	1	-2	53.2	53.2	46	53.2	1702400	883800	818600	0	0	2	AMGIMNSFVNDIFER;EIQTAVR;ESYSVYVYK;HAVSEGTK;IASEASR;KESYSVYVYK;LLLPGELAK;QVHPDTGISSK;RSTITSR	+			1585	705;2401;2750;4265;4600;5524;6540;9019;9349	False;False;False;False;True;False;False;False;False	709;710;2421;2776;4306;4644;5576;6599;9108;9440
P25398	P25398	8	8	8	40S ribosomal protein S12	RPS12	sp|P25398|RS12_HUMAN 40S ribosomal protein S12 OS=Homo sapiens OX=9606 GN=RPS12 PE=1 SV=3	1	8	8	8	6	6	7	5	6	6	7	5	6	6	7	5	65.9	65.9	65.9	14.515	132	132	0	185.01	62.1	62.1	62.9	51.5	9812900000	2861600000	3201200000	2526900000	1223200000	71	AEEGIAAGGVMDVNTALQEVLK;DVIEEYFK;LGEWVGLCK;LVEALCAEHQINLIK;QAHLCVLASNCDEPMYVK;RQAHLCVLASNCDEPMYVK;VVGCSCVVVK;VVGCSCVVVKDYGK				494	229;1933;6171;7167;8519;9314;12067;12068	True;True;True;True;True;True;True;True	230;1946;6227;7228;8606;9405;12181;12182
P63241;Q6IS14;Q9GZV4	P63241;Q6IS14;Q9GZV4	8;5;4	8;5;4	8;5;4	Eukaryotic translation initiation factor 5A-1;Eukaryotic translation initiation factor 5A-1-like;Eukaryotic translation initiation factor 5A-2	EIF5A;EIF5AL1;EIF5A2	sp|P63241|IF5A1_HUMAN Eukaryotic translation initiation factor 5A-1 OS=Homo sapiens OX=9606 GN=EIF5A PE=1 SV=2;sp|Q6IS14|IF5AL_HUMAN Eukaryotic translation initiation factor 5A-1-like OS=Homo sapiens OX=9606 GN=EIF5AL1 PE=2 SV=2;sp|Q9GZV4|IF5A2_HUMAN Eukar	3	8	8	8	7	7	5	3	7	7	5	3	7	7	5	3	80.5	80.5	80.5	16.832	154	154;154;153	0	154.39	75.3	63.6	42.9	26.6	7056100000	2956600000	2611100000	1292600000	195720000	54	ADDLDFETGDAGASATFPMQCSALRK;EDLRLPEGDLGK;IVEMSTSK;KYEDICPSTHNMDVPNIK;RNDFQLIGIQDGYLSLLQDSGEVR;VHLVGIDIFTGK;YDCGEEILITVLSAMTEEAAVAIK;YEDICPSTHNMDVPNIK				918	159;2159;5368;5664;9268;11469;12314;12338	True;True;True;True;True;True;True;True	160;2174;5420;5716;9359;11579;12429;12453
P32969	P32969	8	8	8	60S ribosomal protein L9	RPL9	sp|P32969|RL9_HUMAN 60S ribosomal protein L9 OS=Homo sapiens OX=9606 GN=RPL9 PE=1 SV=1	1	8	8	8	8	7	4	6	8	7	4	6	8	7	4	6	58.3	58.3	58.3	21.863	192	192	0	85.181	58.3	57.3	36.5	32.8	5787000000	1168100000	2096900000	1493700000	1028300000	51	DELILEGNDIELVSNSAALIQQATTVK;DFNHINVELSLLGK;FLDGIYVSEK;GVTLGFR;SVYAHFPINVVIQENGSLVEIR;TICSHVQNMIK;TILSNQTVDIPENVDITLK;TILSNQTVDIPENVDITLKGR				569	1379;1418;3126;4201;10251;10577;10598;10599	True;True;True;True;True;True;True;True	1388;1427;3156;4242;10349;10680;10701;10702
P62241	P62241	8	8	8	40S ribosomal protein S8	RPS8	sp|P62241|RS8_HUMAN 40S ribosomal protein S8 OS=Homo sapiens OX=9606 GN=RPS8 PE=1 SV=2	1	8	8	8	6	6	7	7	6	6	7	7	6	6	7	7	38.5	38.5	38.5	24.205	208	208	0	115.07	34.1	28.8	32.7	34.6	8441500000	2096000000	2774300000	2001900000	1569300000	48	ELEFYLR;IIDVVYNASNNELVR;ISSLLEEQFQQGK;LLACIASR;LTPEEEEILNK;LTPEEEEILNKK;NCIVLIDSTPYR;QWYESHYALPLGR				859	2470;4889;5279;6398;7121;7122;7807;9067	True;True;True;True;True;True;True;True	2492;4935;5328;6457;7182;7183;7889;9156
P26373	P26373	8	8	8	60S ribosomal protein L13	RPL13	sp|P26373|RL13_HUMAN 60S ribosomal protein L13 OS=Homo sapiens OX=9606 GN=RPL13 PE=1 SV=4	1	8	8	8	6	7	6	6	6	7	6	6	6	7	6	6	38.9	38.9	38.9	24.261	211	211	0	101.05	26.5	31.8	26.5	31.3	4047800000	880670000	1378700000	938100000	850360000	42	EAAEQDVEK;GFSLEELR;IAPRPASGPIRPIVR;LATQLTGPVMPVR;STESLQANVQR;TIGISVDPR;VATWFNQPAR;VITEEEK				505	2021;3671;4581;5792;10143;10586;11149;11525	True;True;True;True;True;True;True;True	2035;3706;4625;5844;10240;10689;11255;11635
P08708	P08708	8	8	8	40S ribosomal protein S17	RPS17	sp|P08708|RS17_HUMAN 40S ribosomal protein S17 OS=Homo sapiens OX=9606 GN=RPS17 PE=1 SV=2	1	8	8	8	5	5	6	5	5	5	6	5	5	5	6	5	54.8	54.8	54.8	15.55	135	135	0	260.29	51.9	48.9	51.1	52.6	8199500000	1624100000	2335100000	2091500000	2148700000	40	DNYVPEVSALDQEIIEVDPDTK;DNYVPEVSALDQEIIEVDPDTKEMLK;IAGYVTHLMK;LLDFGSLSNLQVTQPTVGMNFK;LLDFGSLSNLQVTQPTVGMNFKTPR;RDNYVPEVSALDQEIIEVDPDTKEMLK;RVCEEIAIIPSK;VCEEIAIIPSK				335	1781;1782;4561;6416;6417;9119;9361;11161	True;True;True;True;True;True;True;True	1794;1795;4605;6475;6476;9208;9452;11267
Q07021	Q07021	8	8	8	Complement component 1 Q subcomponent-binding protein, mitochondrial	C1QBP	sp|Q07021|C1QBP_HUMAN Complement component 1 Q subcomponent-binding protein, mitochondrial OS=Homo sapiens OX=9606 GN=C1QBP PE=1 SV=1	1	8	8	8	5	3	6	5	5	3	6	5	5	3	6	5	38.3	38.3	38.3	31.362	282	282	0	125.51	21.6	21.6	36.2	23.8	4693400000	649480000	1317400000	1619600000	1106800000	39	AFVDFLSDEIK;AFVDFLSDEIKEER;AFVDFLSDEIKEERK;ALVLDCHYPEDEVGQEDEAESDIFSIR;DTNYTLNTDSLDWALYDHLMDFLADR;MSGGWELELNGTEAK;VEEQEPELTSTPNFVVEVIK;VEEQEPELTSTPNFVVEVIKNDDGK				1005	340;341;342;683;1897;7683;11255;11256	True;True;True;True;True;True;True;True	341;342;343;687;1910;7760;11361;11362
Q86V81	Q86V81	8	8	8	THO complex subunit 4	ALYREF	sp|Q86V81|THOC4_HUMAN THO complex subunit 4 OS=Homo sapiens OX=9606 GN=ALYREF PE=1 SV=3	1	8	8	8	5	5	6	5	5	5	6	5	5	5	6	5	38.5	38.5	38.5	26.888	257	257	0	111.19	33.9	28	28	28.4	5489200000	935260000	1477400000	1928200000	1148400000	39	LLVSNLDFGVSDADIQELFAEFGTLK;MDMSLDDIIK;PMNIQLVTSQIDAQR;QLPDKWQHDLFDSGFGGGAGVETGGK;QYNGVPLDGRPMNIQLVTSQIDAQR;SLGTADVHFER;SLGTADVHFERK;WQHDLFDSGFGGGAGVETGGK				1342	6616;7413;8435;8813;9077;9785;9786;12238	True;True;True;True;True;True;True;True	6675;7477;8522;8902;9166;9881;9882;12352
P35613	P35613	8	8	8	Basigin	BSG	sp|P35613|BASI_HUMAN Basigin OS=Homo sapiens OX=9606 GN=BSG PE=1 SV=2	1	8	8	8	6	3	3	6	6	3	3	6	6	3	3	6	27	27	27	42.2	385	385	0	193.01	22.9	13	16.4	25.2	6083100000	2021600000	1245800000	1052900000	1762800000	36	GGVVLKEDALPGQK;ITDSEDK;KPEDVLDDDDAGSAPLK;RKPEDVLDDDDAGSAPLK;SELHIENLNMEADPGQYR;SESVPPVTDWAWYK;VDSDDQWGEYSCVFLPEPMGTANIQLHGPPR;VDSDDQWGEYSCVFLPEPMGTANIQLHGPPRVK				599	3721;5296;5597;9227;9547;9564;11220;11221	True;True;True;True;True;True;True;True	3756;5345;5649;9318;9640;9658;11326;11327
P29966	P29966	8	8	8	Myristoylated alanine-rich C-kinase substrate	MARCKS	sp|P29966|MARCS_HUMAN Myristoylated alanine-rich C-kinase substrate OS=Homo sapiens OX=9606 GN=MARCKS PE=1 SV=4	1	8	8	8	7	6	6	4	7	6	6	4	7	6	6	4	44.6	44.6	44.6	31.554	332	332	0	140.23	38.9	34.3	38	22.9	8135800000	4462500000	1975900000	786040000	911360000	35	AAEEPSK;AEDGATPSPSNETPK;EAPAEGEAAEPGSPTAAEGEAASAASSTSSPK;EELQANGSAPAADKEEPAAAGSGAASPSAAEK;GEAAAERPGEAAVASSPSK;GEPAAAAAPEAGASPVEK;KEAGEGGEAEAPAAEGGK;LSGFSFK				535	34;219;2087;2225;3566;3604;5488;6988	True;True;True;True;True;True;True;True	34;220;2102;2243;3601;3639;5540;7049
P62070	P62070	8	8	6	Ras-related protein R-Ras2	RRAS2	sp|P62070|RRAS2_HUMAN Ras-related protein R-Ras2 OS=Homo sapiens OX=9606 GN=RRAS2 PE=1 SV=1	1	8	8	6	3	7	5	7	3	7	5	7	2	5	3	5	38.2	38.2	25	23.399	204	204	0	110.65	21.1	37.7	26.5	33.8	2457800000	522840000	763750000	396490000	774750000	34	DRDEFPMILIGNK;FQEQECPPSPEPTR;FQEQECPPSPEPTRK;LDILDTAGQEEFGAMR;LVVVGGGGVGK;MNVDQAFHELVR;VKDRDEFPMILIGNK;VTYMEASAK				853	1832;3282;3283;5872;7290;7625;11537;12038	True;True;True;True;True;True;True;True	1845;3315;3316;5925;7352;7694;11647;12152
P37802;Q9UI15	P37802	8;1	8;1	8;1	Transgelin-2	TAGLN2	sp|P37802|TAGL2_HUMAN Transgelin-2 OS=Homo sapiens OX=9606 GN=TAGLN2 PE=1 SV=3	2	8	8	8	5	5	8	5	5	5	8	5	5	5	8	5	47.7	47.7	47.7	22.391	199	199;199	0	170.56	31.2	29.6	47.7	31.2	4915200000	1385200000	1304500000	1549900000	675660000	30	DDGLFSGDPNWFPK;DGTVLCELINALYPEGQAPVK;DGTVLCELINALYPEGQAPVKK;ENFQNWLK;GASQAGMTGYGMPR;NVIGLQMGTNR;QMEQISQFLQAAER;TLMNLGGLAVAR				614	1345;1489;1490;2602;3495;8263;8851;10714	True;True;True;True;True;True;True;True	1353;1499;1500;2627;3530;8348;8940;10817
P61586;P08134	P61586;P08134	8;5	8;5	7;4	Transforming protein RhoA;Rho-related GTP-binding protein RhoC	RHOA;RHOC	sp|P61586|RHOA_HUMAN Transforming protein RhoA OS=Homo sapiens OX=9606 GN=RHOA PE=1 SV=1;sp|P08134|RHOC_HUMAN Rho-related GTP-binding protein RhoC OS=Homo sapiens OX=9606 GN=RHOC PE=1 SV=1	2	8	8	7	4	6	5	6	4	6	5	6	3	5	4	6	48.7	48.7	44	21.768	193	193;193	0	73.908	30.6	40.4	34.7	31.6	4566500000	504460000	1628300000	1570400000	863360000	30	DQFPEVYVPTVFENYVADIEVDGK;EVFEMATR;HFCPNVPIILVGNK;HFCPNVPIILVGNKK;IGAFGYMECSAK;LVIVGDGACGK;QEPVKPEEGRDMANR;TCLLIVFSK				844	1810;2813;4308;4309;4795;7210;8591;10353	True;True;True;True;True;True;True;True	1823;2839;4349;4350;4840;7272;8678;10451
Q15084	Q15084	8	8	8	Protein disulfide-isomerase A6	PDIA6	sp|Q15084|PDIA6_HUMAN Protein disulfide-isomerase A6 OS=Homo sapiens OX=9606 GN=PDIA6 PE=1 SV=1	1	8	8	8	7	5	6	2	7	5	6	2	7	5	6	2	28.9	28.9	28.9	48.121	440	440	0	112.29	25	18	22.7	8.6	1852000000	732940000	635920000	453490000	29666000	29	ALDLFSDNAPPPELLEIINEDIAK;GSFSEQGINEFLR;GSTAPVGGGAFPTIVER;HHSLGGQYGVQGFPTIK;LAAVDATVNQVLASR;NLEPEWAAAASEVKEQTK;NSYLEVLLK;TGEAIVDAALSALR				1162	558;4055;4092;4347;5681;7980;8218;10492	True;True;True;True;True;True;True;True	561;4094;4131;4388;5733;8062;8303;10592
Q9P0L0	Q9P0L0	8	8	7	Vesicle-associated membrane protein-associated protein A	VAPA	sp|Q9P0L0|VAPA_HUMAN Vesicle-associated membrane protein-associated protein A OS=Homo sapiens OX=9606 GN=VAPA PE=1 SV=3	1	8	8	7	4	3	3	4	4	3	3	4	4	3	2	3	36.9	36.9	32.1	27.893	249	249	0	72.88	22.9	10.8	18.5	23.7	1008800000	134900000	184970000	448490000	240440000	29	CVFEMPNENDK;CVFEMPNENDKLNDMEPSK;FMVQTIFAPPNTSDMEAVWK;GPFTDVVTTNLK;HEQILVLDPPTDLK;LSEENRHLRDEGLR;PHSVSLNDTETR;PHSVSLNDTETRK				1791	1256;1257;3217;3968;4298;6967;8382;8383	True;True;True;True;True;True;True;True	1263;1264;3248;4006;4339;7028;8469;8470
Q9NX58	Q9NX58	8	8	8	Cell growth-regulating nucleolar protein	LYAR	sp|Q9NX58|LYAR_HUMAN Cell growth-regulating nucleolar protein OS=Homo sapiens OX=9606 GN=LYAR PE=1 SV=2	1	8	8	8	6	5	5	4	6	5	5	4	6	5	5	4	30.3	30.3	30.3	43.614	379	379	0	111.29	26.1	17.9	17.9	12.7	1490400000	452690000	263780000	571710000	202190000	28	DAVEQQGEVK;ELLEQISAFDNVPR;EQDQRPLHPVANPHAEISTK;LPEHPEGGEPEDDEAPAK;NCECLSCIDCGK;VHNESILDQVWNIFSEASNSEPVNK;VLAQYYTVTDEHHR;VRELLEQISAFDNVPR				1764	1319;2503;2654;6758;7803;11470;11564;11899	True;True;True;True;True;True;True;True	1326;2525;2679;6819;7885;11580;11674;12011
P67809	P67809	8	8	7	Nuclease-sensitive element-binding protein 1	YBX1	sp|P67809|YBOX1_HUMAN Y-box-binding protein 1 OS=Homo sapiens OX=9606 GN=YBX1 PE=1 SV=3	1	8	8	7	4	6	2	5	4	6	2	5	3	5	1	4	36.1	36.1	32.7	35.924	324	324	0	312.66	23.5	27.8	10.5	29	3494800000	899460000	1166800000	434830000	993710000	27	AADPPAENSSAPEAEQGGAE;EDGNEEDKENQGDETQGQQPPQR;EDVFVHQTAIK;GPPRNYQQNYQNSESGEKNEGSESAPEGQAQQR;NEGSESAPEGQAQQR;NYQQNYQNSESGEKNEGSESAPEGQAQQR;RPQYSNPPVQGEVMEGADNQGAGEQGR;RPQYSNPPVQGEVMEGADNQGAGEQGRPVR				923	29;2143;2178;3985;7836;8304;9305;9306	True;True;True;True;True;True;True;True	29;2158;2193;4023;7918;8389;9396;9397
P13861;P31323	P13861	8;2	8;2	8;2	cAMP-dependent protein kinase type II-alpha regulatory subunit	PRKAR2A	sp|P13861|KAP2_HUMAN cAMP-dependent protein kinase type II-alpha regulatory subunit OS=Homo sapiens OX=9606 GN=PRKAR2A PE=1 SV=2	2	8	8	8	6	6	5	3	6	6	5	3	6	6	5	3	28	28	28	45.518	404	404;418	0	130.4	22.5	21.5	18.3	12.4	1363700000	445290000	407560000	202170000	308660000	26	CLVMDVQAFER;GQYFGELALVTNKPR;GSFGELALMYNTPR;LLGPCMDIMK;MFESFIESVPLLK;NISHYEEQLVK;NLDQEQLSQVLDAMFER;SHIQIPPGLTELLQGYTVEVLR				404	1195;4038;4054;6493;7474;7949;7973;9668	True;True;True;True;True;True;True;True	1200;4077;4093;6552;7541;8031;8055;9764
Q9BQI0	Q9BQI0	8	8	8	Allograft inflammatory factor 1-like	AIF1L	sp|Q9BQI0|AIF1L_HUMAN Allograft inflammatory factor 1-like OS=Homo sapiens OX=9606 GN=AIF1L PE=1 SV=1	1	8	8	8	4	4	3	6	4	4	3	6	4	4	3	6	71.3	71.3	71.3	17.068	150	150	0	63.837	32	34	23.3	48.7	4009300000	966820000	1078600000	893930000	1069900000	25	ANESSPKPVGPPPERDIASLP;DFVNMMLGK;LAEINREFLCDQK;LVMMFEGK;MISEVTGGVSDTISYR;SGELSNRFQGGK;YMEFDLNNEGEIDLMSLK;YSDEENLPEK				1599	728;1431;5699;7227;7543;9622;12513;12600	True;True;True;True;True;True;True;True	733;1440;5751;7289;7611;9717;12630;12718
Q14156	Q14156	8	8	7	Protein EFR3 homolog A	EFR3A	sp|Q14156|EFR3A_HUMAN Protein EFR3 homolog A OS=Homo sapiens OX=9606 GN=EFR3A PE=1 SV=2	1	8	8	7	4	6	5	6	4	6	5	6	4	6	4	5	13.5	13.5	11.9	92.923	821	821	0	70.954	6.8	9.3	9.1	9.3	492950000	84508000	72305000	162490000	173650000	24	AGIIQVLLEAVAIAAK;APFEEIAAQCESK;FANIEEDTPSYHR;GSIGPTVLEVFNTLLK;IQIMLLR;IVPSLLFNMQK;QLVLEVMHNLMDR;VPVFGTSTHTLDISQLGDLGTR				1104	372;759;2918;4067;5185;5391;8840;11853	True;True;True;True;True;True;True;True	373;764;2945;4106;5233;5443;8929;11965
Q16527	Q16527	8	8	8	Cysteine and glycine-rich protein 2	CSRP2	sp|Q16527|CSRP2_HUMAN Cysteine and glycine-rich protein 2 OS=Homo sapiens OX=9606 GN=CSRP2 PE=1 SV=3	1	8	8	8	2	4	3	6	2	4	3	6	2	4	3	6	54.4	54.4	54.4	20.954	193	193	0	141.13	18.7	31.6	22.8	38.3	4276700000	1337600000	1221500000	1391100000	326450000	24	CCFLCMVCRK;CGDSVYAAEK;GFGYGQGAGALVHAQ;GYGYGQGAGTLNMDR;LGIKPESVQPHRPTTNPNTSK;SLESTTLTEKEGEIYCK;TVYHAEEVQCDGR;TVYHAEEVQCDGRSFHR				1207	1124;1159;3658;4230;6193;9777;11039;11040	True;True;True;True;True;True;True;True	1129;1164;3693;4271;6249;9873;11145;11146
Q96CW1	Q96CW1	8	8	8	AP-2 complex subunit mu	AP2M1	sp|Q96CW1|AP2M1_HUMAN AP-2 complex subunit mu OS=Homo sapiens OX=9606 GN=AP2M1 PE=1 SV=2	1	8	8	8	6	3	5	5	6	3	5	5	6	3	5	5	24.4	24.4	24.4	49.654	435	435	0	80.457	20	9.4	17.5	16.1	2289700000	734420000	264540000	780150000	510560000	24	IPTPLNTSGVQVICMK;MCDVMAAYFGK;QSIAIDDCTFHQCVR;SISFIPPDGEFELMR;SNIWLAAVTK;SYLSGMPECK;TFITQQGIK;WARPPISMNFEVPFAPSGLK				1495	5162;7387;8955;9726;9915;10273;10449;12171	True;True;True;True;True;True;True;True	5210;7450;9044;9822;10012;10371;10549;12285
P20700	P20700	8	8	8	Lamin-B1	LMNB1	sp|P20700|LMNB1_HUMAN Lamin-B1 OS=Homo sapiens OX=9606 GN=LMNB1 PE=1 SV=2	1	8	8	8	4	4	4	5	4	4	4	5	4	4	4	5	20.3	20.3	20.3	66.408	586	586	0	130.43	13.3	13.8	14.2	15.2	772530000	232660000	169760000	202650000	167460000	23	ALYETELADAR;ALYETELADARR;DQMQQQLNDYEQLLDVK;IESLSSQLSNLQK;LQIELGK;NTSEQDQPMGGWEMIR;SLEGDLEDLKDQIAQLEASLAAAK;TTIPEEEEEEEEAAGVVVEEELFHQQGTPR				460	694;695;1820;4737;6865;8234;9768;10931	True;True;True;True;True;True;True;True	698;699;1833;4781;6926;8319;9864;11036
O14979	O14979	8	7	7	Heterogeneous nuclear ribonucleoprotein D-like	HNRNPDL	sp|O14979|HNRDL_HUMAN Heterogeneous nuclear ribonucleoprotein D-like OS=Homo sapiens OX=9606 GN=HNRNPDL PE=1 SV=3	1	8	7	7	4	7	5	5	3	6	4	4	3	6	4	4	20.7	18.8	18.8	46.437	420	420	0	58.071	13.1	20.5	16.7	10.7	2134900000	383870000	621140000	589520000	540390000	22	DAASVDK;EYFGAFGEIENIELPMDTK;GFCFITYTDEEPVKK;GFGFVLFK;KDLTEYLSR;MFIGGLSWDTSK;RGFCFITYTDEEPVKK;VFVGGLSPDTSEEQIK				93	1269;2869;3631;3649;5471;7481;9182;11382	True;True;True;False;True;True;True;True	1276;2896;3666;3684;5523;7548;9271;11490
P98175	P98175	8	8	8	RNA-binding protein 10	RBM10	sp|P98175|RBM10_HUMAN RNA-binding protein 10 OS=Homo sapiens OX=9606 GN=RBM10 PE=1 SV=3	1	8	8	8	4	4	6	3	4	4	6	3	4	4	6	3	12.7	12.7	12.7	103.53	930	930	0	107.15	7.3	8.9	10.6	7.3	626410000	77809000	163160000	320170000	65276000	22	GFAFVEFSHLQDATR;INEDWLCNK;NLNPHSTMDSILGALAPYAVLSSSNVR;TEQGEEEEEEEDEEEEEK;TINVEFAK;TYVPALEQSADGHK;YGGISTASVDFEQPTR;YGGISTASVDFEQPTRDGLGSDNIGSR				958	3620;5101;8010;10427;10605;11067;12387;12388	True;True;True;True;True;True;True;True	3655;5149;8092;10527;10708;11173;12503;12504
P15531	P15531	8	8	3	Nucleoside diphosphate kinase A	NME1	sp|P15531|NDKA_HUMAN Nucleoside diphosphate kinase A OS=Homo sapiens OX=9606 GN=NME1 PE=1 SV=1	1	8	8	3	6	7	4	4	6	7	4	4	2	3	2	1	52.6	52.6	22.4	17.149	152	152	0	57.091	43.4	52.6	27	23	3360300000	1438200000	985430000	614370000	322330000	21	DRPFFAGLVK;FMQASEDLLK;GDFCIQVGR;GLVGEIIK;NIIHGSDSVESAEK;TFIAIKPDGVQR;VMLGETNPADSK;VMLGETNPADSKPGTIR				423	1840;3207;3528;3901;7924;10447;11734;11735	True;True;True;True;True;True;True;True	1853;3238;3563;3937;8006;10547;11846;11847
Q9Y3F4	Q9Y3F4	8	8	8	Serine-threonine kinase receptor-associated protein	STRAP	sp|Q9Y3F4|STRAP_HUMAN Serine-threonine kinase receptor-associated protein OS=Homo sapiens OX=9606 GN=STRAP PE=1 SV=1	1	8	8	8	6	8	3	3	6	8	3	3	6	8	3	3	34.6	34.6	34.6	38.438	350	350	0	70.557	29.1	34.6	18	12.3	992900000	275410000	482530000	145140000	89820000	21	AATAAADFTAK;IGFPETTEEELEEIASENSDCIFPSAPDVK;LWDHATMTEVK;LWQTVVGK;QGDTGDWIGTFLGHK;SFEAPATINSASLHPEK;VWDAVSGDELMTLAHK;YDYNSGEELESYK				1941	118;4813;7299;7312;8636;9583;12131;12331	True;True;True;True;True;True;True;True	119;4858;7361;7374;8723;9677;12245;12446
P27348;P31947	P27348	8;3	5;0	5;0	14-3-3 protein theta	YWHAQ	sp|P27348|1433T_HUMAN 14-3-3 protein theta OS=Homo sapiens OX=9606 GN=YWHAQ PE=1 SV=1	2	8	5	5	6	8	6	5	3	5	3	3	3	5	3	3	40.8	30.6	30.6	27.764	245	245;248	0	121.49	30.2	40.8	30.2	28.2	3379200000	1126200000	1204000000	845270000	203680000	20	AVTEQGAELSNEER;DSTLIMQLLR;LAEQAER;NLLSVAYK;QTIDNSQGAYQEAFDISK;SICTTVLELLDK;TAFDEAIAELDTLNEDSYK;YLAEVACGDDRK				512	1071;1873;5708;8001;8988;9684;10308;12454	True;False;False;False;True;True;True;True	1076;1886;5760;8083;9077;9780;10406;12570
Q92979	Q92979	8	8	8	Ribosomal RNA small subunit methyltransferase NEP1	EMG1	sp|Q92979|NEP1_HUMAN Ribosomal RNA small subunit methyltransferase NEP1 OS=Homo sapiens OX=9606 GN=EMG1 PE=1 SV=4	1	8	8	8	4	4	4	3	4	4	4	3	4	4	4	3	50	50	50	26.72	244	244	0	68.527	27.9	25.4	24.6	23.8	567720000	147280000	93962000	174630000	151850000	20	AGLLQVYIHTQK;DPGEARPDITHQSLLMLMDSPLNR;ELVPSSDPIVFVVGAFAHGK;FCGLMVQLLHK;MVSISNYPLSAALTCAK;NPVSDHFPVGCMK;NVLIEVNPQTR;VGTSFSIPVVSDVR				1476	379;1786;2562;2941;7740;8127;8271;11448	True;True;True;True;True;True;True;True	380;1799;2584;2968;7821;8212;8356;11557
P07814	P07814	8	8	8	Bifunctional glutamate/proline--tRNA ligase;Glutamate--tRNA ligase;Proline--tRNA ligase	EPRS	sp|P07814|SYEP_HUMAN Bifunctional glutamate/proline--tRNA ligase OS=Homo sapiens OX=9606 GN=EPRS1 PE=1 SV=5	1	8	8	8	6	6	2	0	6	6	2	0	6	6	2	0	8.5	8.5	8.5	170.59	1512	1512	0	97.801	6.7	6.7	2.2	0	734650000	296190000	336500000	101970000	0	19	EAPCVLIYIPDGHTK;FDDTNPEKEKEDFEK;FVELPGAEMGK;HEELMLGDPCLK;INEAVECLLSLK;LSSCDSFTSTINELNHCLSLR;SLCIPFKPLCELQPGAK;YNVYPTYDFACPIVDSIEGVTHALR				318	2088;2954;3388;4283;5100;7047;9748;12545	True;True;True;True;True;True;True;True	2103;2981;3423;4324;5148;7108;9844;12662
Q9BSD7	Q9BSD7	8	8	8	Cancer-related nucleoside-triphosphatase	NTPCR	sp|Q9BSD7|NTPCR_HUMAN Cancer-related nucleoside-triphosphatase OS=Homo sapiens OX=9606 GN=NTPCR PE=1 SV=1	1	8	8	8	3	5	6	2	3	5	6	2	3	5	6	2	58.9	58.9	58.9	20.713	190	190	0	69.659	22.1	32.6	46.8	12.1	779650000	311610000	148300000	235170000	84579000	19	GKPLALVEEIR;HVFLTGPPGVGK;IGFDVVTLSGTR;NHLLPDIVTCVQSSR;QTLSTPGTIILGTIPVPK;SSGVPVDGFYTEEVR;VCVIDEIGK;VGQYVVDLTSFEQLALPVLR				1608	3817;4508;4811;7908;8993;10087;11173;11437	True;True;True;True;True;True;True;True	3853;4552;4856;7990;9082;10184;11279;11546
Q9NVP1	Q9NVP1	8	8	8	ATP-dependent RNA helicase DDX18	DDX18	sp|Q9NVP1|DDX18_HUMAN ATP-dependent RNA helicase DDX18 OS=Homo sapiens OX=9606 GN=DDX18 PE=1 SV=2	1	8	8	8	4	7	4	2	4	7	4	2	4	7	4	2	16.3	16.3	16.3	75.406	670	670	0	66.922	7.9	13.3	8.2	3.9	678980000	136940000	266270000	229610000	46160000	19	ELAMQTFGVLK;GHALLILRPEELGFLR;ISDIQSQLEK;LGNGINIIVATPGR;NLQCLVIDEADR;QIFNVNNLNLPQVALSFGFK;TLAFLIPAVELIVK;VPLSEFDFSWSK				1758	2436;3726;5228;6221;8028;8699;10643;11830	True;True;True;True;True;True;True;True	2457;3761;5276;6277;8110;8788;10746;11942
P55060	P55060	8	8	8	Exportin-2	CSE1L	sp|P55060|XPO2_HUMAN Exportin-2 OS=Homo sapiens OX=9606 GN=CSE1L PE=1 SV=3	1	8	8	8	4	6	5	1	4	6	5	1	4	6	5	1	13.7	13.7	13.7	110.42	971	971	0	59.564	6.9	10.4	8	1.5	629610000	137780000	237040000	237630000	17163000	18	ANIVHLMLSSPEQIQK;EDFPQKWPDLLTEMVNR;FLESVEGNQNYPLLLLTLLEK;GSNTIASAAADKIPGLLGVFQK;IIIPEIQK;LVLDAFALPLTNLFK;SANVNEFPVLK;SFSLLQEAIIPYIPTLITQLTQK				793	734;2141;3141;4083;4910;7212;9448;9601	True;True;True;True;True;True;True;True	739;2156;3171;4122;4956;7274;9539;9695
Q15365	Q15365	8	8	6	Poly(rC)-binding protein 1	PCBP1	sp|Q15365|PCBP1_HUMAN Poly(rC)-binding protein 1 OS=Homo sapiens OX=9606 GN=PCBP1 PE=1 SV=2	1	8	8	6	5	5	3	3	5	5	3	3	4	4	3	3	43	43	34.3	37.497	356	356	0	99.049	28.1	22.5	18	12.1	1220000000	421060000	213880000	317930000	267100000	18	AITIAGVPQSVTECVK;CSDAAGYPHATHDLEGPPLDAYSIQGQHTISPLDLAK;ESTGAQVQVAGDMLPNSTER;IITLTGPTNAIFK;INISEGNCPER;LVVPATQCGSLIGK;MDAGVTESGLNVTLTIR;QQSHFAMMHGGTGFAGIDSSSPEVK				1176	523;1226;2742;4939;5110;7287;7393;8929	True;True;True;True;True;True;True;True	526;1233;2768;4986;5158;7349;7456;9018
P11387;Q969P6	P11387	8;1	8;1	8;1	DNA topoisomerase 1	TOP1	sp|P11387|TOP1_HUMAN DNA topoisomerase 1 OS=Homo sapiens OX=9606 GN=TOP1 PE=1 SV=2	2	8	8	8	4	5	5	4	4	5	5	4	4	5	5	4	13.3	13.3	13.3	90.725	765	765;601	0	52.281	6.3	8.1	7.6	6.3	757780000	69735000	194070000	292710000	201270000	16	AEEVATFFAK;AGNEKEEGETADTVGCCSLR;ELTAPDENIPAK;GPVFAPPYEPLPENVK;HLQDLMEGLTAK;IEPPGLFR;IMPEDIIINCSK;LEVQATDREENK				380	234;389;2554;3994;4390;4732;5080;6043	True;True;True;True;True;True;True;True	235;390;2576;4032;4431;4776;5128;6099
Q13425;Q13424	Q13425	8;1	8;1	7;0	Beta-2-syntrophin	SNTB2	sp|Q13425|SNTB2_HUMAN Beta-2-syntrophin OS=Homo sapiens OX=9606 GN=SNTB2 PE=1 SV=1	2	8	8	7	2	4	2	4	2	4	2	4	2	4	1	4	19.6	19.6	18.3	57.949	540	540;505	0	52.796	4.3	7.8	6.9	8.9	287270000	50787000	86160000	82387000	67932000	15	DLLLYDCMPWTR;IFPGLAADQSR;ILVQGCHAAAELIK;KPSLVSDLPWEGAAPQSPSFSGSEDSGSPK;MPILISK;NLSMPDLENR;QGIEMHLFR;SPSLGSDLTFATR				1067	1674;4774;5059;5617;7642;8038;8650;9986	True;True;True;True;True;True;True;True	1684;4819;5106;5669;7713;8120;8737;10083
Q9Y230	Q9Y230	8	8	8	RuvB-like 2	RUVBL2	sp|Q9Y230|RUVB2_HUMAN RuvB-like 2 OS=Homo sapiens OX=9606 GN=RUVBL2 PE=1 SV=3	1	8	8	8	4	5	4	0	4	5	4	0	4	5	4	0	22.5	22.5	22.5	51.156	463	463	0	54.001	10.8	14.3	10.8	0	530440000	166870000	163520000	200050000	0	15	AAGVVLEMIR;ALESDMAPVLIMATNR;EYQDAFLFNELK;GLGLDDALEPR;GTSYQSPHGIPIDLLDR;LLIVSTTPYSEK;TQGFLALFSGDTGEIK;VYSLFLDESR				1901	63;586;2877;3848;4134;6517;10843;12165	True;True;True;True;True;True;True;True	63;589;2904;3884;4173;6576;10946;12279
P35611	P35611	8	8	7	Alpha-adducin	ADD1	sp|P35611|ADDA_HUMAN Alpha-adducin OS=Homo sapiens OX=9606 GN=ADD1 PE=1 SV=2	1	8	8	7	1	4	6	2	1	4	6	2	1	3	6	2	18.7	18.7	17.6	80.954	737	737	0	77.112	2.4	10.2	13.4	4.2	1318900000	91524000	567400000	401100000	258910000	14	CGLLPISPEALSLGEVAYHDYHGILVDEEEK;EYQPHVIVSTTGPNPFTTLTDR;INLQGDIVDR;LADLFGWSQLIYNHITTR;MLDNLGYR;TLASAGGPDNLVLLNPEK;TSTSAVPNLFVPLNTNPK;WQIGEQEFEALMR				597	1165;2884;5115;5690;7560;10650;10909;12239	True;True;True;True;True;True;True;True	1170;2911;5163;5742;7628;10753;11013;12353
P56192	P56192	8	8	8	Methionine--tRNA ligase, cytoplasmic	MARS	sp|P56192|SYMC_HUMAN Methionine--tRNA ligase, cytoplasmic OS=Homo sapiens OX=9606 GN=MARS1 PE=1 SV=2	1	8	8	8	2	6	3	2	2	6	3	2	2	6	3	2	16.3	16.3	16.3	101.11	900	900	0	67.723	6	10.7	5.7	3.6	414550000	38657000	237310000	96702000	41883000	14	AEVLISTVGPEDCVVPFLTRPK;GLESLPPLRPQQNPVLPVAGER;LFVSDGVPGCLPVLAAAGR;NVLITSALPYVNNVPHLGNIIGCVLSADVFAR;PQQIQALMDEVTK;QQGVLALRPYLQK;TLPGSDWTPNAQFITR;YHIIHADIYR				805	292;3837;6132;8273;8446;8899;10721;12424	True;True;True;True;True;True;True;True	293;3873;6188;8358;8533;8988;10824;12540
Q9UQ35	Q9UQ35	8	8	8	Serine/arginine repetitive matrix protein 2	SRRM2	sp|Q9UQ35|SRRM2_HUMAN Serine/arginine repetitive matrix protein 2 OS=Homo sapiens OX=9606 GN=SRRM2 PE=1 SV=2	1	8	8	8	1	4	4	3	1	4	4	3	1	4	4	3	5.1	5.1	5.1	299.61	2752	2752	0	55.012	0.5	2.2	2.4	2	464780000	93354000	218180000	30911000	122330000	14	AAFGISDSYVDGSSFDPQRR;EDLNGPFLNQLETDPSLDMK;MAPALSGANLTSPR;MSQVPAPVPLMSLR;SEEPAGQILSHLSSELK;SGSSQELDVKPSASPQERSESDSSPDSK;TPQAPASANLVGPR;TPTAPAVNLAGAR				1895	47;2157;7377;7689;9530;9649;10822;10826	True;True;True;True;True;True;True;True	47;2172;7438;7766;9623;9744;10925;10929
Q9Y2P8	Q9Y2P8	8	8	8	RNA 3-terminal phosphate cyclase-like protein	RCL1	sp|Q9Y2P8|RCL1_HUMAN RNA 3-terminal phosphate cyclase-like protein OS=Homo sapiens OX=9606 GN=RCL1 PE=1 SV=3	1	8	8	8	1	2	8	2	1	2	8	2	1	2	8	2	28.2	28.2	28.2	40.842	373	373	0	56.962	4	6.2	28.2	6.2	677050000	0	95771000	507070000	74208000	14	DFEASFIR;FIPDIYIYTDHMK;GGCVDSTNQSLALLLMTLGQQDVSK;LLLEEIYR;LVLSTLSGRPVK;QFGIDGESFELK;VLKPIQLTDPGK;VLLGPLSPYTIEFLR				1919	1398;3101;3689;6526;7223;8615;11633;11640	True;True;True;True;True;True;True;True	1407;3131;3724;6585;7285;8702;11745;11752
O15371	O15371	8	8	8	Eukaryotic translation initiation factor 3 subunit D	EIF3D	sp|O15371|EIF3D_HUMAN Eukaryotic translation initiation factor 3 subunit D OS=Homo sapiens OX=9606 GN=EIF3D PE=1 SV=1	1	8	8	8	4	6	4	0	4	6	4	0	4	6	4	0	23.4	23.4	23.4	63.972	548	548	0	85.931	12.2	15.9	14.1	0	565450000	152990000	223350000	189100000	0	13	FMTPVIQDNPSGWGPCAVPEQFR;IFHTVTTTDDPVIR;LGDDIDLIVR;NMLQFNLQILPK;RDNSDFDLLTVSETANEPPQDEGNSFNSPR;SVYSWDIVVQR;VADWTGATYQDK;YNFPNPNPFVEDDMDK				109	3214;4769;6147;8065;9118;10252;11086;12527	True;True;True;True;True;True;True;True	3245;4814;6203;8149;9207;10350;11192;12644
P14868	P14868	8	8	8	Aspartate--tRNA ligase, cytoplasmic	DARS	sp|P14868|SYDC_HUMAN Aspartate--tRNA ligase, cytoplasmic OS=Homo sapiens OX=9606 GN=DARS1 PE=1 SV=2	1	8	8	8	4	5	4	0	4	5	4	0	4	5	4	0	20.6	20.6	20.6	57.136	501	501	0	70.519	11.6	13.2	10.6	0	609770000	144460000	271130000	194180000	0	13	FGAPPHAGGGIGLER;IYVISLAEPR;LEYCEALAMLR;LPLQLDDAVRPEAEGEEEGR;LQSGICHLFR;NNAYLAQSPQLYK;VFSIGPVFR;YGISSMIQSQEKPDR				418	3034;5444;6044;6786;6906;8076;11378;12398	True;True;True;True;True;True;True;True	3064;5496;6100;6847;6967;8161;11486;12514
P22102	P22102	8	8	8	Trifunctional purine biosynthetic protein adenosine-3;Phosphoribosylamine--glycine ligase;Phosphoribosylformylglycinamidine cyclo-ligase;Phosphoribosylglycinamide formyltransferase	GART	sp|P22102|PUR2_HUMAN Trifunctional purine biosynthetic protein adenosine-3 OS=Homo sapiens OX=9606 GN=GART PE=1 SV=1	1	8	8	8	5	5	2	2	5	5	2	2	5	5	2	2	13.5	13.5	13.5	107.77	1010	1010	0	82.123	7.5	8	4.4	2.7	999270000	506130000	375160000	53555000	64415000	13	AFTKPEEACSFILSADFPALVVK;ENLISALEEAK;FGDPECQVILPLLK;GVEITGFPEAQALGLEVFHAGTALK;IEFVVVGPEAPLAAGIVGNLR;MLNIHPSLLPSFK;QVLVAPGNAGTACSEK;VDLGGFAGLFDLK				470	337;2608;3040;4156;4712;7582;9034;11204	True;True;True;True;True;True;True;True	338;2633;3070;4197;4756;7650;9123;11310
Q7Z2W4	Q7Z2W4	8	8	8	Zinc finger CCCH-type antiviral protein 1	ZC3HAV1	sp|Q7Z2W4|ZCCHV_HUMAN Zinc finger CCCH-type antiviral protein 1 OS=Homo sapiens OX=9606 GN=ZC3HAV1 PE=1 SV=3	1	8	8	8	3	5	3	0	3	5	3	0	3	5	3	0	15.6	15.6	15.6	101.43	902	902	0	92.057	6.8	9.1	4.9	0	312320000	74627000	140520000	97178000	0	13	ATDLGGTSQAGTSQR;FLENGSQEDLLHGNPGSTYLASNSTSAPNWK;LSEIHHLHPEYVR;MALDALLQEIALSEPQLCEVLQVAGPDR;TVFSPTLPAAR;TWTDFEHMETIEK;VALVNDSLSDVTSTTSSR;YSHEVLSEENFK				1327	963;3138;6974;7370;10987;11048;11116;12610	True;True;True;True;True;True;True;True	968;3168;7035;7431;11092;11154;11222;12728
Q9UBU9	Q9UBU9	8	8	8	Nuclear RNA export factor 1	NXF1	sp|Q9UBU9|NXF1_HUMAN Nuclear RNA export factor 1 OS=Homo sapiens OX=9606 GN=NXF1 PE=1 SV=1	1	8	8	8	6	4	1	0	6	4	1	0	6	4	1	0	22.5	22.5	22.5	70.182	619	619	0	82.672	18.4	10.3	4.2	0	296410000	205380000	57034000	34001000	0	13	AWLLSMIQSK;ILNLSGNELK;ISIIINSSAPPHTILNELKPEQVEQLK;LNVVAFLNELPK;QGLLDAYHDGACCSLSIPFIPQNPAR;SDPDLVAQNIDVVLNRR;SYSEHDDERVNFPQR;TFIAVPASNSGLCIVNDELFVR				1822	1093;5024;5255;6738;8654;9501;10281;10448	True;True;True;True;True;True;True;True	1098;5071;5304;6799;8741;9593;10379;10548
O43242	O43242	8	8	8	26S proteasome non-ATPase regulatory subunit 3	PSMD3	sp|O43242|PSMD3_HUMAN 26S proteasome non-ATPase regulatory subunit 3 OS=Homo sapiens OX=9606 GN=PSMD3 PE=1 SV=2	1	8	8	8	4	2	4	1	4	2	4	1	4	2	4	1	21	21	21	60.977	534	534	0	94.969	12.4	6.9	6.9	1.7	385740000	239090000	97825000	48818000	0	12	AKPPPGGGEQEPPPPPAPQDVEMK;DFLLPFLEEPMDTEADLQFRPR;ELDTVTLEDIK;ELDTVTLEDIKEHVK;HDADGQATLLNLLLR;ISFCLDIHNMSVK;ISLADIAQK;SVFPEQANNNEWAR				122	537;1409;2455;2456;4270;5244;5258;10208	True;True;True;True;True;True;True;True	540;1418;2476;2477;4311;5292;5307;10306
P52701	P52701	8	8	8	DNA mismatch repair protein Msh6	MSH6	sp|P52701|MSH6_HUMAN DNA mismatch repair protein Msh6 OS=Homo sapiens OX=9606 GN=MSH6 PE=1 SV=2	1	8	8	8	6	4	2	1	6	4	2	1	6	4	2	1	9.4	9.4	9.4	152.78	1360	1360	0	73.353	5.7	4.6	3	2.1	380960000	209170000	146780000	0	25012000	12	AAAAPGASPSPGGDAAWSEAGPGPRPLAR;AYCVLVTGPNMGGK;GGHFYSAKPEILR;IIDFLSALEGFK;LSDGIGVMLPQVLK;PVILLPEDTPPFLELK;SVAPAAPTSCDFSPGDLVWAK;TIVYWGIGR				758	4;1101;3703;4883;6958;8473;10195;10634	True;True;True;True;True;True;True;True	4;1106;3738;4929;7019;8560;10293;10737
P54136	P54136	8	8	8	Arginine--tRNA ligase, cytoplasmic	RARS	sp|P54136|SYRC_HUMAN Arginine--tRNA ligase, cytoplasmic OS=Homo sapiens OX=9606 GN=RARS1 PE=1 SV=2	1	8	8	8	5	3	5	1	5	3	5	1	5	3	5	1	11.8	11.8	11.8	75.378	660	660	0	51.594	6.5	5.3	8.9	1.8	361940000	106490000	168230000	87228000	0	12	GFDILGIKPVQR;LANIDEEMLQK;LFEFAGYDVLR;LMDLLGEGLK;LMDLLGEGLKR;MLLCEAVAAVMAK;NMINIISR;VIVDFSSPNIAK				781	3634;5747;6057;6634;6635;7575;8062;11532	True;True;True;True;True;True;True;True	3669;5799;6113;6693;6694;7643;8146;11642
Q12788	Q12788	8	8	8	Transducin beta-like protein 3	TBL3	sp|Q12788|TBL3_HUMAN Transducin beta-like protein 3 OS=Homo sapiens OX=9606 GN=TBL3 PE=1 SV=2	1	8	8	8	3	4	5	1	3	4	5	1	3	4	5	1	17	17	17	89.034	808	808	0	91.433	5.4	7.8	11	1.5	189700000	23151000	61925000	104620000	0	12	AALEALLPYTER;AGQVMCVAQGSGHTHSVGTVCCSR;AIHTAPVATMAFDPTSTLLATGGCDGAVR;DVTEAEQAEEQAR;LPVPAAAPTPWETHK;LWALPQCQLLGVFSGHR;LWALQDFSCLK;SPGLYFLTAGDQGTLR				1023	80;403;491;1965;6822;7297;7298;9954	True;True;True;True;True;True;True;True	80;405;494;1978;6883;7359;7360;10051
Q9UPQ0	Q9UPQ0	8	8	8	LIM and calponin homology domains-containing protein 1	LIMCH1	sp|Q9UPQ0|LIMC1_HUMAN LIM and calponin homology domains-containing protein 1 OS=Homo sapiens OX=9606 GN=LIMCH1 PE=1 SV=4	1	8	8	8	4	4	2	4	4	4	2	4	4	4	2	4	11.9	11.9	11.9	121.87	1083	1083	0	83.344	6.4	6.1	3.1	5.8	564200000	238850000	161360000	75721000	88265000	12	GNIELASSEPQHFTTTVTR;GQLGDAVSGTDVR;LPTPIAGLDNIILFLR;SAVPFNQYLPNK;SQEEAEGILQQYIER;SWSTATSPLGGERPFR;TGLENGILLCELLNAIKPGLVK;VSVNGETVHREEEKER				1892	3935;4018;6817;9466;10009;10260;10514;11958	True;True;True;True;True;True;True;True	3973;4056;6878;9557;10106;10358;10616;12072
O00505	O00505	8	8	5	Importin subunit alpha-4	KPNA3	sp|O00505|IMA4_HUMAN Importin subunit alpha-4 OS=Homo sapiens OX=9606 GN=KPNA3 PE=1 SV=2	1	8	8	5	3	4	3	0	3	4	3	0	1	4	0	0	23.2	23.2	16.5	57.81	521	521	0	71.777	7.5	14	6.7	0	191220000	58966000	73246000	59004000	0	11	AQNVTLEAILQNATSDNPVVQLSAVQAAR;DSQVVQVVLDGLK;DYVISLGVVKPLLSFISPSIPITFLR;HRNEVTVELR;NPPIDDLIK;PLLSFISPSIPITFLR;SGILPILVK;SPHQNVCEQAVWALGNIIGDGPQCR				60	839;1870;2012;4466;8119;8409;9632;9957	True;True;True;True;True;True;True;True	844;1883;2026;4509;8204;8496;9727;10054
P38606	P38606	8	8	8	V-type proton ATPase catalytic subunit A	ATP6V1A	sp|P38606|VATA_HUMAN V-type proton ATPase catalytic subunit A OS=Homo sapiens OX=9606 GN=ATP6V1A PE=1 SV=2	1	8	8	8	4	3	4	1	4	3	4	1	4	3	4	1	18.5	18.5	18.5	68.303	617	617	0	94.366	13.1	8.3	10.4	3.4	200210000	76214000	44210000	44449000	35334000	11	FTMVQVWPVR;HFTEFVPLR;ITWSIIR;PLSVELGPGIMGAIFDGIQR;PLSVELGPGIMGAIFDGIQRPLSDISSQTQSIYIPR;SDYAQLLEDMQNAFR;TVGMLSNMIAFYDMAR;VGSHITGGDIYGIVSENSLIK				618	3366;4315;5348;8421;8422;9517;10988;11442	True;True;True;True;True;True;True;True	3401;4356;5399;8508;8509;9609;11093;11551
Q4KMP7	Q4KMP7	8	8	8	TBC1 domain family member 10B	TBC1D10B	sp|Q4KMP7|TB10B_HUMAN TBC1 domain family member 10B OS=Homo sapiens OX=9606 GN=TBC1D10B PE=1 SV=3	1	8	8	8	0	3	3	6	0	3	3	6	0	3	3	6	12.5	12.5	12.5	87.198	808	808	0	95.168	0	5.7	6.4	11.1	897250000	0	91078000	345510000	460660000	10	METGTAPLVAPPR;METGTAPLVAPPRR;NLPQQCMQEDFLVHEVTNLPVTEALIER;PGTTVASGVTAR;QFPFHEMFAAR;TEEARPSPAPGPGTPTGTPTR;TEEARPSPAPGPGTPTGTPTRTPSR;WLDVIEKDLHR				1234	7465;7466;8024;8374;8622;10401;10402;12213	True;True;True;True;True;True;True;True	7531;7532;8106;8461;8709;10501;10502;12327
Q9H223	Q9H223	8	8	8	EH domain-containing protein 4	EHD4	sp|Q9H223|EHD4_HUMAN EH domain-containing protein 4 OS=Homo sapiens OX=9606 GN=EHD4 PE=1 SV=1	1	8	8	8	4	4	4	1	4	4	4	1	4	4	4	1	18.3	18.3	18.3	61.174	541	541	0	69.996	9.1	9.2	8.7	2.8	428170000	133710000	211820000	82635000	0	9	AGGADAVQTVTGGLR;EYQISAGDFPEVK;FMCSQLPNQVLK;LFEAEAQDLFR;LIEAVDNMLSNK;LPEIYIQLQR;VLPLEEAYR;VYIGSFWAQPLQNTDNR				1682	364;2880;3196;6053;6317;6759;11662;12154	True;True;True;True;True;True;True;True	365;2907;3226;6109;6374;6820;11774;12268
Q03001;O15169	Q03001	8;1	7;0	7;0	Dystonin	DST	sp|Q03001|DYST_HUMAN Dystonin OS=Homo sapiens OX=9606 GN=DST PE=1 SV=4	2	8	7	7	6	3	2	0	5	2	2	0	5	2	2	0	1.4	1.3	1.3	860.65	7570	7570;862	0	46.901	1.1	0.4	0.4	0	171130000	45594000	79016000	46524000	0	8	ALLDSLNEVSSALLELVPWR;ALYNQYLQFK;DGHNLISLLEVLSGDTLPR;LEMLQQIANR;LLQGYHPNDIEK;RLEEEEK;SVQEIAEQLLLENHPAR;YAEQYSATVK				984	624;696;1452;6000;6577;9239;10236;12284	True;True;True;True;True;False;True;True	627;700;1462;6055;6636;9330;10334;12398
Q9BZF9	Q9BZF9	8	8	8	Uveal autoantigen with coiled-coil domains and ankyrin repeats	UACA	sp|Q9BZF9|UACA_HUMAN Uveal autoantigen with coiled-coil domains and ankyrin repeats OS=Homo sapiens OX=9606 GN=UACA PE=1 SV=2	1	8	8	8	4	3	1	1	4	3	1	1	4	3	1	1	7.9	7.9	7.9	162.5	1416	1416	0	47.389	3.5	3.5	0.9	0.9	2864800000	2722300000	101080000	18614000	22820000	7	AEYISLAEHEAK;IGDNLDILTLLK;IKDKNEILK;NSSVPLAEHLQIK;QGQMYMADSQCTSPGIPAHMQSR;QSQLIDTLQHQVK;QTSEILAVQNLLQK;YFESDHLGSGSHFSNR				1655	296;4802;4946;8206;8663;8968;8997;12365	True;True;True;True;True;True;True;True	297;4847;4993;8291;8750;9057;9086;12480
Q9BTT6	Q9BTT6	8	6	6	Leucine-rich repeat-containing protein 1	LRRC1	sp|Q9BTT6|LRRC1_HUMAN Leucine-rich repeat-containing protein 1 OS=Homo sapiens OX=9606 GN=LRRC1 PE=1 SV=1	1	8	6	6	2	6	6	2	0	4	5	1	0	4	5	1	23.9	19.5	19.5	59.241	524	524	0	46.727	4.4	20	17.2	8.2	150010000	0	46408000	77071000	26530000	6	ELPEQFFQLVK;ENLLTYLPDSLTQLR;LEELDLGNNEIYNLPESIGALLHLK;LGLSDNEIQR;LLHLPLSLTALK;LPEEISGLTSLTDLVISQNLLETIPDGIGK;MFHCIPLWR;SLEELLLDANQLR				1616	2524;2611;5959;6213;6504;6755;7479;9766	True;True;True;False;True;True;True;False	2546;2636;6014;6269;6563;6816;7546;9862
P17066;P48741	P17066;P48741	8;6	2;2	2;2	Heat shock 70 kDa protein 6;Putative heat shock 70 kDa protein 7	HSPA6;HSPA7	sp|P17066|HSP76_HUMAN Heat shock 70 kDa protein 6 OS=Homo sapiens OX=9606 GN=HSPA6 PE=1 SV=2;sp|P48741|HSP77_HUMAN Putative heat shock 70 kDa protein 7 OS=Homo sapiens OX=9606 GN=HSPA7 PE=5 SV=2	2	8	2	2	7	7	6	7	1	1	0	1	1	1	0	1	12	3.7	3.7	71.027	643	643;367	0	30.547	12	12	10.3	12	1144800000	424870000	333300000	0	386660000	3	ARFEELCSDLFR;ATAGDTHLGGEDFDNR;FEELCSDLFR;IINEPTAAAIAYGLDR;LLQDFFNGK;TTPSYVAFTDTER;VEILANDQGNR;VEILANDQGNRTTPSYVAFTDTER				433	866;954;2995;4917;6568;10944;11271;11272	False;False;False;False;False;False;True;True	871;959;3023;4963;6627;11049;11378;11379
P42166	P42166	8	2	2	Lamina-associated polypeptide 2, isoform alpha;Thymopoietin;Thymopentin	TMPO	sp|P42166|LAP2A_HUMAN Lamina-associated polypeptide 2, isoform alpha OS=Homo sapiens OX=9606 GN=TMPO PE=1 SV=2	1	8	2	2	6	3	1	1	1	0	1	0	1	0	1	0	17.3	4.2	4.2	75.491	694	694	0	13.122	15.3	5.3	1.9	3.7	33569000	28757000	0	4811500	0	3	GPPDFSSDEEREPTPVLGSGAAAAGR;IDASELSFPFHESILK;MAAHTMGNATVGR;PEFLEDPSVLTK;QEDKDDLDVTELTNEDLLDQLVK;SSTPLPTISSSAENTR;YGVNPGPIVGTTR;YGVNPGPIVGTTRK				640	3976;4632;7359;8339;8568;10120;12417;12418	False;True;True;False;False;False;False;False	4014;4676;7421;8425;8655;10217;12533;12534
P30050	P30050	7	7	7	60S ribosomal protein L12	RPL12	sp|P30050|RL12_HUMAN 60S ribosomal protein L12 OS=Homo sapiens OX=9606 GN=RPL12 PE=1 SV=1	1	7	7	7	6	6	5	7	6	6	5	7	6	6	5	7	58.8	58.8	58.8	17.818	165	165	0	187.82	54.5	54.5	45.5	58.8	16754000000	4256700000	5543400000	4007500000	2946000000	55	CTGGEVGATSALAPK;EILGTAQSVGCNVDGR;ELSGTIKEILGTAQSVGCNVDGRHPHDIIDDINSGAVECPAS;HPHDIIDDINSGAVECPAS;HSGNITFDEIVNIAR;IGPLGLSPK;QAQIEVVPSASALIIK				541	1246;2389;2548;4429;4478;4842;8528	True;True;True;True;True;True;True	1253;2409;2570;4470;4521;4887;8615
P61353	P61353	7	7	7	60S ribosomal protein L27	RPL27	sp|P61353|RL27_HUMAN 60S ribosomal protein L27 OS=Homo sapiens OX=9606 GN=RPL27 PE=1 SV=2	1	7	7	7	6	6	4	7	6	6	4	7	6	6	4	7	48.5	48.5	48.5	15.798	136	136	0	118.29	44.9	44.9	36.8	48.5	11156000000	3199600000	3133500000	1719200000	3103500000	46	DVFRDPALK;NIDDGTSDRPYSHALVAGIDR;NIDDGTSDRPYSHALVAGIDRYPR;TVVNKDVFRDPALK;VVLVLAGR;VYNYNHLMPTR;YSVDIPLDK				842	1931;7914;7915;11031;12088;12161;12627	True;True;True;True;True;True;True	1944;7996;7997;11137;12202;12275;12745
O95881	O95881	7	7	7	Thioredoxin domain-containing protein 12	TXNDC12	sp|O95881|TXD12_HUMAN Thioredoxin domain-containing protein 12 OS=Homo sapiens OX=9606 GN=TXNDC12 PE=1 SV=1	1	7	7	7	3	6	5	7	3	6	5	7	3	6	5	7	39.5	39.5	39.5	19.206	172	172	0	72.839	14.5	36.6	31.4	39.5	5862000000	897870000	1758900000	1653400000	1551900000	44	EAAASGLPLMVIIHK;GFGDHIHWR;ILFLDPSGK;KEAAASGLPLMVIIHK;VHPEIINENGNPSYK;YFYVSAEQVVQGMK;YFYVSAEQVVQGMKEAQER				255	2015;3642;4990;5485;11472;12376;12377	True;True;True;True;True;True;True	2029;3677;5037;5537;11582;12491;12492
P07910;P0DMR1;O60812;B7ZW38;B2RXH8	P07910;P0DMR1;O60812;B7ZW38;B2RXH8	7;4;4;4;4	7;4;4;4;4	7;4;4;4;4	Heterogeneous nuclear ribonucleoproteins C1/C2;Heterogeneous nuclear ribonucleoprotein C-like 4;Heterogeneous nuclear ribonucleoprotein C-like 1;Heterogeneous nuclear ribonucleoprotein C-like 3;Heterogeneous nuclear ribonucleoprotein C-like 2	HNRNPC;HNRNPCL4;HNRNPCL1;HNRNPCL3;HNRNPCL2	sp|P07910|HNRPC_HUMAN Heterogeneous nuclear ribonucleoproteins C1/C2 OS=Homo sapiens OX=9606 GN=HNRNPC PE=1 SV=4;sp|P0DMR1|HNRC4_HUMAN Heterogeneous nuclear ribonucleoprotein C-like 4 OS=Homo sapiens OX=9606 GN=HNRNPCL4 PE=3 SV=1;sp|O60812|HNRC1_HUMAN Hete	5	7	7	7	7	7	7	4	7	7	7	4	7	7	7	4	25.5	25.5	25.5	33.67	306	306;293;293;293;293	0	59.483	25.5	25.5	25.5	15.4	8701000000	2163600000	2424200000	2871700000	1241400000	44	AAVAGEDGR;GFAFVQYVNER;MIAGQVLDINLAAEPK;SDVEAIFSK;SEEEQSSSSVK;VDSLLENLEK;VFIGNLNTLVVK				320	123;3622;7525;9516;9528;11223;11345	True;True;True;True;True;True;True	124;3657;7593;9608;9621;11329;11453
P40429;Q6NVV1	P40429	7;3	7;3	7;3	60S ribosomal protein L13a	RPL13A	sp|P40429|RL13A_HUMAN 60S ribosomal protein L13a OS=Homo sapiens OX=9606 GN=RPL13A PE=1 SV=2	2	7	7	7	4	6	6	4	4	6	6	4	4	6	6	4	33.5	33.5	33.5	23.577	203	203;102	0	56.27	22.2	29.6	30	20.7	2235500000	206540000	785660000	910570000	332770000	39	AEVQVLVLDGR;CEGINISGNFYR;MNTNPSR;MVVPAALK;RGQAALDR;VFDGIPPPYDK;YQAVTATLEEK				626	294;1141;7623;7746;9192;11333;12569	True;True;True;True;True;True;True	295;1146;7692;7827;9282;11441;12687
P23284	P23284	7	7	7	Peptidyl-prolyl cis-trans isomerase B	PPIB	sp|P23284|PPIB_HUMAN Peptidyl-prolyl cis-trans isomerase B OS=Homo sapiens OX=9606 GN=PPIB PE=1 SV=2	1	7	7	7	6	5	6	5	6	5	6	5	6	5	6	5	31	31	31	23.742	216	216	0	137.2	25	20.8	25	26.9	2232800000	742960000	604590000	443160000	442060000	33	DFMIQGGDFTR;HYGPGWVSMANAGK;IEVEKPFAIAK;IEVEKPFAIAKE;TVDNFVALATGEK;VIFGLFGK;VLEGMEVVR				479	1415;4534;4745;4746;10971;11490;11594	True;True;True;True;True;True;True	1424;4578;4790;4791;11076;11600;11706
Q02878	Q02878	7	7	7	60S ribosomal protein L6	RPL6	sp|Q02878|RL6_HUMAN 60S ribosomal protein L6 OS=Homo sapiens OX=9606 GN=RPL6 PE=1 SV=3	1	7	7	7	4	4	2	6	4	4	2	6	4	4	2	6	26	26	26	32.728	288	288	0	150.24	18.8	19.1	11.1	26	6367900000	1558300000	2169700000	769810000	1870200000	31	AIPQLQGYLR;ASITPGTILIILTGR;IDISNVKIPK;QLASGLLLVTGPLVLNR;SVFALTNGIYPHK;YYPTEDVPR;YYPTEDVPRK				981	509;910;4656;8753;10206;12680;12681	True;True;True;True;True;True;True	512;915;4700;8842;10304;12799;12800
[truncated: 1,487 more rows]
[truncated: 6 more columns]
