# Supplementary material for: And-1 coordinates with polymerase δ to regulate nucleotide excision repair and UVB-induced skin tumorigenesis
Source: Nat Commun. 2025 Oct 21;16:9313. doi: 10.1038/s41467-025-64380-4 (PMC12540712; doi:10.1038/s41467-025-64380-4)
Supplement: Supplementary file 4 — Supplementary Data 2 [file 41467_2025_64380_MOESM4_ESM.xlsx]

## Sheet: DNA oligos
DNA oligos	Sequence (5’-3’)
ssDNA	Biotin- ATGACGTCATGCTAGACCTTAGCGA
dsDNA	Top strand:AGTAGTATGAAATTTATATATGCAT Bottom strand: Biotin-ATGCATATATAAATTTCATACTACT
DNA bubble	Top strand: ATGCACAAGTATTCAAACGAGTACT Bottom strand: Biotin-AGTACTCGTAAAGCAGTATGTGCAT
gap DNA	Top strand: (left side) AGTCACTG; (right side) GTAGCTAC Bottom strand: Biotin-GTAGCTACATCGAGTTACTAATACTAGCTACGTCAGTGACT
Oligos for DNA polymerase activity assay	Primer strand (25nt): FAM-GCTTGACATCCCAAGCAGACCTATC Template strand(125nt): ATCAAAAGGCATGTTCAGCTCTGTGTGTGAAACTCCATCATCACAAAGAATATTCTGAGAATGCTTCCGTTTGCCTTTTATATGAACTTCCTGATGTTAAGATAGGTCTGCTTGGGATGTCAAGC
