# Supplementary material for: And-1 coordinates with polymerase δ to regulate nucleotide excision repair and UVB-induced skin tumorigenesis
Source: Nat Commun. 2025 Oct 21;16:9313. doi: 10.1038/s41467-025-64380-4 (PMC12540712; doi:10.1038/s41467-025-64380-4)
Supplement: Supplementary file 5 — Supplementary Data 3 [file 41467_2025_64380_MOESM5_ESM.xlsx]

## Sheet: Sheet1
	Tumor (T) samples
	T1	T2	T3	T4	T5	T6	T7
Power 1X (x 10X objective)
Features	This focal skin lesion shows features of a proliferating and thickened epidermal layer that is forming invaginations filled with excessive keratin. There are no significant infiltrating cells and no cellular or nuclear atypia.	This skin lesion shows a focal region of acanthotic epidermis and hyperkeratosis with parakeratosis and invaginating tongues of epidermal tissue filling with keratin. There is a mild mononucear infiltrate in the dermis and focal black-brown pigment in macrophages (negative for melanin on immunostain). Cells in the epidermis show eosinophilic glassy cytoplasm and occasionally enlarged vesicular-ap…	This focal skin lesion shows features similar to those described for Tumor T2, but it has been ripped away from the dermis. The dermis beneath the lesion shows fibrosis and a mononuclear infiltrate consistent with chronic inflammation and wound healing. Focal black granular deposits and fine dispersed granules are seen focally in the dermis (negative for melanin on immunostain, likely due to mino…	This is a well-circumscribed skin lesion with normal borders of epidermis that give way at the surface to invaginating islands of acanthotic epidermis and islands of enlarged and glassy squamous cells surrounding a central crater filled with keratin. The epidermal infolding of the lesion show a proliferation of basilar cells and an increase of mitoses that remain in the basilar layer, with one at…	This well-circumscribed skin lesion shows normal epidermal tissue shouldering a deep crater of keratin that is collecting in deep invaginations of thin and atrophic epidermal tissue with bland cytologic features. There is one, small focus of infiltraing epidermis, but without signitficant cellular atypia. There is a mild, predominantly mononuclear infiltrate in adjacent dermis and focal dermal fi…	This is a focal, exophytic lesion consisting of infolding acanthotic epidermal folds with increased keratin accumulating in the folds. There is no nuclear or cellular atypia.	This focal skin lesion shows large collections of keratin extending deep into the dermis surrounded by atrophic epidermis, with some intervening fibrotic dermal tissue between them with a mild mononudlear infiltrate. Cells within the lesion show bland cytologic features with no atypia.
Diagnosis	KA, very early proliferating stage	KA, proliferating stage	KA, early proliferating stage	Evolving KA - with some features suggestive of early SCC	KA, resolving stage	KA, early proliferative stage	KA, early resolving stage
