# Supplementary material for: And-1 coordinates with polymerase δ to regulate nucleotide excision repair and UVB-induced skin tumorigenesis
Source: Nat Commun. 2025 Oct 21;16:9313. doi: 10.1038/s41467-025-64380-4 (PMC12540712; doi:10.1038/s41467-025-64380-4)
Supplement: Supplementary file 8 — Source data [file 41467_2025_64380_MOESM8_ESM.xlsx]

## Sheet: Fig 1c
Fig 1c	And-1 & CPD			And-1 & 6-4PP
	32	46	38	43	35	34

## Sheet: Fig 1d-1j
Fig 1d	time (hr)	siGL2			siAnd-1-1			siAnd-1-2					Fig 1j
	0	100	98.6549	101.537	101.297	98.751	101.153	100.576	100.336	102.498
	6	78.4781	75.1633	83.0419	82.0811	79.2467	87.3174	80.9762	76.7006	86.2606
	12	53.9777	52.4669	64.2583	71.3859	71.2721	75.9977	70.9113	72.8701	76.6526
	24	38.5088	34.2333	42.5442	60.6072	59.0699	66.2279	59.0699	57.8209	64.7867
Fig 1e	time (hr)	siGL2			siAnd-1-1			siAnd-1-2
	0	100	98.065	101.462	101.72	98.968	102.494	98.882	99.226	103.268
	6	85.2941	78.0702	87.3581	91.7441	86.7561	91.4861	89.8521	85.1221	92.0881
	12	71.3622	65.2563	67.4923	86.7561	79.9622	85.8961	84.2621	77.1242	86.9281
	24	55.5384	50.2924	51.9264	81.6392	74.8882	79.7902	76.4362	71.9642	76.6942
Fig 1f	time (hr)	siGL2			siAnd-1-1			siAnd-1-2
	0	100	102.994	100.194	99.2239	103.077	100.942	102.966	101.663	96.5351
	6	87.3046	88.6628	82.8418	91.3793	95.26	90.6586	93.0979	93.0979	88.2193
	12	72.3085	71.7818	66.6814	86.3067	88.3579	84.3109	87.1937	88.053	82.5369
	24	58.5874	59.225	54.0415	79.2106	82.4814	76.6604	79.0997	75.6071	77.2425
Fig 1g	time (hr)	siGL2			siAnd-1-1			siAnd-1-2
	0	100	100.606	96.2862	100.758	102.425	102.577	101.061	102.274	102.35
	6	24.88	25.0779	28.2874	33.156	34.8234	36.9727	34.4297	39.0802	38.3517
	12	8.191	11.4037	13.0077	20.1955	22.9682	27.5281	28.8313	23.1955	21.5134
	24	4.25997	5.24526	6.60952	14.8414	19.4184	20.4795	16.0541	22.1616	20.1763
Fig 1h	time (hr)	siGL2			siAnd-1-1			siAnd-1-2
	0	100	98.4654	99.4885	98.4654	98.1	100.511	101.096	100.877	98.6577
	6	32.266	36.4414	37.9567	44.9722	46.1915	41.9299	43.2876	45.9376	44.3876
	12	18.4642	24.3142	20.9526	31.3066	33.8644	33.6451	32.2567	33.1836	34.226
	24	10.9179	14.8679	16.3063	22.368	27.995	24.6296	20.7065	21.0488	25.095
Fig 1i	time (hr)	siGL2			siAnd-1-1			siAnd-1-2
	0	100	96.2857	99.4403	97.9139	101.374	96.3875	99.6438	98.7789	98.4736
	6	42.7089	33.9575	38.4858	46.3214	44.8458	46.474	47.2372	43.7773	44.9985
	12	21.5798	15.2003	20.983	28.7872	30.4135	32.4311	31.1399	27.0888	29.9011
	24	12.7913	10.1964	9.38231	25.2569	21.39	20.9008	25.8166	20.9145	25.8988

## Sheet: Fig 1k
Fig 1k
									UVB (mJ/c㎡)	siGL2			siAnd-1-1			siAnd-1 + And-1
									0	100.016	99.015	100.016	100.016	99.015	100.016	100.016	99.015	100.016
									25	88.0018	79.9922	84.9982	47.9538	43.949	39.9442	77.9898	74.9862	79.9922
									50	49.9562	48.955	51.9586	14.9142	12.9118	9.9082	44.9502	47.9538	39.9442
									75	29.9322	23.925	32.9358	2.8998	3.1022	3.901	19.9202	19.9202	17.9178
									100	19.9202	14.9142	18.919	2.8998	1.8986	2.8998	11.9106	12.9118	14.9142

## Sheet: Fig 1h
Fig 1h		siGL2			siAnd-1-1			siAnd-1-2
	0	100	99	100	100	99	100	100	98	100
	2	88	80	85	44	44	48	43	52	48
	4	50	49	52	12	13	20	26	18	20
	6	30	24	33	8	3	4	2	3	6
	8	25	20	22	1	2	3	1	2	3

## Sheet: Fig 2b
Fig 2b

## Sheet: Fig 2c
Fig 2c

## Sheet: Fig 2d
Fig 2d

## Sheet: Fig 2e
Fig 2e

## Sheet: Fig 2g
Fig 2e

## Sheet: Fig 2h
Fig 2h	siGL2	siAnd-1	siAnd-1 + And-1
	1.09934	0.483269	1.02156
	0.972347	0.298562	1.06216
	1.12954	0.495657	1.16661
	1.30461	0.54912	1.16076
	0.953169	0.445478	0.674466
	0.953173	0.606448	0.762435
	1.31584	0.314883	1.05301
	1.15349	0.263088	1.05276
	0.906105	0.204341	1.05301
	1.10851	0.564565	1.72055
	0.907316	0.47198	1.06418
	0.906854	0.393886	1.17711
	1.04839	0.430797	1.1408
	0.617344	0.276196	1.08028
	0.655016	0.669033	0.886946
	0.887542	0.414214	1.10179
	0.797434	0.412033	0.795435
	1.06285	0.479834	0.902636
	0.818395	0.452911	0.852927
	0.717539	0.424627	0.966375
	1.66021	0.313048	1.41293
	0.954845	0.451862	0.576547
	1.01351	0.607023	1.08725
	0.71505	0.547996	0.627457
	0.891123	0.575251	0.855614
	1.02218	0.343766	1.16779
	0.769801	0.291143	0.962856
	1.07514	0.386163	0.734451
	0.879872	0.40613	0.806939
	0.941661	0.520361	1.08592
	0.879659	0.213829	0.803927
	1.37046	0.568251	0.993292
	0.997301	0.382619	0.959114
	0.788458	0.353043	0.81968
	1.16451	0.288669	1.37879
	0.755831	0.217966	1.07678
	1.04177	0.490549	0.544971
	0.608066	0.408065	0.987291
	0.734363	0.258104	0.817643
	1.03937	0.257541	1.12049
	1.14769	0.363064	0.791496
	1.03427	0.583592	0.927053
	0.97687	0.371445	1.051
	0.939779	0.234654	1.12315
	0.704296	0.372968	0.709941
	0.856031	0.37	0.8831
	0.907872	0.103342	0.855011
	1.21142	0.394028	0.819334
	1.06872	0.374597	1.30309
	0.647392	0.476583	1.031
	1.06482	0.603385	0.697823
	0.922984	0.523922	1.13357
	0.864616	0.370422	1.37443
	1.12234	0.278282	1.15649
	1.2062	0.68307	0.646126
	1.18626	0.406514	0.853153
	0.832156	0.401532	1.20338
	0.938158	0.397346	0.808466
	1.06625	0.421789	1.03876
	1.19511	0.38412	1.10493
	0.904165	0.336897	0.764614
	0.962868	0.339846	0.938095
	0.778733	0.396397	0.301747
	0.760759	0.340223	0.745122
	1.1625	0.321587	0.899486
	1.27125	0.411707	0.700443
	0.985598	0.371953	1.27648
	1.20071	0.565439	0.663972
	1.07233	0.108393	0.861991
	0.870976	0.520066	0.976148
	1.07228	0.537069	1.23826
	1.72007	0.171927	0.662828
	0.992835	0.362304	1.18263
	1.31293	0.359142	0.952047
	0.476051	0.245174	0.753698
	1.16438	0.31444	1.04242
	1.01741	0.277837	0.989812
	1.52885	0.59275	0.829957
	1.01835	0.502925	0.96396
	0.602486	0.539871	0.872937
	0.956066	0.479384	0.972703
	1.07142	0.275804	1.08243
	1.29558	0.342303	1.2672
	0.896346	0.453831	0.702437
	0.838301	0.265566	1.37661
	0.899649	0.47843	0.559582
	1.18308	0.373564	0.919643
	1.06575	0.35877	1.06766
	0.894048	0.478206	1.0062
	1.10265	0.448869	0.82546
	1.01942	0.360294	0.908376
	1.75431	0.527526	0.8514
	1.2453	0.281083	0.832127
	0.934468	0.467753	1.11992
	0.921578	0.465241	1.0214
	0.707297	0.36595	0.811418
	1.05922	0.435875	1.12992
	1.05221	0.262378	1.01146
	1.00102	0.501643	1.11257
	0.953083	0.379661	1.07593

[truncated: 31 more sheets: Fig 3c, Fig 3d, Fig 3e, Fig 3g-h, Fig 3i, Fig 4a, Fig 4b, Fig 4c, Fig 4d, Fig 4e, Fig 5a-5b, Fig 5c-5d, Fig 5e, Fig 6b, Fig 6c, Fig 6e, Fig 7c-d, Supp Fig 1a-b, Supp Fig 1c, Supp Fig 2a-c …]
